# Supplementary material for: A Comparative Study of New Fluorescent Anthraquinone and Benzanthrone α-Aminophosphonates: Synthesis, Spectroscopy, Toxicology, X-ray Crystallography, and Microscopy of Opisthorchis felineus
Source: Molecules. 2024 Mar 4;29(5):1143. doi: 10.3390/molecules29051143 (PMC10934897; doi:10.3390/molecules29051143)
Supplement: Supplementary file 1 [file molecules-29-01143-s001.zip]

Archive with 3 entries (3 files):
- Compound 2a.cif
- Compound 4a.cif
- Supplementary Material.pdf
