# Supplementary material for: A Comparative Study of New Fluorescent Anthraquinone and Benzanthrone α-Aminophosphonates: Synthesis, Spectroscopy, Toxicology, X-ray Crystallography, and Microscopy of Opisthorchis felineus
Source: Molecules. 2024 Mar 4;29(5):1143. doi: 10.3390/molecules29051143 (PMC10934897; doi:10.3390/molecules29051143)
Supplement: Supplementary file 1 [file molecules-29-01143-s001.zip › Compound 2a.cif]

data_v2
_audit_creation_date               2023-03-23
_audit_creation_method
;
Olex2 1.2-ac4
(compiled 2018.05.17 svn.r3504 for Rigaku Oxford Diffraction, GUI svn.r5492)
;
_shelx_SHELXL_version_number       '2018/3'
_audit_contact_author_address      ?
_audit_contact_author_email        ?
_audit_contact_author_name         ''
_audit_contact_author_phone        ?
_publ_contact_author_id_orcid      ?
_publ_section_references
;
Dolomanov, O.V., Bourhis, L.J., Gildea, R.J, Howard, J.A.K. & Puschmann, H.
 (2009), J. Appl. Cryst. 42, 339-341.

Sheldrick, G.M. (2008). Acta Cryst. A64, 112-122.

Sheldrick, G.M. (2015). Acta Cryst. C71, 3-8.
;
_chemical_name_common              ?
_chemical_name_systematic
;
 ? 
;
_chemical_formula_moiety           'C23 H19 Br N O5 P'
_chemical_formula_sum              'C23 H19 Br N O5 P'
_chemical_formula_weight           500.27
_chemical_melting_point            ?
_chemical_oxdiff_formula           'C46 H38 Br2 N2 O10 P2'
_chemical_oxdiff_usercomment       'from Lena'
loop_
  _atom_type_symbol
  _atom_type_description
  _atom_type_scat_dispersion_real
  _atom_type_scat_dispersion_imag
  _atom_type_scat_source
 'C' 'C' 0.0181 0.0091 'International Tables Vol C Tables 4.2.6.8 and 6.1.1.4'
 'H' 'H' 0.0000 0.0000 'International Tables Vol C Tables 4.2.6.8 and 6.1.1.4'
 'Br' 'Br' -0.6763 1.2805
 'International Tables Vol C Tables 4.2.6.8 and 6.1.1.4'
 'N' 'N' 0.0311 0.0180 'International Tables Vol C Tables 4.2.6.8 and 6.1.1.4'
 'O' 'O' 0.0492 0.0322 'International Tables Vol C Tables 4.2.6.8 and 6.1.1.4'
 'P' 'P' 0.2955 0.4335 'International Tables Vol C Tables 4.2.6.8 and 6.1.1.4'

_shelx_space_group_comment
;
The symmetry employed for this shelxl refinement is uniquely defined
by the following loop, which should always be used as a source of
symmetry information in preference to the above space-group names.
They are only intended as comments.
;
_space_group_crystal_system        'triclinic'
_space_group_IT_number             2
_space_group_name_H-M_alt          'P -1'
_space_group_name_Hall             '-P 1'
loop_
  _space_group_symop_operation_xyz
 'x, y, z'
 '-x, -y, -z'

_cell_length_a                     7.56264(18)
_cell_length_b                     7.78764(18)
_cell_length_c                     18.0152(5)
_cell_angle_alpha                  85.582(2)
_cell_angle_beta                   78.626(2)
_cell_angle_gamma                  85.6433(19)
_cell_volume                       1035.07(5)
_cell_formula_units_Z              2
_cell_measurement_reflns_used      12922
_cell_measurement_temperature      150.0(3)
_cell_measurement_theta_max        79.9590
_cell_measurement_theta_min        5.0050
_shelx_estimated_absorpt_T_max     0.806
_shelx_estimated_absorpt_T_min     0.492
_exptl_absorpt_coefficient_mu      3.759
_exptl_absorpt_correction_T_max    0.88017
_exptl_absorpt_correction_T_min    0.61812
_exptl_absorpt_correction_type     multi-scan
_exptl_absorpt_process_details
;
CrysAlisPro 1.171.41.123a (Rigaku Oxford Diffraction, 2022)
Empirical absorption correction using spherical harmonics,
implemented in SCALE3 ABSPACK scaling algorithm.
;
_exptl_absorpt_special_details     ?
_exptl_crystal_colour              'Red'
_exptl_crystal_density_diffrn      1.605
_exptl_crystal_density_meas        ?
_exptl_crystal_density_method      'not measured'
_exptl_crystal_description         'Parallelepiped'
_exptl_crystal_F_000               508
_exptl_crystal_size_max            0.22
_exptl_crystal_size_mid            0.13
_exptl_crystal_size_min            0.06
_exptl_special_details
;
 ? 
;
_exptl_transmission_factor_max     ?
_exptl_transmission_factor_min     ?
_diffrn_reflns_av_R_equivalents    0.0343
_diffrn_reflns_av_unetI/netI       0.0246
_diffrn_reflns_Laue_measured_fraction_full  0.997
_diffrn_reflns_Laue_measured_fraction_max  0.985
_diffrn_reflns_limit_h_max         8
_diffrn_reflns_limit_h_min         -9
_diffrn_reflns_limit_k_max         9
_diffrn_reflns_limit_k_min         -9
_diffrn_reflns_limit_l_max         22
_diffrn_reflns_limit_l_min         -23
_diffrn_reflns_number              17799
_diffrn_reflns_point_group_measured_fraction_full  0.997
_diffrn_reflns_point_group_measured_fraction_max  0.985
_diffrn_reflns_theta_full          67.684
_diffrn_reflns_theta_max           80.340
_diffrn_reflns_theta_min           5.018
_diffrn_ambient_environment        N~2~
_diffrn_ambient_temperature        150.0(3)
_diffrn_detector                   'Hybrid Pixel Array Detector'
_diffrn_detector_area_resol_mean   10.0000
_diffrn_detector_type              HyPix
_diffrn_measured_fraction_theta_full  0.997
_diffrn_measured_fraction_theta_max  0.985
_diffrn_measurement_details
;
List of Runs (angles in degrees, time in seconds):

  # Type    Start    End  Width  t~exp~   \w     \q     \k     \f   Frames
--------------------------------------------------------------------------
  1  \w    -78.00  22.00   0.50    0.25    --  -49.73  93.00  30.00  200
  2  \w      1.00  42.00   0.50    0.25    --   49.73 -93.00 -80.00   82
  3  \w    -49.00 -24.00   0.50    1.00    --  -90.00  93.00  30.00   50
  4  \w     80.00 106.00   0.50    1.00    --  111.50 -93.00 -80.00   52
  5  \w    152.00 178.00   0.50    1.00    --  111.50  93.00  30.00   52
  6  \w    115.00 142.00   0.50    1.00    --  111.50  93.00  30.00   54
  7  \w   -116.00 -88.00   0.50    0.25    --  -49.73 -77.00 -60.00   56
  8  \w    -42.00  21.00   0.50    0.25    --  -49.73  19.00-150.00  126
  9  \w   -119.00 -89.00   0.50    0.25    --  -49.73 -77.00 -30.00   60
 10  \w   -121.00 -80.00   0.50    0.25    --  -49.73-125.00  90.00   82
 11  \w     38.00  86.00   0.50    0.25    --   49.73-125.00  30.00   96
 12  \w      6.00  41.00   0.50    0.25    --   49.73 -38.00 -30.00   70
 13  \w     88.00 113.00   0.50    0.25    --   49.73  77.00-120.00   50
 14  \w     53.00  78.00   0.50    0.25    --   49.73 -93.00 -80.00   50
 15  \w     37.00  75.00   0.50    0.25    --   49.73  57.00-180.00   76
 16  \w     86.00 113.00   0.50    0.25    --   49.73  57.00-180.00   54
 17  \w    -44.00 -19.00   0.50    1.00    --  -90.00  30.00 120.00   50
 18  \w   -146.00-121.00   0.50    1.00    --  -90.00 -93.00 -80.00   50
 19  \w    148.00 174.00   0.50    1.00    --  111.50  30.00 -60.00   52
 20  \w    106.00 131.00   0.50    1.00    --  111.50  30.00 -60.00   50
 21  \w     79.00 105.00   0.50    1.00    --  111.50 -94.00-180.00   52
 22  \w     77.00 103.00   0.50    1.00    --  111.50 -94.00  60.00   52
 23  \w     42.00  68.00   0.50    1.00    --  111.50 -94.00  60.00   52
 24  \w     47.00  74.00   0.50    1.00    --  111.50 -94.00-180.00   54
 25  \w     43.00  68.00   0.50    1.00    --  111.50 -77.00  90.00   50
 26  \w     47.00  84.00   0.50    1.00    --  111.50 -94.00  90.00   74
 27  \w     43.00  81.00   0.50    1.00    --  111.50 -94.00-120.00   76
 28  \w     43.00  68.00   0.50    1.00    --  111.50 -77.00 120.00   50
 29  \w     69.00 104.00   0.50    1.00    --  111.50 -94.00   0.00   70
 30  \w     98.00 159.00   0.50    1.00    --  111.50  61.00-180.00  122
 31  \w     42.00 105.00   0.50    1.00    --  111.50 -94.00 150.00  126
 32  \w    110.00 135.00   0.50    1.00    --  111.50 -85.00  31.82   50
 33  \w    111.00 137.00   0.50    1.00    --  111.50  15.00 -90.00   52
 34  \w    139.00 164.00   0.50    1.00    --  111.50 125.00 -90.00   50
 35  \w     43.00 107.00   0.50    1.00    --  111.50-104.00 -87.82  128
 36  \w     94.00 149.00   0.50    1.00    --  111.50  77.00  90.00  110
 37  \w     74.00  99.00   0.50    1.00    --  111.50-125.00  90.00   50
 38  \w     50.00  75.00   0.50    1.00    --  111.50 -77.00 -60.00   50
 39  \w    117.00 176.00   0.50    1.00    --  111.50  15.00-120.00  118
 40  \w    107.00 135.00   0.50    1.00    --  111.50  15.00 120.00   56
 41  \w     41.00  87.00   0.50    1.00    --  111.50 -77.00-180.00   92
 42  \w     79.00 105.00   0.50    1.00    --  111.50 -94.00 120.00   52
 43  \w    117.00 173.00   0.50    1.00    --  111.50  45.00 150.00  112
 44  \w     79.00 105.00   0.50    1.00    --  111.50 -94.00 -90.00   52
 45  \w     43.00  68.00   0.50    1.00    --  111.50 -61.00-180.00   50
 46  \w     43.00  68.00   0.50    1.00    --  111.50-125.00  90.00   50
 47  \w     41.00  66.00   0.50    1.00    --  111.50 -61.00 -90.00   50
 48  \w     56.00 111.00   0.50    1.00    --  111.50-125.00-150.00  110
 49  \w     48.00 110.00   0.50    1.00    --  111.50-125.00   0.00  124
 50  \w    105.00 157.00   0.50    1.00    --  111.50  30.00  30.00  104
 51  \w    119.00 160.00   0.50    1.00    --  111.50  61.00 -30.00   82
 52  \w     41.00  67.00   0.50    1.00    --  111.50 -77.00  60.00   52
 53  \w     54.00  81.00   0.50    1.00    --  111.50 -86.00   3.74   54
 54  \w    102.00 129.00   0.50    1.00    --  111.50 -86.00   3.74   54
 55  \w    105.00 131.00   0.50    1.00    --  111.50  30.00 120.00   52
 56  \w    103.00 128.00   0.50    1.00    --  111.50  45.00 -60.00   50
 57  \w    129.00 160.00   0.50    1.00    --  111.50  77.00 150.00   62
 58  \w     42.00  67.00   0.50    1.00    --  111.50 -85.00  31.82   50
 59  \w    108.00 175.00   0.50    1.00    --  111.50  77.00 120.00  134
 60  \w     57.00  83.00   0.50    1.00    --  111.50 -77.00-150.00   52
 61  \w     43.00  73.00   0.50    1.00    --  111.50 -77.00 -30.00   60
 62  \w    108.00 146.00   0.50    1.00    --  111.50  61.00-120.00   76
 63  \w     84.00 109.00   0.50    1.00    --  111.50-125.00-180.00   50
 64  \w     86.00 111.00   0.50    1.00    --  111.50-125.00 -90.00   50
 65  \w    153.00 178.00   0.50    1.00    --  111.50  30.00-180.00   50
 66  \w    111.00 143.00   0.50    1.00    --  111.50  30.00 -30.00   64
 67  \w    127.00 152.00   0.50    1.00    --  111.50  15.00 -60.00   50
 68  \w    115.00 140.00   0.50    1.00    --  111.50  45.00 -90.00   50
 69  \w    149.00 178.00   0.50    1.00    --  111.50  45.00  90.00   58
 70  \w     69.00 105.00   0.50    1.00    --  111.50 -94.00 -30.00   72
 71  \w     76.00 103.00   0.50    1.00    --  111.50 -94.00  30.00   54
 72  \w     41.00  67.00   0.50    1.00    --  111.50 -61.00 -60.00   52
;
_diffrn_measurement_device         'four-circle diffractometer'
_diffrn_measurement_device_type    'Rigaku, XtaLAB Synergy, Dualflex, HyPix'
_diffrn_measurement_method         '\w scans'
_diffrn_orient_matrix_type        
 'CrysAlisPro convention (1999,Acta A55,543-557)'
_diffrn_orient_matrix_UB_11        -0.1441071000
_diffrn_orient_matrix_UB_12        -0.0132195000
_diffrn_orient_matrix_UB_13        0.0733697000
_diffrn_orient_matrix_UB_21        -0.1205850000
_diffrn_orient_matrix_UB_22        0.1409149000
_diffrn_orient_matrix_UB_23        -0.0339034000
_diffrn_orient_matrix_UB_31        -0.0896415000
_diffrn_orient_matrix_UB_32        -0.1395990000
_diffrn_orient_matrix_UB_33        -0.0332699000
_diffrn_oxdiff_digest_frames
;
01912b6989c9ad9b3e911c9a2adf2a296b000538478
;
_diffrn_oxdiff_digest_hkl
;
01e2cec66bb054b9df9b255109d9f5f2c9f05b
;
_diffrn_radiation_monochromator    mirror
_diffrn_radiation_probe            x-ray
_diffrn_radiation_type             CuK\a
_diffrn_radiation_wavelength       1.54184
_diffrn_source                     'micro-focus sealed X-ray tube'
_diffrn_source_type                'PhotonJet (Cu) X-ray Source'
_reflns_Friedel_coverage           0.000
_reflns_Friedel_fraction_full      .
_reflns_Friedel_fraction_max       .
_reflns_number_gt                  4300
_reflns_number_total               4456
_reflns_odcompleteness_completeness  98.63
_reflns_odcompleteness_iscentric   1
_reflns_odcompleteness_theta       80.07
_reflns_special_details
;
 Reflections were merged by SHELXL according to the crystal
 class for the calculation of statistics and refinement.
 
 _reflns_Friedel_fraction is defined as the number of unique
 Friedel pairs measured divided by the number that would be
 possible theoretically, ignoring centric projections and
 systematic absences.
;
_reflns_threshold_expression       'I > 2\s(I)'
_computing_cell_refinement         'CrysAlisPro 1.171.41.123a (Rigaku OD, 2022)'
_computing_data_collection         'CrysAlisPro 1.171.41.123a (Rigaku OD, 2022)'
_computing_data_reduction          'CrysAlisPro 1.171.41.123a (Rigaku OD, 2022)'
_computing_molecular_graphics      'Olex2 (Dolomanov et al., 2009)'
_computing_publication_material    'Olex2 (Dolomanov et al., 2009)'
_computing_structure_refinement    'ShelXL (Sheldrick, 2015)'
_computing_structure_solution      'ShelXS (Sheldrick, 2008)'
_refine_diff_density_max           1.871
_refine_diff_density_min           -0.569
_refine_diff_density_rms           0.143
_refine_ls_extinction_coef         0.0025(3)
_refine_ls_extinction_expression  
 'Fc^*^=kFc[1+0.001xFc^2^\l^3^/sin(2\q)]^-1/4^'
_refine_ls_extinction_method       'SHELXL-2018/3 (Sheldrick 2018)'
_refine_ls_goodness_of_fit_ref     1.099
_refine_ls_hydrogen_treatment      mixed
_refine_ls_matrix_type             full
_refine_ls_number_parameters       287
_refine_ls_number_reflns           4456
_refine_ls_number_restraints       0
_refine_ls_R_factor_all            0.0781
_refine_ls_R_factor_gt             0.0770
_refine_ls_restrained_S_all        1.099
_refine_ls_shift/su_max            0.001
_refine_ls_shift/su_mean           0.000
_refine_ls_structure_factor_coef   Fsqd
_refine_ls_weighting_details      
 'w=1/[\s^2^(Fo^2^)+(0.0001P)^2^+13.4190P] where P=(Fo^2^+2Fc^2^)/3'
_refine_ls_weighting_scheme        calc
_refine_ls_wR_factor_gt            0.2013
_refine_ls_wR_factor_ref           0.2016
_refine_special_details            ?
_olex2_refinement_description
;
1. Fixed Uiso
 At 1.2 times of:
  All C(H) groups
 At 1.5 times of:
  All C(H,H,H) groups
2.a Ternary CH refined with riding coordinates:
 C12(H12)
2.b Aromatic/amide H refined with riding coordinates:
 C2(H2), C3(H3), C4(H4), C5(H5), C6(H6), C7(H7), C8(H8), C20(H20), C21(H21),
 C23(H23), C24(H24)
2.c Idealised Me refined as rotating group:
 C16(H16A,H16B,H16C), C18(H18A,H18B,H18C)
;
_atom_sites_solution_hydrogens     mixed
_atom_sites_solution_primary       heavy
_atom_sites_solution_secondary     ?
loop_
  _atom_site_label
  _atom_site_type_symbol
  _atom_site_fract_x
  _atom_site_fract_y
  _atom_site_fract_z
  _atom_site_U_iso_or_equiv
  _atom_site_adp_type
  _atom_site_occupancy
  _atom_site_site_symmetry_order
  _atom_site_calc_flag
  _atom_site_refinement_flags_posn
  _atom_site_refinement_flags_adp
  _atom_site_refinement_flags_occupancy
  _atom_site_disorder_assembly
  _atom_site_disorder_group
 C1 C 0.5307(8) 0.1417(8) 0.3416(3) 0.0243(12) Uani 1 1 d . . . . .
 C2 C 0.3712(8) 0.0913(8) 0.3212(4) 0.0262(12) Uani 1 1 d . . . . .
 H2 H 0.373189 0.065522 0.270298 0.031 Uiso 1 1 calc R . . . .
 C3 C 0.2136(8) 0.0793(8) 0.3741(4) 0.0289(13) Uani 1 1 d . . . . .
 H3 H 0.108579 0.043358 0.359747 0.035 Uiso 1 1 calc R . . . .
 C4 C 0.2070(8) 0.1192(8) 0.4482(4) 0.0277(13) Uani 1 1 d . . . . .
 H4 H 0.097923 0.108999 0.484424 0.033 Uiso 1 1 calc R . . . .
 C4A C 0.3578(7) 0.1736(7) 0.4699(3) 0.0234(11) Uani 1 1 d . . . . .
 C5 C 0.4827(9) 0.3485(8) 0.6444(4) 0.0316(14) Uani 1 1 d . . . . .
 H5 H 0.373550 0.337052 0.680486 0.038 Uiso 1 1 calc R . . . .
 C6 C 0.6277(9) 0.4177(8) 0.6649(4) 0.0305(13) Uani 1 1 d . . . . .
 H6 H 0.616970 0.455186 0.714617 0.037 Uiso 1 1 calc R . . . .
 C7 C 0.7878(9) 0.4324(8) 0.6134(4) 0.0300(13) Uani 1 1 d . . . . .
 H7 H 0.887460 0.480276 0.627451 0.036 Uiso 1 1 calc R . . . .
 C8 C 0.8023(8) 0.3767(8) 0.5408(4) 0.0280(12) Uani 1 1 d . . . . .
 H8 H 0.913574 0.384580 0.505750 0.034 Uiso 1 1 calc R . . . .
 C8A C 0.6577(8) 0.3101(7) 0.5186(3) 0.0244(12) Uani 1 1 d . . . . .
 C9 C 0.6772(8) 0.2556(8) 0.4398(3) 0.0250(12) Uani 1 1 d . . . . .
 C9A C 0.5231(7) 0.1869(7) 0.4169(3) 0.0230(11) Uani 1 1 d . . . . .
 C10 C 0.3395(8) 0.2234(8) 0.5494(3) 0.0269(12) Uani 1 1 d . . . . .
 C10A C 0.4948(8) 0.2956(8) 0.5718(3) 0.0254(12) Uani 1 1 d . . . . .
 N11 N 0.6917(7) 0.1440(7) 0.2895(3) 0.0270(11) Uani 1 1 d . . . . .
 H11 H 0.759(9) 0.200(9) 0.306(4) 0.020(17) Uiso 1 1 d . . . . .
 C12 C 0.6987(8) 0.1412(8) 0.2088(3) 0.0274(12) Uani 1 1 d . . . . .
 H12 H 0.620944 0.049085 0.200359 0.033 Uiso 1 1 calc R . . . .
 P13 P 0.9322(2) 0.0810(2) 0.16489(10) 0.0309(4) Uani 1 1 d . . . . .
 O14 O 1.0651(6) 0.1781(7) 0.1894(3) 0.0396(12) Uani 1 1 d . . . . .
 O15 O 0.9510(7) -0.1205(7) 0.1790(3) 0.0422(12) Uani 1 1 d . . . . .
 C16 C 1.0495(10) -0.2042(10) 0.2329(4) 0.0407(16) Uani 1 1 d . . . . .
 H16A H 1.085019 -0.323278 0.219682 0.061 Uiso 1 1 calc GR . . . .
 H16B H 0.973293 -0.204437 0.283680 0.061 Uiso 1 1 calc GR . . . .
 H16C H 1.157850 -0.142248 0.232410 0.061 Uiso 1 1 calc GR . . . .
 O17 O 0.9286(6) 0.0957(7) 0.0776(3) 0.0380(11) Uani 1 1 d . . . . .
 C18 C 1.0100(13) 0.2323(11) 0.0272(5) 0.053(2) Uani 1 1 d . . . . .
 H18A H 1.036584 0.195712 -0.024931 0.080 Uiso 1 1 calc GR . . . .
 H18B H 1.122432 0.259091 0.041857 0.080 Uiso 1 1 calc GR . . . .
 H18C H 0.926573 0.335281 0.030141 0.080 Uiso 1 1 calc GR . . . .
 C19 C 0.6322(8) 0.3106(8) 0.1727(3) 0.0247(12) Uani 1 1 d . . . . .
 C20 C 0.4817(9) 0.3202(9) 0.1384(4) 0.0320(14) Uani 1 1 d . . . . .
 H20 H 0.420317 0.218925 0.136798 0.038 Uiso 1 1 calc R . . . .
 C21 C 0.4204(10) 0.4751(9) 0.1066(4) 0.0380(15) Uani 1 1 d . . . . .
 H21 H 0.318040 0.480756 0.083083 0.046 Uiso 1 1 calc R . . . .
 C22 C 0.5100(9) 0.6210(9) 0.1095(4) 0.0339(14) Uani 1 1 d . . . . .
 C23 C 0.6584(9) 0.6169(9) 0.1433(4) 0.0367(15) Uani 1 1 d . . . . .
 H23 H 0.719069 0.718835 0.144464 0.044 Uiso 1 1 calc R . . . .
 C24 C 0.7179(9) 0.4614(9) 0.1757(4) 0.0328(14) Uani 1 1 d . . . . .
 H24 H 0.818620 0.457606 0.200166 0.039 Uiso 1 1 calc R . . . .
 Br25 Br 0.42710(12) 0.83456(10) 0.06553(5) 0.0472(3) Uani 1 1 d . . . . .
 O26 O 0.8238(5) 0.2743(6) 0.3964(2) 0.0325(10) Uani 1 1 d . . . . .
 O27 O 0.1971(6) 0.2077(7) 0.5947(3) 0.0385(11) Uani 1 1 d . . . . .

loop_
  _atom_site_aniso_label
  _atom_site_aniso_U_11
  _atom_site_aniso_U_22
  _atom_site_aniso_U_33
  _atom_site_aniso_U_23
  _atom_site_aniso_U_13
  _atom_site_aniso_U_12
 C1 0.019(3) 0.026(3) 0.027(3) 0.000(2) -0.004(2) -0.004(2)
 C2 0.020(3) 0.030(3) 0.028(3) -0.004(2) -0.005(2) -0.001(2)
 C3 0.021(3) 0.028(3) 0.039(3) -0.001(3) -0.008(2) -0.003(2)
 C4 0.018(3) 0.027(3) 0.036(3) 0.000(2) -0.001(2) -0.003(2)
 C4A 0.018(3) 0.024(3) 0.027(3) 0.002(2) -0.002(2) 0.002(2)
 C5 0.031(3) 0.032(3) 0.031(3) -0.001(3) -0.004(3) 0.001(3)
 C6 0.037(3) 0.029(3) 0.025(3) -0.006(2) -0.004(3) 0.005(3)
 C7 0.029(3) 0.029(3) 0.033(3) -0.001(3) -0.010(3) 0.001(2)
 C8 0.027(3) 0.029(3) 0.028(3) -0.002(2) -0.006(2) -0.004(2)
 C8A 0.021(3) 0.023(3) 0.028(3) 0.002(2) -0.004(2) 0.002(2)
 C9 0.020(3) 0.025(3) 0.029(3) 0.001(2) -0.005(2) 0.002(2)
 C9A 0.019(3) 0.021(3) 0.028(3) 0.001(2) -0.005(2) -0.001(2)
 C10 0.023(3) 0.027(3) 0.028(3) 0.003(2) -0.003(2) 0.005(2)
 C10A 0.022(3) 0.024(3) 0.029(3) 0.001(2) -0.004(2) 0.003(2)
 N11 0.023(2) 0.034(3) 0.025(3) -0.004(2) -0.004(2) -0.006(2)
 C12 0.023(3) 0.035(3) 0.025(3) -0.007(2) -0.003(2) -0.005(2)
 P13 0.0228(8) 0.0383(9) 0.0324(8) -0.0121(7) -0.0030(6) -0.0039(6)
 O14 0.025(2) 0.049(3) 0.045(3) -0.017(2) -0.001(2) -0.007(2)
 O15 0.033(3) 0.043(3) 0.056(3) -0.012(2) -0.020(2) 0.003(2)
 C16 0.036(4) 0.051(4) 0.034(4) -0.003(3) -0.005(3) -0.003(3)
 O17 0.031(2) 0.048(3) 0.034(3) -0.015(2) 0.0023(19) -0.009(2)
 C18 0.068(6) 0.051(5) 0.038(4) -0.006(4) 0.002(4) -0.016(4)
 C19 0.024(3) 0.030(3) 0.019(3) -0.008(2) 0.000(2) -0.004(2)
 C20 0.034(3) 0.030(3) 0.034(3) -0.002(3) -0.009(3) -0.007(3)
 C21 0.037(4) 0.039(4) 0.042(4) -0.002(3) -0.016(3) -0.002(3)
 C22 0.034(3) 0.032(3) 0.031(3) 0.007(3) 0.000(3) -0.002(3)
 C23 0.034(3) 0.031(3) 0.043(4) -0.009(3) 0.003(3) -0.009(3)
 C24 0.027(3) 0.041(4) 0.032(3) -0.010(3) -0.005(3) -0.006(3)
 Br25 0.0527(5) 0.0341(4) 0.0486(5) 0.0072(3) 0.0000(4) 0.0021(3)
 O26 0.017(2) 0.051(3) 0.029(2) -0.006(2) 0.0001(17) -0.0059(19)
 O27 0.022(2) 0.062(3) 0.029(2) -0.006(2) 0.0034(18) -0.005(2)

_geom_special_details
;
 All esds (except the esd in the dihedral angle between two l.s. planes)
 are estimated using the full covariance matrix.  The cell esds are taken
 into account individually in the estimation of esds in distances, angles
 and torsion angles; correlations between esds in cell parameters are only
 used when they are defined by crystal symmetry.  An approximate (isotropic)
 treatment of cell esds is used for estimating esds involving l.s. planes.
;
loop_
  _geom_bond_atom_site_label_1
  _geom_bond_atom_site_label_2
  _geom_bond_distance
  _geom_bond_site_symmetry_2
  _geom_bond_publ_flag
 C1 C2 1.419(8) . ?
 C1 C9A 1.417(8) . ?
 C1 N11 1.384(7) . ?
 C2 C3 1.376(8) . ?
 C3 C4 1.384(9) . ?
 C4 C4A 1.381(8) . ?
 C4A C9A 1.421(8) . ?
 C4A C10 1.490(8) . ?
 C5 C6 1.381(10) . ?
 C5 C10A 1.386(9) . ?
 C6 C7 1.379(9) . ?
 C7 C8 1.392(9) . ?
 C8 C8A 1.384(8) . ?
 C8A C9 1.491(8) . ?
 C8A C10A 1.409(8) . ?
 C9 C9A 1.460(8) . ?
 C9 O26 1.235(7) . ?
 C10 C10A 1.476(9) . ?
 C10 O27 1.223(7) . ?
 N11 C12 1.446(8) . ?
 C12 P13 1.828(6) . ?
 C12 C19 1.520(9) . ?
 P13 O14 1.456(5) . ?
 P13 O15 1.570(6) . ?
 P13 O17 1.573(5) . ?
 O15 C16 1.427(9) . ?
 O17 C18 1.438(9) . ?
 C19 C20 1.393(9) . ?
 C19 C24 1.393(9) . ?
 C20 C21 1.383(10) . ?
 C21 C22 1.375(10) . ?
 C22 C23 1.376(10) . ?
 C22 Br25 1.903(7) . ?
 C23 C24 1.385(10) . ?

loop_
  _geom_angle_atom_site_label_1
  _geom_angle_atom_site_label_2
  _geom_angle_atom_site_label_3
  _geom_angle
  _geom_angle_site_symmetry_1
  _geom_angle_site_symmetry_3
  _geom_angle_publ_flag
 C9A C1 C2 118.8(5) . . ?
 N11 C1 C2 120.8(5) . . ?
 N11 C1 C9A 120.4(5) . . ?
 C3 C2 C1 120.8(6) . . ?
 C2 C3 C4 120.5(6) . . ?
 C4A C4 C3 120.6(6) . . ?
 C4 C4A C9A 120.6(6) . . ?
 C4 C4A C10 118.0(5) . . ?
 C9A C4A C10 121.4(5) . . ?
 C6 C5 C10A 120.7(6) . . ?
 C7 C6 C5 120.2(6) . . ?
 C6 C7 C8 119.5(6) . . ?
 C8A C8 C7 121.2(6) . . ?
 C8 C8A C9 119.6(5) . . ?
 C8 C8A C10A 118.8(6) . . ?
 C10A C8A C9 121.6(5) . . ?
 C9A C9 C8A 119.1(5) . . ?
 O26 C9 C8A 117.6(5) . . ?
 O26 C9 C9A 123.3(6) . . ?
 C1 C9A C4A 118.7(5) . . ?
 C1 C9A C9 121.6(5) . . ?
 C4A C9A C9 119.6(5) . . ?
 C10A C10 C4A 118.7(5) . . ?
 O27 C10 C4A 120.4(6) . . ?
 O27 C10 C10A 120.9(6) . . ?
 C5 C10A C8A 119.6(6) . . ?
 C5 C10A C10 120.8(6) . . ?
 C8A C10A C10 119.6(6) . . ?
 C1 N11 C12 122.3(5) . . ?
 N11 C12 P13 107.3(4) . . ?
 N11 C12 C19 113.8(5) . . ?
 C19 C12 P13 111.2(4) . . ?
 O14 P13 C12 113.7(3) . . ?
 O14 P13 O15 116.5(3) . . ?
 O14 P13 O17 116.7(3) . . ?
 O15 P13 C12 104.6(3) . . ?
 O15 P13 O17 100.1(3) . . ?
 O17 P13 C12 103.4(3) . . ?
 C16 O15 P13 122.8(5) . . ?
 C18 O17 P13 122.5(5) . . ?
 C20 C19 C12 121.2(5) . . ?
 C24 C19 C12 120.2(6) . . ?
 C24 C19 C20 118.6(6) . . ?
 C21 C20 C19 120.9(6) . . ?
 C22 C21 C20 119.0(6) . . ?
 C21 C22 C23 121.8(6) . . ?
 C21 C22 Br25 119.3(5) . . ?
 C23 C22 Br25 118.9(5) . . ?
 C22 C23 C24 118.8(6) . . ?
 C23 C24 C19 120.9(6) . . ?

loop_
  _geom_torsion_atom_site_label_1
  _geom_torsion_atom_site_label_2
  _geom_torsion_atom_site_label_3
  _geom_torsion_atom_site_label_4
  _geom_torsion
  _geom_torsion_site_symmetry_1
  _geom_torsion_site_symmetry_2
  _geom_torsion_site_symmetry_3
  _geom_torsion_site_symmetry_4
  _geom_torsion_publ_flag
 C1 C2 C3 C4 1.1(9) . . . . ?
 C1 N11 C12 P13 -163.3(5) . . . . ?
 C1 N11 C12 C19 73.2(7) . . . . ?
 C2 C1 C9A C4A 2.4(8) . . . . ?
 C2 C1 C9A C9 -174.0(5) . . . . ?
 C2 C1 N11 C12 16.8(9) . . . . ?
 C2 C3 C4 C4A 0.8(9) . . . . ?
 C3 C4 C4A C9A -1.1(9) . . . . ?
 C3 C4 C4A C10 176.9(6) . . . . ?
 C4 C4A C9A C1 -0.6(8) . . . . ?
 C4 C4A C9A C9 176.0(5) . . . . ?
 C4 C4A C10 C10A -175.0(5) . . . . ?
 C4 C4A C10 O27 3.6(9) . . . . ?
 C4A C10 C10A C5 178.1(5) . . . . ?
 C4A C10 C10A C8A -2.2(8) . . . . ?
 C5 C6 C7 C8 -0.2(10) . . . . ?
 C6 C5 C10A C8A 1.0(9) . . . . ?
 C6 C5 C10A C10 -179.3(6) . . . . ?
 C6 C7 C8 C8A 1.4(9) . . . . ?
 C7 C8 C8A C9 178.6(6) . . . . ?
 C7 C8 C8A C10A -1.5(9) . . . . ?
 C8 C8A C9 C9A -179.5(5) . . . . ?
 C8 C8A C9 O26 -0.8(8) . . . . ?
 C8 C8A C10A C5 0.3(9) . . . . ?
 C8 C8A C10A C10 -179.5(5) . . . . ?
 C8A C9 C9A C1 176.6(5) . . . . ?
 C8A C9 C9A C4A 0.1(8) . . . . ?
 C9 C8A C10A C5 -179.8(5) . . . . ?
 C9 C8A C10A C10 0.5(8) . . . . ?
 C9A C1 C2 C3 -2.7(9) . . . . ?
 C9A C1 N11 C12 -164.4(6) . . . . ?
 C9A C4A C10 C10A 2.9(8) . . . . ?
 C9A C4A C10 O27 -178.5(6) . . . . ?
 C10 C4A C9A C1 -178.4(5) . . . . ?
 C10 C4A C9A C9 -1.9(8) . . . . ?
 C10A C5 C6 C7 -1.0(10) . . . . ?
 C10A C8A C9 C9A 0.6(8) . . . . ?
 C10A C8A C9 O26 179.2(6) . . . . ?
 N11 C1 C2 C3 176.2(6) . . . . ?
 N11 C1 C9A C4A -176.5(5) . . . . ?
 N11 C1 C9A C9 7.1(9) . . . . ?
 N11 C12 P13 O14 -48.3(5) . . . . ?
 N11 C12 P13 O15 79.9(5) . . . . ?
 N11 C12 P13 O17 -175.8(4) . . . . ?
 N11 C12 C19 C20 -117.7(6) . . . . ?
 N11 C12 C19 C24 60.3(7) . . . . ?
 C12 P13 O15 C16 -106.7(5) . . . . ?
 C12 P13 O17 C18 107.7(6) . . . . ?
 C12 C19 C20 C21 179.2(6) . . . . ?
 C12 C19 C24 C23 -179.8(6) . . . . ?
 P13 C12 C19 C20 121.0(5) . . . . ?
 P13 C12 C19 C24 -61.0(6) . . . . ?
 O14 P13 O15 C16 19.7(7) . . . . ?
 O14 P13 O17 C18 -17.9(7) . . . . ?
 O15 P13 O17 C18 -144.5(6) . . . . ?
 O17 P13 O15 C16 146.5(5) . . . . ?
 C19 C12 P13 O14 76.7(5) . . . . ?
 C19 C12 P13 O15 -155.1(4) . . . . ?
 C19 C12 P13 O17 -50.8(5) . . . . ?
 C19 C20 C21 C22 -0.2(11) . . . . ?
 C20 C19 C24 C23 -1.8(9) . . . . ?
 C20 C21 C22 C23 -0.1(11) . . . . ?
 C20 C21 C22 Br25 179.7(5) . . . . ?
 C21 C22 C23 C24 -0.5(10) . . . . ?
 C22 C23 C24 C19 1.4(10) . . . . ?
 C24 C19 C20 C21 1.2(10) . . . . ?
 Br25 C22 C23 C24 179.7(5) . . . . ?
 O26 C9 C9A C1 -2.0(9) . . . . ?
 O26 C9 C9A C4A -178.4(6) . . . . ?
 O27 C10 C10A C5 -0.5(9) . . . . ?
 O27 C10 C10A C8A 179.2(6) . . . . ?

_shelx_res_file
;
TITL v2_a.res in P-1
    v2.res
    created by SHELXL-2018/3 at 17:24:04 on 23-Mar-2023
REM Old TITL V2 in P-1
REM SHELXT solution in P-1
REM R1 0.157, Rweak 0.031, Alpha 0.085, Orientation as input
REM Formula found by SHELXT: C23 N11 O14 P Br
CELL 1.54184 7.562637 7.787644 18.015183 85.582 78.6264 85.6433
ZERR 2 0.000179 0.000176 0.000526 0.0021 0.0022 0.0019
LATT 1
SFAC C H Br N O P
UNIT 46 38 2 2 10 2

L.S. 3
PLAN  5
SIZE 0.22 0.13 0.06
TEMP -123
fmap 2
ACTA
conf
OMIT -1 3 2
OMIT 2 4 1
OMIT 1 0 6
OMIT -2 6 3
OMIT 2 4 14
OMIT 3 1 3
OMIT 6 2 6
OMIT -3 -1 2
REM <olex2.extras>
REM <HklSrc "%.\\V2.hkl">
REM </olex2.extras>

WGHT    0.000100   13.419000
EXTI    0.002467
FVAR       8.36621
C1    1    0.530689    0.141690    0.341598    11.00000    0.01931    0.02648 =
         0.02710   -0.00018   -0.00442   -0.00367
C2    1    0.371175    0.091288    0.321162    11.00000    0.02035    0.03037 =
         0.02826   -0.00387   -0.00543   -0.00085
AFIX  43
H2    2    0.373189    0.065522    0.270298    11.00000   -1.20000
AFIX   0
C3    1    0.213604    0.079285    0.374137    11.00000    0.02112    0.02760 =
         0.03872   -0.00146   -0.00769   -0.00251
AFIX  43
H3    2    0.108579    0.043358    0.359747    11.00000   -1.20000
AFIX   0
C4    1    0.207035    0.119165    0.448208    11.00000    0.01784    0.02713 =
         0.03648    0.00006   -0.00120   -0.00329
AFIX  43
H4    2    0.097923    0.108999    0.484424    11.00000   -1.20000
AFIX   0
C4A   1    0.357758    0.173617    0.469922    11.00000    0.01750    0.02403 =
         0.02667    0.00227   -0.00245    0.00204
C5    1    0.482699    0.348475    0.644400    11.00000    0.03083    0.03175 =
         0.03074   -0.00113   -0.00357    0.00110
AFIX  43
H5    2    0.373550    0.337052    0.680486    11.00000   -1.20000
AFIX   0
C6    1    0.627656    0.417660    0.664894    11.00000    0.03663    0.02894 =
         0.02486   -0.00627   -0.00397    0.00473
AFIX  43
H6    2    0.616970    0.455186    0.714617    11.00000   -1.20000
AFIX   0
C7    1    0.787830    0.432446    0.613427    11.00000    0.02937    0.02873 =
         0.03296   -0.00087   -0.00951    0.00052
AFIX  43
H7    2    0.887460    0.480276    0.627451    11.00000   -1.20000
AFIX   0
C8    1    0.802319    0.376737    0.540789    11.00000    0.02718    0.02924 =
         0.02800   -0.00211   -0.00563   -0.00362
AFIX  43
H8    2    0.913574    0.384580    0.505750    11.00000   -1.20000
AFIX   0
C8A   1    0.657679    0.310119    0.518641    11.00000    0.02114    0.02280 =
         0.02795    0.00236   -0.00425    0.00181
C9    1    0.677215    0.255554    0.439767    11.00000    0.02005    0.02460 =
         0.02936    0.00094   -0.00467    0.00182
C9A   1    0.523124    0.186890    0.416934    11.00000    0.01894    0.02140 =
         0.02839    0.00084   -0.00475   -0.00086
C10   1    0.339468    0.223444    0.549443    11.00000    0.02253    0.02730 =
         0.02831    0.00308   -0.00302    0.00547
C10A  1    0.494790    0.295558    0.571773    11.00000    0.02186    0.02365 =
         0.02889    0.00128   -0.00362    0.00348
N11   4    0.691742    0.143977    0.289455    11.00000    0.02274    0.03444 =
         0.02473   -0.00449   -0.00388   -0.00589
H11   2    0.759283    0.200179    0.305597    11.00000    0.02022
C12   1    0.698728    0.141240    0.208761    11.00000    0.02303    0.03524 =
         0.02464   -0.00653   -0.00309   -0.00541
AFIX  13
H12   2    0.620944    0.049085    0.200359    11.00000   -1.20000
AFIX   0
P13   6    0.932152    0.080954    0.164889    11.00000    0.02282    0.03828 =
         0.03239   -0.01214   -0.00296   -0.00388
O14   5    1.065082    0.178108    0.189432    11.00000    0.02550    0.04894 =
         0.04483   -0.01658   -0.00135   -0.00653
O15   5    0.950976   -0.120492    0.179022    11.00000    0.03270    0.04325 =
         0.05628   -0.01248   -0.02043    0.00308
C16   1    1.049502   -0.204168    0.232920    11.00000    0.03646    0.05087 =
         0.03411   -0.00278   -0.00477   -0.00286
AFIX 137
H16A  2    1.085019   -0.323278    0.219682    11.00000   -1.50000
H16B  2    0.973293   -0.204437    0.283680    11.00000   -1.50000
H16C  2    1.157850   -0.142248    0.232410    11.00000   -1.50000
AFIX   0
O17   5    0.928588    0.095747    0.077634    11.00000    0.03075    0.04838 =
         0.03450   -0.01536    0.00234   -0.00932
C18   1    1.010027    0.232330    0.027157    11.00000    0.06769    0.05137 =
         0.03841   -0.00577    0.00213   -0.01626
AFIX 137
H18A  2    1.036584    0.195712   -0.024931    11.00000   -1.50000
H18B  2    1.122432    0.259091    0.041857    11.00000   -1.50000
H18C  2    0.926573    0.335281    0.030141    11.00000   -1.50000
AFIX   0
C19   1    0.632151    0.310639    0.172747    11.00000    0.02429    0.02980 =
         0.01935   -0.00837    0.00043   -0.00365
C20   1    0.481660    0.320206    0.138394    11.00000    0.03374    0.02990 =
         0.03433   -0.00246   -0.00945   -0.00724
AFIX  43
H20   2    0.420317    0.218925    0.136798    11.00000   -1.20000
AFIX   0
C21   1    0.420435    0.475132    0.106602    11.00000    0.03704    0.03854 =
         0.04164   -0.00214   -0.01576   -0.00164
AFIX  43
H21   2    0.318040    0.480756    0.083083    11.00000   -1.20000
AFIX   0
C22   1    0.509955    0.620988    0.109527    11.00000    0.03405    0.03230 =
         0.03113    0.00663    0.00039   -0.00218
C23   1    0.658446    0.616883    0.143328    11.00000    0.03443    0.03065 =
         0.04302   -0.00890    0.00252   -0.00937
AFIX  43
H23   2    0.719069    0.718835    0.144464    11.00000   -1.20000
AFIX   0
C24   1    0.717943    0.461440    0.175665    11.00000    0.02672    0.04074 =
         0.03249   -0.01005   -0.00461   -0.00636
AFIX  43
H24   2    0.818620    0.457606    0.200166    11.00000   -1.20000
AFIX   0
BR25  3    0.427096    0.834563    0.065528    11.00000    0.05270    0.03409 =
         0.04858    0.00718   -0.00005    0.00213
O26   5    0.823783    0.274293    0.396402    11.00000    0.01692    0.05137 =
         0.02868   -0.00624    0.00008   -0.00587
O27   5    0.197080    0.207699    0.594664    11.00000    0.02211    0.06156 =
         0.02932   -0.00576    0.00340   -0.00502
HKLF 4


REM  v2_a.res in P-1
REM wR2 = 0.2016, GooF = S = 1.099, Restrained GooF = 1.099 for all data
REM R1 = 0.0770 for 4300 Fo > 4sig(Fo) and 0.0781 for all 4456 data
REM 287 parameters refined using 0 restraints

END

WGHT      0.0000     13.4132

REM Highest difference peak  1.871,  deepest hole -0.569,  1-sigma level  0.143
Q1    1   0.3364  0.1164  0.0655  11.00000  0.05    1.87
Q2    1   0.5072  0.5465  0.0686  11.00000  0.05    1.67
Q3    1   0.2484  0.4036  0.0655  11.00000  0.05    0.91
Q4    1   0.6117  0.2807  0.0625  11.00000  0.05    0.73
Q5    1   0.4706  0.1325  0.1899  11.00000  0.05    0.65
;
_shelx_res_checksum                62859
_shelx_hkl_file
;
   0   0  -2 114714. 2698.05  10
   0   0  -3 221122. 5163.08  10
   0   0  -4 444266. 10285.3  10
   0   0  -5 36302.9 1017.71  10
   0   0  -6 4954.28 269.399  10
   0   0  -7 65338.8 1752.60  10
   0   0  -8 504928. 11504.1  10
   0   0  -8 465632. 11332.1   7
   0   0  -9 166967. 3696.82   9
   0   0  -9 131177. 3280.54   7
   0   0 -10 37304.4 1305.97   9
   0   0 -11 14463.3 740.465   9
   0   0 -12 28216.5 1162.85   9
   0   0 -12 30423.6 1338.05   8
   0   0 -12 28549.0 881.086  32
   0   0 -13 43200.1 1769.17   8
   0   0 -13 43132.6 1205.42  66
   0   0  13 43467.4 1880.37  15
   0   0 -13 39597.2 1526.37   9
   0   0 -13 41541.9 1220.37  32
   0   0 -14 1342.04 365.064   8
   0   0 -14 1472.18 188.335  19
   0   0 -14 1320.95 171.758  66
   0   0 -14 817.371 222.990   9
   0   0  14 1386.90 388.573  15
   0   0 -14 1808.99 207.313  32
   0   0 -15 17111.3 1127.65   8
   0   0 -15 17740.1 659.266  19
   0   0 -15 16921.0 604.376  28
   0   0 -15 16850.1 634.116  66
   0   0 -15 17692.3 627.408  51
   0   0  15 18720.0 1266.27  15
   0   0 -15 18246.4 676.285  32
   0   0 -16 1893.28 215.667  19
   0   0 -16 1447.14 163.524  28
   0   0 -16 1644.58 196.186  66
   0   0 -16 1690.55 185.563  51
   0   0  16 1765.13 475.850  15
   0   0 -16 1381.22 388.988   8
   0   0 -17 25466.1 815.377  28
   0   0 -17 27817.6 898.206  19
   0   0 -17 27024.0 859.655  66
   0   0 -17 26992.5 835.680  51
   0   0 -17 25620.6 1463.15   8
   0   0  17 27429.5 1616.71  15
   0   0 -18 20582.0 658.754  51
   0   0 -18 20592.7 677.967  31
   0   0 -18 20008.9 719.222  19
   0   0  19 2552.59 218.098  59
   0   0 -19 2471.47 180.729  31
   0   0 -19 2443.82 215.381  19
   0   0  20 4689.10 287.842  43
   0   0  20 4822.67 261.077  59
   0   0  21 8162.85 327.490  43
   0   0  21 7000.50 271.349  59
   0   0 -22 7512.59 247.265  34
   0   0 -22 8825.87 280.951  48
   0   1 -22 3411.95 144.130  48
   0  -1  22 5672.18 189.959  43
   0  -1  21 15747.0 523.703  43
   0  -1  21 14775.7 481.626  59
   0  -1  20 13389.4 521.584  43
   0  -1  20 13044.7 483.788  59
   0   1 -19 2072.34 202.030  19
   0   1 -19 1833.98 153.764  31
   0  -1  19 2209.38 213.017  59
   0   1 -18 3206.94 212.228  51
   0   1 -18 3218.61 234.659  66
   0   1 -18 3302.86 255.829  19
   0   1 -17 888.033 144.600  51
   0   1 -17 831.990 173.928  19
   0   1 -17 727.656 154.947  66
   0   1 -16 2973.06 228.990  51
   0  -1  16 2748.79 535.149  15
   0   1 -16 3253.33 267.436  19
   0   1 -16 2752.25 240.343  66
   0  -1  15 3339.94 560.364  15
   0   1 -15 3419.37 458.149   9
   0   1 -15 4412.55 294.867  66
   0   1 -14 50324.4 1922.89   9
   0   1 -14 50963.1 1464.78  32
   0   1 -14 52659.8 1471.53  66
   0   1 -13 90918.6 2941.16   8
   0   1 -13 86774.8 2187.75  66
   0   1 -13 82197.0 2153.32  67
   0  -1  13 94760.5 3038.79  15
   0   1 -13 85767.5 2701.71   9
   0   1 -13 78284.7 2160.92  32
   0   1 -12 115923. 3487.78   8
   0   1 -12 110278. 2746.82  67
   0   1 -12 111152. 3269.11   9
   0   1 -12 110145. 2760.32  32
   0  -1  12 106596. 2730.15  55
   0   1 -11 75275.1 2399.23   9
   0  -1  11 77533.7 2567.66  15
   0   1 -11 78643.7 2564.58   8
   0  -1  10 56.0175 179.117  15
   0   1 -10 220.180 185.515   8
   0  -1   9 65964.1 2133.56  15
   0   1  -9 66888.9 2140.10   8
   0  -1   8 48425.8 1612.45  15
   0   1  -8 47395.8 1620.70   8
   0  -1   7 4394.18 365.820  15
   0   1  -7 3528.58 340.838   8
   0  -1   6 44048.6 1352.52  15
   0   1  -6 40587.1 1347.37   8
   0   1  -5 116920. 3037.36   8
   0  -1   5 117440. 2796.96   2
   0   1  -4 59554.1 1629.63   8
   0  -1   4 58777.8 1472.55   2
   0   1  -3 88103.3 2122.73  13
   0  -1   3 83848.5 2095.12   2
   0   1  -3 87603.3 2189.98   8
   0  -1   2 24992.1 717.564   2
   0   1  -2 26951.8 746.247   8
   0  -1   1 129090. 3030.39  10
   0  -1   1 122447. 3097.20   2
   0   1  -1 137645. 3085.00   8
   0  -1   1 131173. 3129.27   1
   0  -1   0 237111. 5568.15   1
   0  -1  -1 5709.75 223.960  11
   0   1   1 5523.30 199.484  15
   0  -1  -2 5139.14 270.044  10
   0  -1  -2 5414.49 238.843   2
   0  -1  -3 134695. 3457.83  10
   0   1   3 143457. 3450.67  15
   0  -1  -3 143620. 3356.78   2
   0   1   4 303704. 7112.12  15
   0  -1  -4 292136. 7097.30  10
   0  -1  -4 299486. 6937.14   2
   0  -1  -5 235142. 5513.93  10
   0  -1  -5 226926. 5340.48   9
   0   1   5 231778. 5557.19  15
   0  -1  -5 222195. 5286.95   2
   0  -1  -6 1467.15 199.017   8
   0  -1  -6 1343.99 187.421  10
   0  -1  -6 1105.88 144.283   9
   0   1   6 1527.19 235.912  15
   0  -1  -7 123631. 3175.53   8
   0  -1  -7 113895. 3005.26   9
   0   1   7 125537. 3284.06  15
   0  -1  -7 123704. 3163.46  10
   0  -1  -8 455779. 10549.7  10
   0   1   8 454277. 10714.7  15
   0  -1  -8 454571. 10584.2   8
   0   1   9 68855.4 2160.18  15
   0  -1  -9 65600.7 1962.25  10
   0  -1  -9 63414.4 1851.40   9
   0  -1  -9 66341.2 2029.67   8
   0   1  10 29632.7 1300.32  15
   0  -1 -10 30270.5 1209.75   8
   0   1  11 30516.4 1394.89  15
   0  -1 -11 30734.0 1285.44   8
   0  -1 -12 11765.7 471.966  19
   0  -1 -12 11467.9 468.203  32
   0   1  12 11512.8 859.046  15
   0  -1 -12 12025.0 774.744   8
   0  -1 -13 248.763 209.413   8
   0  -1 -13 139.047 93.8031  28
   0  -1 -13 313.963 123.018  66
   0  -1 -13 173.293 109.581  51
   0  -1 -13 144.681 117.610  19
   0   1  13 171.564 245.120  15
   0  -1 -13 474.482 137.803  32
   0  -1 -14 356.032 241.001   8
   0  -1 -14 142.480 90.2525  28
   0  -1 -14 232.359 115.313  66
   0  -1 -14 103.361 112.321  51
   0  -1 -14 142.199 125.073  19
   0   1  14 477.811 318.539  15
   0  -1 -14 384.590 150.616  32
   0  -1 -15 221.829 247.399   8
   0  -1 -15 219.397 106.428  28
   0  -1 -15 136.121 117.941  66
   0  -1 -15 267.217 104.006  51
   0  -1 -15 199.335 143.285  32
   0   1  15 310.464 323.153  15
   0  -1 -15 164.181 127.033  19
   0  -1 -16 850.073 183.069  32
   0  -1 -16 738.116 141.890  31
   0  -1 -16 667.392 139.051  51
   0  -1 -16 691.605 135.196  28
   0  -1 -16 935.576 307.361   8
   0  -1 -16 810.583 167.760  19
   0  -1 -17 14950.5 563.401  28
   0  -1 -17 15680.9 607.593  19
   0  -1 -17 15599.3 573.679  31
   0  -1 -17 15572.5 561.274  51
   0  -1 -18 11328.5 441.041  51
   0  -1 -18 11219.4 455.398  28
   0   1  19 4366.11 254.551  59
   0  -1 -19 5034.26 252.882  31
   0   1  19 4942.73 300.437  43
   0   1  20 322.371 114.248  43
   0  -1 -21 832.593 104.635  34
   0   1  21 773.945 102.664  43
   0  -1 -22 98.3541 59.2327  24
   0  -2  21-12.4648 67.0655  59
   0  -2  21 44.1206 77.3662  43
   0  -2  20 2141.88 181.381  59
   0  -2  20 2089.48 198.710  43
   0   2 -19 165.859 97.8163  66
   0  -2  19 174.318 119.597  59
   0   2 -18 6802.98 344.534  66
   0  -2  18 7956.25 414.932  59
   0   2 -17 28081.0 899.414  66
   0   2 -16 2423.92 492.949   8
   0   2 -16 3188.33 259.897  66
   0  -2  16 2834.71 215.452  36
   0   2 -16 2562.50 427.718   9
   0  -2  15 640.680 299.712  15
   0   2 -15 608.340 269.573   9
   0  -2  15 514.443 129.468  36
   0   2 -15 614.263 162.771  66
   0   2 -14 187.094 244.021   8
   0   2 -14 492.868 149.067  66
   0  -2  14 103.785 105.970  69
   0  -2  14 240.644 109.166  36
   0   2 -14 377.856 262.011   9
   0  -2  14 87.8355 232.916  15
   0  -2  13 12152.9 476.419  36
   0   2 -13 12084.5 941.260   8
   0   2 -13 10973.3 821.661   9
   0  -2  13 10948.8 870.009  15
   0  -2  13 11477.1 491.382  55
   0   2 -13 11471.0 482.125  56
   0  -2  12 50308.0 1396.87  36
   0  -2  12 50207.9 1413.98  55
   0   2 -12 50252.3 1402.21  56
   0   2 -12 55744.7 2133.21   8
   0   2 -12 53365.9 1973.66   9
   0  -2  12 55562.7 2067.97  15
   0  -2  11 107575. 2723.73  55
   0   2 -11 107257. 2717.21  56
   0  -2  11 119476. 3421.11  15
   0   2 -11 108802. 2713.07  20
   0   2 -11 116750. 3504.08   8
   0   2 -10 30824.7 1387.91   8
   0  -2  10 29572.6 1293.87  15
   0   2  -9 53660.0 1943.93   8
   0  -2   9 55945.6 1872.33  15
   0   2  -8 1521.24 295.591   8
   0  -2   8 1218.94 250.239  15
   0  -2   7 19467.1 669.052   2
   0   2  -7 18754.1 900.317   8
   0  -2   7 20949.1 858.856  15
   0   2  -6 1379.12 240.418   8
   0  -2   6 1160.06 154.346   2
   0  -2   6 1267.45 211.924  15
   0  -2   5 273195. 6724.23   2
   0   2  -5 288536. 6920.00   8
   0   2  -5 295435. 6766.96  13
   0  -2   5 278912. 6801.35  15
   0  -2   4 206322. 5065.21   2
   0   2  -4 214327. 5163.00   8
   0   2  -4 219964. 5062.00  13
   0  -2   4 201352. 5040.89  15
   0  -2   3 2737.01 223.367   2
   0   2  -3 2579.69 227.160   8
   0  -2   3 3052.68 190.066  15
   0  -2   2 907071. 20952.5   2
   0   2  -2 959099. 20921.1   8
   0  -2   2 887458. 20749.4  15
   0  -2   1 383684. 9207.53   2
   0  -2   1 395856. 9096.33  10
   0  -2   0 467663. 10771.2  11
   0  -2   0 457991. 10774.1  10
   0  -2  -1 80716.7 2132.69  10
   0  -2  -1 82204.0 2076.82  11
   0  -2  -2 15852.1 543.549  11
   0   2   2 13732.5 484.658  15
   0  -2  -3 4142.38 275.271   2
   0   2   3 3282.62 244.303  15
   0  -2  -4 11127.1 470.566   2
   0  -2  -4 10982.7 548.999  10
   0   2   4 10283.8 496.140  15
   0  -2  -5 26470.7 849.520   2
   0  -2  -5 26977.4 1001.42  10
   0   2   5 25715.5 949.793  15
   0  -2  -6 422830. 9807.42   2
   0  -2  -6 431776. 10082.3  10
   0  -2  -7 46215.1 1308.78   2
   0  -2  -7 47016.5 1470.52   8
   0  -2  -7 45975.5 1563.43  10
   0   2   7 47555.4 1589.17  15
   0  -2  -8 136020. 3639.86   8
   0  -2  -8 137210. 3751.17  10
   0   2   8 141642. 3826.86  15
   0  -2  -9 18292.8 830.916   8
   0  -2  -9 16972.6 865.825  10
   0   2   9 18125.8 945.660  15
   0  -2 -10 1405.91 247.885   8
   0   2  10 1037.75 309.440  15
   0  -2 -11 259.998 193.486   8
   0   2  11 328.428 246.331  15
   0  -2 -12 19276.4 671.230  28
   0  -2 -12 20588.5 696.005  19
   0  -2 -12 19478.2 674.134  32
   0  -2 -12 18940.5 675.317  31
   0  -2 -12 19675.4 670.343  51
   0  -2 -12 21120.0 1044.63   8
   0   2  12 20509.2 1174.61  15
   0  -2 -13 9146.42 437.333  19
   0  -2 -13 9678.77 430.539  28
   0  -2 -13 9482.71 436.785  32
   0  -2 -13 8937.58 418.669  31
   0  -2 -13 9375.74 421.368  51
   0  -2 -13 11617.0 782.423   8
   0   2  13 11549.3 901.040  15
   0  -2 -14 37876.5 1154.17  19
   0  -2 -14 36779.4 1131.67  28
   0  -2 -14 37623.6 1133.78  31
   0  -2 -14 39178.2 1165.29  32
   0  -2 -14 38542.5 1130.22  51
   0  -2 -14 37189.5 1625.75   8
   0   2  14 38855.0 1853.19  15
   0  -2 -15 50468.6 1464.67  28
   0  -2 -15 51498.9 1463.13  31
   0  -2 -15 52931.1 1457.42  51
   0  -2 -15 52943.8 2089.19   8
   0   2  15 55173.8 2329.62  15
   0  -2 -16 890.880 157.023  28
   0  -2 -16 958.324 152.043  51
   0  -2 -16 987.248 156.815  31
   0  -2 -16 809.780 286.716   8
   0   2  16 712.817 349.655  15
   0  -2 -17 1499.20 172.988  31
   0  -2 -17 1521.40 168.933  51
   0   2  18 26998.9 860.112  43
   0  -2 -18 29091.4 867.615  31
   0  -2 -18 28806.5 841.609  51
   0  -2 -19 14291.6 489.047  31
   0  -2 -20-19.1765 77.0891  34
   0  -2 -20 10.6222 97.4506  48
   0  -2 -21 68.8838 76.8630  24
   0  -2 -21 141.680 59.2723  34
   0  -2 -21 142.670 80.9977  48
   0  -2 -22 61.8560 47.5002  24
   0  -2 -22 35.2418 46.3575  48
   0  -2 -22 31.5521 37.3683  41
   0   2  22 51.1571 64.4846  30
   0  -3  21 655.234 64.8424  59
   0  -3  20 4767.50 237.030  59
   0  -3  20 4469.40 236.166  43
   0  -3  19 3753.04 243.056  59
   0  -3  19 3529.12 245.779  43
   0   3 -19 3203.10 193.863  66
   0   3 -18 6911.11 336.127  19
   0  -3  18 6948.79 372.881  59
   0   3 -18 6186.62 309.745  66
   0  -3  17 19762.5 725.102  59
   0  -3  17 18152.3 592.285  69
   0   3 -17 17965.5 647.801  66
   0   3 -17 19109.3 670.764  19
   0  -3  17 17924.2 605.723  36
   0  -3  16 22496.5 730.962  36
   0   3 -16 20990.8 753.296  66
   0  -3  16 21493.8 705.361  69
   0   3 -15 19453.2 711.510  67
   0   3 -15 19438.9 728.678  66
   0  -3  15 20560.6 688.215  69
   0   3 -15 19396.1 1293.45   8
   0  -3  15 20146.0 698.179  36
   0  -3  14 1136.27 192.272  69
   0   3 -14 1582.40 240.055  67
   0   3 -14 299.656 337.817   8
   0   3 -14 2415.78 272.439  56
   0   3 -14 1190.49 386.783   9
   0  -3  14 1476.17 190.984  36
   0   3 -13 6953.21 396.094  67
   0   3 -13 6377.44 754.314   8
   0   3 -13 5577.09 653.504   9
   0  -3  13 7832.66 391.932  36
   0   3 -12 4807.76 304.446  67
   0  -3  12 4063.48 292.549  55
   0   3 -12 4640.64 309.929  56
   0   3 -12 3816.34 592.668   8
   0   3 -12 4819.14 305.529  20
   0  -3  12 4046.68 278.010  36
   0   3 -12 4343.71 556.379   9
   0  -3  11 11647.5 806.624  15
   0   3 -11 13245.5 524.505  67
   0  -3  11 12349.6 509.059  55
   0   3 -11 12427.1 511.285  56
   0   3 -11 13669.1 979.994   8
   0   3 -11 13702.9 522.749  20
   0  -3  11 12603.1 509.501  40
   0  -3  11 13539.9 525.235  36
   0   3 -10 5967.63 680.335   8
   0   3 -10 6342.40 350.073  56
   0   3 -10 6480.16 336.927  67
   0   3 -10 6392.33 318.352  68
   0   3 -10 7084.29 355.313  20
   0  -3  10 5534.05 532.520  15
   0  -3  10 6658.98 344.077  36
   0  -3   9 16719.3 863.650  15
   0   3  -9 16885.2 1015.80   8
   0  -3   8 157289. 4260.64  15
   0   3  -8 168858. 4577.27   8
   0  -3   7 175017. 4621.39  15
   0   3  -7 189150. 4939.28   8
   0  -3   7 182719. 4591.41   2
   0   3  -6 85429.8 2279.31  13
   0   3  -6 88910.0 2519.71   8
   0  -3   6 83488.7 2299.55   2
   0   3  -5 14142.6 630.086  13
   0  -3   5 11052.2 658.243  15
   0   3  -5 15321.1 769.154   8
   0  -3   5 18520.4 746.061   2
   0  -3   4 13315.3 605.457   2
   0   3  -4 12192.8 603.691   8
   0  -3   3 38214.3 1272.29   2
   0  -3   2 2598.03 287.346   2
   0  -3   1 42678.2 1281.89  11
   0  -3   1 39842.4 1368.45   2
   0  -3   0 530453. 11916.4  11
   0  -3   0 508393. 11926.8  10
   0  -3  -1 307462. 7221.19  10
   0  -3  -1 289818. 7103.05  11
   0  -3  -2 32845.3 1005.75  11
   0  -3  -2 34552.6 1130.28  10
   0  -3  -3 3404.62 329.315  10
   0  -3  -3 3505.71 280.683  11
   0  -3  -3 3135.87 303.853   2
   0   3   4 7896.76 462.662  15
   0  -3  -4 10490.9 559.795   2
   0  -3  -5 1669.52 282.623  10
   0   3   5 1675.07 275.606  15
   0  -3  -5 1725.46 247.668   2
   0   3   6 131039. 3596.57  15
   0  -3  -6 131859. 3724.82  10
   0  -3  -6 137699. 3510.93   2
   0  -3  -7 62003.8 2083.73  10
   0   3   7 60827.9 2024.58  15
   0  -3  -7 61944.2 1842.13   8
   0  -3  -7 62473.7 1846.34   2
   0  -3  -8 270721. 6780.42  10
   0  -3  -8 271404. 6465.62   8
   0   3   8 253162. 6706.82  15
   0  -3  -8 249447. 6370.79   2
   0  -3  -9 89564.9 2822.99  10
   0   3   9 82518.0 2792.66  15
   0  -3  -9 91391.8 2574.19   8
   0   3  10 10859.6 800.534  15
   0  -3 -10 9897.19 621.328   8
   0  -3 -10 9563.53 436.982  28
   0  -3 -11 14072.7 554.412  28
   0  -3 -11 13354.7 542.615  31
   0  -3 -11 13823.4 515.021  32
   0  -3 -11 12743.0 518.321  51
   0   3  11 14259.7 955.626  15
   0  -3 -11 14074.4 783.747   8
   0  -3 -12 485.572 301.077   8
   0  -3 -12 1137.78 190.660  28
   0  -3 -12 730.030 164.981  32
   0  -3 -12 728.610 160.216  31
   0  -3 -12 793.849 161.240  51
   0  -3 -12 525.584 136.654  42
   0   3  12 423.224 315.199  15
   0  -3 -13 7594.61 635.806   8
   0  -3 -13 8292.86 421.963  28
   0  -3 -13 7479.29 398.325  31
   0  -3 -13 7813.03 392.381  32
   0  -3 -13 8084.87 397.406  51
   0  -3 -13 8013.52 386.588  42
   0   3  13 7722.04 777.503  15
   0  -3 -14 32662.5 1506.40   8
   0  -3 -14 36875.9 1130.86  31
   0  -3 -14 38027.2 1131.86  32
   0  -3 -14 37614.7 1118.08  51
   0  -3 -14 37136.1 1147.85  28
   0  -3 -14 35515.1 1088.11  42
   0   3  14 38171.1 1832.13  15
   0  -3 -15 38508.8 1149.88  42
   0  -3 -15 40631.8 1208.46  32
   0  -3 -15 39322.4 1191.68  31
   0  -3 -15 40558.2 1180.69  51
   0  -3 -16 547.670 137.899  42
   0  -3 -16 1077.20 203.083  32
   0  -3 -16 730.303 156.559  31
   0  -3 -16 1303.79 177.175  51
   0  -3 -17 8821.09 403.455  34
   0  -3 -17 8458.23 394.697  31
   0  -3 -18 1000.17 149.597  34
   0  -3 -18 753.836 134.185  31
   0  -3 -18 962.523 188.795  48
   0  -3 -19 387.264 126.889  24
   0  -3 -19 343.716 96.0370  34
   0  -3 -19 253.878 88.0322  31
   0  -3 -19 312.675 123.718  48
   0  -3 -20 3144.82 201.206  24
   0  -3 -20 3363.46 202.804  41
   0  -3 -20 3097.75 160.237  34
   0  -3 -21 2197.18 139.994  48
   0  -3 -21 2435.39 143.176  24
   0  -3 -21 1934.77 128.498  41
   0   4 -20 3517.79 138.979  19
   0  -4  20 3641.28 146.096  59
   0   4 -19 7325.78 276.559  19
   0   4 -19 6632.90 255.681  66
   0  -4  19 7366.08 281.807  43
   0  -4  19 7515.51 298.628  59
   0   4 -18 5366.01 266.555  19
   0  -4  18 5230.62 276.271  43
   0   4 -18 5037.85 251.433  66
   0  -4  18 5734.76 292.176  59
   0   4 -17 7595.30 355.310  66
   0  -4  17 8072.31 333.808  69
   0  -4  17 8408.31 346.342  36
   0   4 -17 8480.21 371.951  19
   0  -4  17 8060.39 395.016  59
   0  -4  16 7927.45 369.844  36
   0  -4  16 7764.85 355.884  69
   0   4 -16 7437.53 379.159  66
   0  -4  16 7536.47 408.070  59
   0  -4  15 41350.3 1206.53  36
   0   4 -15 40195.1 1223.68  66
   0   4 -15 41145.0 1204.71  67
   0  -4  15 41084.2 1187.22  69
   0  -4  15 41248.0 1270.01  59
   0  -4  14 1793.37 204.088  69
   0   4 -14 1744.11 214.928  67
   0  -4  14 1734.67 203.795  36
   0   4 -14 1645.25 386.195   9
   0   4 -14 1609.54 223.122  56
   0  -4  14 1918.53 236.637  59
   0  -4  13 30643.1 1044.92  59
   0   4 -13 30625.1 974.576  56
   0   4 -13 31476.1 985.514  67
   0  -4  13 30115.0 961.919  69
   0   4 -13 27823.0 1485.75   9
   0  -4  13 29741.8 980.221  36
   0   4 -12 82954.1 2178.77  20
   0   4 -12 82077.7 2181.97  56
   0   4 -12 84940.6 2198.06  67
   0  -4  12 80937.8 2203.64  36
   0   4 -11 108010. 2742.15  20
   0   4 -11 105412. 2744.20  56
   0   4 -11 107589. 2749.54  67
   0  -4  11 109279. 2779.24  36
   0   4 -10 8275.69 375.379  68
   0   4 -10 8125.36 397.712  67
   0   4 -10 8542.08 411.972  20
   0   4 -10 7518.23 395.733  56
   0  -4  10 7489.49 386.821  55
   0  -4  10 6929.79 375.240  40
   0  -4  10 7533.92 399.628  36
   0   4  -9 8471.23 358.441  68
   0   4  -9 8003.24 372.035  20
   0  -4   9 4592.88 324.162  55
   0  -4   9 4994.80 322.054  40
   0  -4   9 5297.12 348.261  36
   0   4  -8 82564.7 2077.81  68
   0   4  -8 84050.6 2104.09  20
   0  -4   8 79099.4 2101.58  40
   0  -4   8 84824.8 2163.40  36
   0  -4   8 79892.0 2109.53  55
   0  -4   7 44512.9 1578.62   2
   0  -4   6 17743.5 884.718   2
   0   4  -6 19747.6 840.067  13
   0  -4   5 74611.2 2320.94   2
   0   4  -5 76158.0 2200.18  13
   0  -4   4 121475. 3414.06   2
   0  -4   3 145069. 3966.27   2
   0  -4   2 90187.0 2701.30   2
   0  -4   2 90988.9 2559.84  11
   0  -4   1 7848.45 569.286   2
   0  -4   1 7779.27 477.402  11
   0  -4   0 238243. 6489.50   2
   0  -4   0 266872. 6293.46  11
   0  -4  -1 286804. 6986.92  11
   0  -4  -2 19608.7 799.996  11
   0  -4  -3 110911. 3172.12   2
   0  -4  -3 112781. 2995.65  11
   0  -4  -3 105929. 3153.88  10
   0  -4  -4 57505.7 1875.64   2
   0  -4  -4 52514.2 1907.99  10
   0  -4  -5 49086.1 1701.01   2
   0  -4  -6 123990. 3337.37   2
   0  -4  -6 112606. 3015.21   8
   0  -4  -7 65650.3 2072.92   2
   0  -4  -7 62958.4 1839.23   8
   0  -4  -8 10968.3 456.790  42
   0  -4  -8 9971.56 541.259   8
   0  -4  -9 26084.0 899.917  31
   0  -4  -9 25637.3 880.767  48
   0  -4  -9 29136.8 920.813  24
   0  -4  -9 28919.9 908.110  42
   0  -4  -9 24931.9 1014.92   8
   0  -4 -10 102613. 2580.16  24
   0  -4 -10 100634. 2562.19  42
   0  -4 -10 93558.5 2435.08  35
   0  -4 -10 99325.5 2511.67  34
   0  -4 -10 98842.6 2568.93  31
   0  -4 -10 95777.4 2462.52  32
   0  -4 -10 103723. 2574.33  48
   0  -4 -11 39128.0 1210.52  24
   0  -4 -11 40429.4 1196.94  42
   0  -4 -11 37203.4 1143.78  34
   0  -4 -11 37564.3 1190.91  31
   0  -4 -11 38203.8 1112.46  32
   0  -4 -11 41060.8 1216.19  48
   0  -4 -12 67454.4 1804.36  42
   0  -4 -12 61736.0 1764.86  34
   0  -4 -12 66209.3 1739.82  32
   0  -4 -12 64962.0 1826.24  31
   0  -4 -12 63163.6 1837.57  48
   0  -4 -13 6282.32 373.314  42
   0  -4 -13 6430.36 355.606  32
   0  -4 -13 6380.06 409.689  31
   0  -4 -13 6573.35 379.638  34
   0  -4 -13 6348.44 420.041  48
   0  -4 -14 40686.0 1244.03  24
   0  -4 -14 36750.5 1151.91  42
   0  -4 -14 39020.5 1164.32  34
   0  -4 -14 37303.1 1183.97  31
   0  -4 -14 38538.6 1144.62  32
   0  -4 -14 39428.8 1238.23  48
   0  -4 -15 730.453 177.249  24
   0  -4 -15 612.119 117.948  27
   0  -4 -15 558.054 135.986  42
   0  -4 -15 609.085 150.677  32
   0  -4 -15 686.974 145.509  34
   0  -4 -15 591.755 145.600  31
   0  -4 -15 778.854 178.600  48
   0  -4 -16 12759.5 558.398  24
   0  -4 -16 11523.4 488.867  31
   0  -4 -16 12233.9 479.345  34
   0  -4 -16 12545.0 557.061  48
   0  -4 -17 312.742 132.517  24
   0  -4 -17 125.620 89.5565  42
   0  -4 -17 153.560 97.0351  34
   0  -4 -17 177.388 98.6760  31
   0  -4 -17 304.717 140.315  48
   0  -4 -18 9046.58 393.304  24
   0  -4 -18 8833.11 393.273  41
   0  -4 -18 8031.55 337.641  31
   0  -4 -18 8028.94 319.599  34
   0  -4 -18 9295.97 400.461  48
   0  -4 -19 20927.1 633.412  24
   0  -4 -19 21253.9 637.216  41
   0  -4 -19 20411.0 628.451  48
   0  -4 -20 2553.57 152.475  24
   0  -4 -20 2177.21 143.545  48
   0  -4 -20 2469.61 151.149  41
   0   4  20 2130.90 157.605  30
   0  -4 -21 52.6051 35.9451  41
   0   5 -18 377.618 74.4942  66
   0   5 -18 459.765 79.1507  19
   0  -5  18 373.857 67.3011  59
   0  -5  17 14773.6 458.060  69
   0   5 -17 13641.1 470.188  66
   0   5 -17 15227.0 480.660  19
   0  -5  17 14516.8 483.010  59
   0  -5  16 371.503 112.730  69
   0  -5  16 360.594 106.957  36
   0  -5  16 275.343 107.809  59
   0  -5  15 8085.25 384.218  59
   0  -5  15 7754.29 361.956  69
   0  -5  15 8012.96 374.281  36
   0   5 -14 1694.81 199.200  56
   0  -5  14 1501.35 197.600  59
   0  -5  14 2091.83 200.175  69
   0   5 -14 1543.05 186.434  67
   0  -5  14 1537.16 187.935  36
   0  -5  13 1614.88 210.592  59
   0   5 -13 1877.67 226.908  56
   0  -5  13 1442.04 195.200  36
   0  -5  13 1770.61 209.402  69
   0   5 -13 1990.90 209.761  67
   0   5 -12 28240.8 885.760  67
   0  -5  12 27701.4 893.900  69
   0  -5  12 26884.7 929.803  59
   0   5 -12 26654.7 880.039  56
   0   5 -12 27383.5 874.176  20
   0  -5  12 25151.8 806.200  47
   0  -5  12 26649.7 906.653  36
   0   5 -11 69412.5 1915.49  56
   0  -5  11 68923.6 1973.17  59
   0   5 -11 73906.9 1923.36  67
   0   5 -11 71332.7 1910.70  20
   0   5 -11 68756.1 2578.94   9
   0  -5  11 72349.7 1967.66  36
   0   5 -10 45541.4 1324.32  20
   0   5 -10 44443.4 1331.04  56
   0  -5  10 45704.8 1387.10  59
   0   5 -10 45484.6 1322.59  67
   0   5 -10 45299.1 1283.52  68
   0  -5  10 48942.1 1395.67  36
   0   5  -9 1110.83 194.064  20
   0  -5   9 1644.46 194.622  55
   0  -5   9 1085.53 185.051  59
   0  -5   9 1459.13 189.879  40
   0   5  -9 1306.53 171.635  68
   0   5  -8 284.015 151.574  20
   0  -5   8 215.117 122.074  40
   0  -5   8 215.763 117.636  59
   0  -5   8 270.049 122.297  55
   0   5  -8 172.143 106.874  68
   0  -5   7 2816.91 224.945  55
   0  -5   7 2472.76 225.768  59
   0   5  -7 2703.52 200.408  68
   0  -5   7 2910.66 228.970  40
   0  -5   7 2518.52 242.766  36
   0  -5   6 1586.42 338.196   2
   0  -5   6 1761.00 201.943  36
   0  -5   6 1508.12 172.143  40
   0   5  -6 1839.98 286.291  13
   0  -5   6 1775.03 179.745  55
   0  -5   5 5690.91 553.020   2
   0  -5   5 5938.78 329.616  36
   0  -5   5 5425.96 288.843  40
   0  -5   5 5078.24 284.314  55
   0  -5   5 5467.22 516.586  11
   0   5  -5 5501.50 459.946  13
   0  -5   4 79061.1 2580.48   2
   0  -5   4 74670.1 2348.65  11
   0  -5   4 74990.4 1983.87  36
   0  -5   3 204927. 5397.95   2
   0  -5   3 189524. 5071.21  11
   0  -5   2 192898. 5297.44   2
   0  -5   2 189980. 4943.74  11
   0  -5   1 27180.6 1295.71   2
   0  -5   1 24333.0 1005.60  11
   0  -5   0 726.087 290.731   2
   0  -5   0 1096.74 217.203  11
   0  -5  -1 10638.9 771.458   2
   0  -5  -1 10575.9 589.078  11
   0  -5  -2 24233.7 980.709  11
   0  -5  -3 24181.8 1208.60   2
   0  -5  -4 5959.57 579.356   2
   0  -5  -4 5488.39 299.835  45
   0  -5  -4 6239.92 327.617  42
   0  -5  -4 6019.43 313.416  41
   0  -5  -4 5755.95 318.522  31
   0  -5  -5 17347.5 608.818  24
   0  -5  -5 18235.0 1017.35   2
   0  -5  -5 16213.9 593.563  45
   0  -5  -5 16977.9 611.766  41
   0  -5  -5 17048.7 623.325  31
   0  -5  -6 118653. 2966.67  63
   0  -5  -6 118746. 2988.22  24
   0  -5  -6 126866. 3635.96   2
   0  -5  -6 116776. 2952.99  48
   0  -5  -6 115323. 2973.70  45
   0  -5  -6 125928. 3052.38  42
   0  -5  -6 116903. 2994.33  41
   0  -5  -6 123113. 3026.02  31
   0  -5  -7 22909.1 759.217  63
   0  -5  -7 23367.1 783.500  24
   0  -5  -7 24975.3 1207.30   2
   0  -5  -7 22255.1 768.205  45
   0  -5  -7 23059.6 756.884  48
   0  -5  -7 23435.8 792.905  41
   0  -5  -7 25451.7 842.339  42
   0  -5  -7 23280.2 809.480  31
   0  -5  -8 1014.13 147.334  63
   0  -5  -8 1090.32 165.876  24
   0  -5  -8 1018.15 153.409   5
   0  -5  -8 1396.46 171.184  48
   0  -5  -8 1106.50 184.524  42
   0  -5  -8 1283.88 180.199  41
   0  -5  -8 1060.43 177.965  31
   0  -5  -9 11906.6 526.125  24
   0  -5  -9 11637.2 491.306  63
   0  -5  -9 12373.3 515.340  48
   0  -5  -9 12122.5 551.474  42
   0  -5  -9 12391.6 542.116  41
   0  -5  -9 12532.5 484.902  35
   0  -5  -9 12163.0 543.414  31
   0  -5 -10 28001.0 938.428  24
   0  -5 -10 25804.8 869.965  63
   0  -5 -10 28245.2 920.367  48
   0  -5 -10 26950.8 940.917  41
   0  -5 -10 26750.0 947.243  42
   0  -5 -10 28436.9 855.572  35
   0  -5 -10 26740.7 870.854  34
   0  -5 -10 28775.2 959.516  31
   0  -5 -11 6193.36 365.597  48
   0  -5 -11 6422.56 385.281  31
   0  -5 -11 5736.37 328.309  34
   0  -5 -11 5376.00 296.974  35
   0  -5 -11 5644.18 368.858  42
   0  -5 -11 5950.08 369.387  24
   0  -5 -12 559.981 159.215  48
   0  -5 -12 428.897 113.398  35
   0  -5 -12 516.223 138.220  34
   0  -5 -12 499.218 122.067  32
   0  -5 -12 756.841 170.874  31
   0  -5 -12 389.439 154.314  42
   0  -5 -12 323.351 150.204  24
   0  -5 -13 941.366 184.436  48
   0  -5 -13 891.854 175.468  31
   0  -5 -13 966.337 158.426  34
   0  -5 -13 813.260 172.542  42
   0  -5 -13 1035.59 158.356  27
   0  -5 -13 954.714 192.849  24
   0  -5 -14 71.2870 129.036  48
   0  -5 -14 139.083 121.946  31
   0  -5 -14 87.5025 123.278  42
   0  -5 -14 306.538 149.722  24
   0  -5 -14 103.119 104.915  27
   0  -5 -15 33313.4 1041.21  48
   0  -5 -15 33517.2 1022.15  31
   0  -5 -15 30377.4 991.411  42
   0  -5 -15 33243.2 940.309  27
   0  -5 -15 34890.4 1064.89  24
   0  -5 -16 4252.78 273.630  48
   0  -5 -16 4233.74 261.091  45
   0  -5 -16 4192.23 253.599  31
   0  -5 -16 3865.89 273.387  24
   0  -5 -17 26.4319 86.2849  45
   0  -5 -17 86.0732 89.7545  48
   0  -5 -17 43.6215 79.8001  31
   0  -5 -17-21.7816 99.9185  24
   0  -5 -18 6938.25 283.303  48
   0  -5 -18 6137.16 247.135  31
   0   5  18 5626.46 255.858  30
   0  -5 -18 7347.76 306.102  24
   0  -5 -19 11028.2 366.399  41
   0  -5 -19 10531.9 338.974  48
   0  -5 -20 735.004 62.5849  41
   0  -6  17 34490.7 852.095  49
   0   6 -16 425.825 79.5969  19
   0  -6  16 430.888 87.0634  69
   0  -6  16 372.880 57.0484  72
   0  -6  15 32440.3 911.263  36
   0   6 -15 31546.8 907.380  66
   0  -6  15 33581.5 906.130  69
   0  -6  14 13715.7 507.148  36
   0  -6  14 13882.2 495.509  69
   0   6 -13 580.793 152.135  56
   0  -6  13 689.125 144.786  69
   0   6 -13 618.458 129.006  67
   0  -6  13 619.186 146.928  36
   0   6 -12 597.440 168.499  56
   0  -6  12 310.279 116.805  59
   0  -6  12 479.706 109.843  47
   0  -6  12 481.299 142.194  69
   0   6 -12 649.178 142.109  67
   0  -6  12 684.944 161.471  36
   0  -6  11 3237.70 228.167  47
   0   6 -11 3141.21 234.097  67
   0   6 -11 2561.69 233.008  20
   0   6 -11 2861.32 253.609  56
   0  -6  11 2419.83 220.181  59
   0   6 -10 4468.45 293.503  20
   0  -6  10 3525.44 263.915  59
   0   6 -10 4191.21 304.705  56
   0   6 -10 4540.44 280.707  67
   0   6 -10 4465.79 558.316   9
   0   6  -9 17914.2 634.630  67
   0   6  -9 17278.8 595.525  68
   0  -6   9 19003.8 678.109  69
   0   6  -9 18006.9 646.507  20
   0  -6   9 15374.1 620.896  59
   0  -6   9 18614.7 713.405  36
   0   6  -9 16563.7 1075.65   9
   0   6  -8 6807.18 354.391  67
   0   6  -8 6815.63 331.714  68
   0   6  -8 7184.09 376.423  20
   0  -6   8 7831.41 426.134  36
   0   6  -8 6618.50 680.832   9
   0   6  -7 45966.0 1231.87  68
   0  -6   7 42994.3 1336.63  36
   0  -6   7 43124.1 1233.52   5
   0   6  -7 44347.1 1263.92  20
   0   6  -6 11128.9 429.767  68
   0  -6   6 10824.0 506.894  36
   0  -6   6 10358.8 448.944   5
   0  -6   5 16871.7 600.061  40
   0  -6   5 18243.2 683.213  36
   0  -6   5 17879.6 637.240   5
   0  -6   4 9918.60 466.839  36
   0  -6   4 12349.7 939.766   2
   0  -6   3 514.672 124.526  35
   0  -6   3 911.531 125.282  27
   0  -6   3 923.762 164.745  60
   0  -6   3 1201.92 174.578  36
   0  -6   3 1584.91 420.580   2
   0  -6   2 17311.6 612.540  35
   0  -6   2 18100.6 615.431  27
   0  -6   2 17942.2 644.393  60
   0  -6   2 16859.5 612.668  36
   0  -6   2 17678.1 1140.57   2
   0  -6   1 3519.10 249.657  35
   0  -6   1 3672.74 258.371  60
   0  -6   1 2910.92 223.207  27
   0  -6   1 2901.70 215.703  36
   0  -6   1 3501.38 555.817   2
   0  -6   0 20011.4 700.640  60
   0  -6   0 19632.8 706.232  21
   0  -6   0 20637.9 679.546  27
   0  -6   0 20075.4 670.122  49
   0  -6   0 19743.6 694.059  35
   0  -6   0 18330.0 1195.38   2
   0  -6  -1 105725. 2670.31  35
   0  -6  -1 103849. 2665.03  60
   0  -6  -1 106713. 2674.09  21
   0  -6  -1 104548. 2635.51  27
   0  -6  -1 97401.5 2598.57  49
   0  -6  -1 110689. 2702.05  41
   0  -6  -1 104311. 3513.80   2
   0  -6  -2 15811.4 609.205  60
   0  -6  -2 15215.3 554.786  49
   0  -6  -2 15757.4 617.793  35
   0  -6  -2 17843.6 643.275  41
   0  -6  -2 16735.4 601.951  27
   0  -6  -2 17091.4 630.787  21
   0  -6  -3 8658.71 414.168  27
   0  -6  -3 8821.51 428.387  21
   0  -6  -3 9831.81 463.363  31
   0  -6  -3 8753.23 427.883  35
   0  -6  -3 8572.38 371.335  49
   0  -6  -3 9489.09 440.490  41
   0  -6  -3 10558.3 885.639   2
   0  -6  -4 5975.03 348.725  27
   0  -6  -4 6952.93 380.207  21
   0  -6  -4 7019.57 388.310  31
   0  -6  -4 6534.95 370.453  35
   0  -6  -4 5696.21 294.076  49
   0  -6  -4 7354.33 377.955  45
   0  -6  -4 7377.22 386.488  41
   0  -6  -4 6775.04 730.694   2
   0  -6  -5 21744.4 769.318  27
   0  -6  -5 22122.3 772.669  21
   0  -6  -5 22802.3 813.021  31
   0  -6  -5 21688.6 726.055  48
   0  -6  -5 22262.2 772.629  45
   0  -6  -5 23480.4 794.593  41
   0  -6  -6 54849.8 1587.78  27
   0  -6  -6 57716.0 1598.17  35
   0  -6  -6 59480.4 1649.81  31
   0  -6  -6 56575.5 1605.05  41
   0  -6  -6 59685.9 2274.98   2
   0  -6  -6 55874.9 1539.76  48
   0  -6  -6 55471.5 1584.91  45
   0  -6  -7 58346.3 1652.97  31
   0  -6  -7 59480.3 1599.18  35
   0  -6  -7 55786.6 1611.58  41
   0  -6  -7 55226.5 1555.09   5
   0  -6  -7 55625.9 1547.78  48
   0  -6  -7 55370.9 1593.02  45
   0  -6  -8 32436.3 985.582  35
   0  -6  -8 31517.5 1047.43  31
   0  -6  -8 30566.0 997.825  45
   0  -6  -8 30176.2 955.773  48
   0  -6  -8 31971.4 1026.89  41
   0  -6  -8 28346.2 927.599   5
   0  -6  -9 936.285 188.543  27
   0  -6  -9 1001.09 175.430  35
   0  -6  -9 943.012 190.072  31
   0  -6  -9 971.014 170.634  48
   0  -6  -9 1218.02 204.338  45
   0  -6  -9 1352.68 222.608  41
   0  -6  -9 965.287 165.618   5
   0  -6 -10 723.372 173.442  45
   0  -6 -10 736.329 151.417  48
   0  -6 -10 815.120 170.568  27
   0  -6 -10 841.794 184.358  24
   0  -6 -10 639.726 181.472  41
   0  -6 -10 835.884 181.209  31
   0  -6 -10 740.020 149.558  35
   0  -6 -11 1043.17 170.740  48
   0  -6 -11 1178.95 199.228  45
   0  -6 -11 1241.45 203.336  24
   0  -6 -11 1454.33 191.045  27
   0  -6 -11 1187.83 211.215  41
   0  -6 -11 1405.55 212.663  31
   0  -6 -11 1030.19 160.494  35
   0  -6 -12 4216.47 299.184  45
   0  -6 -12 4104.04 280.183  48
   0  -6 -12 4602.86 287.006  27
   0  -6 -12 3981.78 303.304  24
   0  -6 -12 3948.48 313.303  41
   0  -6 -12 3504.56 233.787  35
   0  -6 -12 3962.58 306.747  31
   0  -6 -13 7502.33 400.140  31
   0  -6 -13 7981.36 365.303  27
   0  -6 -13 7609.99 413.760  24
   0  -6 -13 7486.19 377.293  48
   0  -6 -13 7487.13 390.319  45
   0  -6 -14 25536.4 855.114  31
   0  -6 -14 27549.8 890.541  24
   0  -6 -14 27480.5 810.530  27
   0  -6 -14 26676.1 841.302  48
   0  -6 -14 27186.2 858.761  45
   0  -6 -15 13718.6 508.611  31
   0  -6 -15 13858.2 497.148  48
   0  -6 -15 14208.9 508.740  45
   0  -6 -16 10031.0 378.764  31
   0  -6 -16 10054.0 370.634  48
   0  -6 -16 10959.7 386.594  45
   0  -6 -17 1064.47 96.0594  31
   0  -6 -17 1189.10 99.9986  48
   0  -6 -18 136.046 53.9239  21
   0   7 -14 5957.28 206.784  19
   0   7 -14 7025.57 250.124  66
   0   7 -13 13337.4 449.601  66
   0   7 -12 16480.2 501.482  56
   0  -7  12 14045.5 451.772  47
   0  -7  11 12279.6 453.740  47
   0  -7  11 13483.9 517.526  36
   0  -7  11 13858.6 496.023  69
   0   7 -11 13699.1 447.846  67
   0   7 -10 14759.3 514.988  56
   0   7 -10 14115.5 484.706  20
   0  -7  10 12691.3 477.987  47
   0  -7  10 12145.2 514.181  36
   0   7 -10 13626.8 459.485  67
   0  -7  10 12407.6 491.051  69
   0   7  -9 6925.22 346.260  56
   0  -7   9 4680.54 293.552  47
   0  -7   9 5105.49 328.122  36
   0  -7   9 5056.18 305.038  69
   0   7  -9 7337.28 305.901  67
   0   7  -9 7277.01 325.719  20
   0  -7   8 7778.13 413.983  36
   0   7  -8 8204.38 352.220  67
   0  -7   8 8271.12 391.946  69
   0   7  -8 8570.10 378.367  20
   0   7  -7 18444.9 607.599  67
   0  -7   7 18964.4 664.180  69
   0  -7   7 18021.8 686.996  36
   0  -7   7 17628.8 608.641   5
   0   7  -7 18797.4 631.883  20
   0  -7   6 44517.1 1280.83  69
   0   7  -6 44752.0 1225.38  67
   0  -7   6 45692.8 1325.30  36
   0  -7   6 43980.9 1253.35   5
   0   7  -6 44103.4 1244.11  20
   0  -7   5 49245.5 1430.57  36
   0  -7   5 46215.1 1382.13  69
   0  -7   4 27629.8 867.112   5
   0  -7   4 24849.3 810.046  69
   0  -7   4 24909.2 837.794  36
   0  -7   4 24857.9 783.270  35
   0  -7   3 10359.7 471.320   5
   0  -7   3 8602.03 393.081  69
   0  -7   3 10237.3 451.245  49
   0  -7   3 9185.82 419.842  36
   0  -7   3 9313.89 406.237  35
   0  -7   2 16702.0 592.287  27
   0  -7   2 16460.7 611.748  49
   0  -7   2 16731.0 598.824  35
   0  -7   1 13364.7 541.960  60
   0  -7   1 13131.2 512.265  27
   0  -7   1 11979.9 496.270  49
   0  -7   1 12613.4 510.994  35
   0  -7   1 11824.8 551.966   5
   0  -7   0 4653.93 301.449  60
   0  -7   0 4724.26 290.112  27
   0  -7   0 4141.02 264.113  49
   0  -7   0 4498.61 293.826  35
   0  -7   0 4060.97 641.960   2
   0  -7   0 4140.82 325.245   5
   0  -7  -1 1398.28 187.674  60
   0  -7  -1 1402.43 182.611  27
   0  -7  -1 1135.32 153.531  49
   0  -7  -1 1583.42 200.800  35
   0  -7  -1 1111.69 208.406   5
   0  -7  -1 1213.08 411.967   2
   0  -7  -2 2308.60 194.801  49
   0  -7  -2 2514.74 238.233  21
   0  -7  -2 2972.01 241.150  27
   0  -7  -2 2747.36 240.897  60
   0  -7  -2 2722.22 253.105  35
   0  -7  -3 51869.3 1424.32  60
   0  -7  -3 48555.7 1396.93  21
   0  -7  -3 51384.3 1402.43  27
   0  -7  -3 51106.6 1427.93  41
   0  -7  -3 48532.4 1418.89  35
   0  -7  -4 56500.3 1608.40  35
   0  -7  -4 61090.4 1615.30  60
   0  -7  -4 56832.1 1583.24  21
   0  -7  -4 58238.8 1588.90  27
   0  -7  -4 59462.4 1615.10  41
   0  -7  -4 59443.3 1626.10   5
   0  -7  -5 21437.9 771.542  60
   0  -7  -5 21414.3 769.757  41
   0  -7  -5 21253.2 767.059   5
   0  -7  -5 20537.2 751.813  27
   0  -7  -5 20350.6 747.033  21
   0  -7  -6 7161.55 403.309  60
   0  -7  -6 7215.03 398.299  21
   0  -7  -6 7703.65 412.558  27
   0  -7  -6 7625.70 413.326  41
   0  -7  -6 8494.65 419.127   5
   0  -7  -7 21550.7 823.925  31
   0  -7  -7 22262.7 790.208  45
   0  -7  -7 21532.1 781.794  21
   0  -7  -7 20272.4 773.613  27
   0  -7  -7 22037.6 796.943  41
   0  -7  -7 22038.4 756.062   5
   0  -7  -8 22853.1 854.647  31
   0  -7  -8 22744.3 810.739  45
   0  -7  -8 22276.6 804.373  21
   0  -7  -8 23475.6 831.144  41
   0  -7  -8 22427.2 754.433   5
   0  -7  -9 10154.7 443.926  35
   0  -7  -9 9371.96 487.281  31
   0  -7  -9 9294.80 402.625  48
   0  -7  -9 9846.00 464.760  45
   0  -7  -9 9624.25 462.539  21
   0  -7  -9 9780.41 474.446  41
   0  -7  -9 8733.41 389.551   5
   0  -7 -10 2378.94 231.943  21
   0  -7 -10 3232.55 254.925  27
   0  -7 -10 2764.45 257.211  41
   0  -7 -10 2533.30 252.374  31
   0  -7 -10 3100.35 234.388  35
   0  -7 -10 2179.51 193.898  48
   0  -7 -10 2987.30 251.363  45
   0  -7 -11 21266.5 744.910  21
   0  -7 -11 22465.8 732.608  27
   0  -7 -11 20220.3 670.524  48
   0  -7 -11 21372.4 740.696  45
   0  -7 -11 22400.8 775.858  41
   0  -7 -11 20077.5 675.461  35
   0  -7 -11 22408.8 778.107  31
   0  -7 -12 22508.5 729.194  60
   0  -7 -12 23264.4 710.812  27
   0  -7 -12 20601.9 718.159  21
   0  -7 -12 21549.4 718.994  45
   0  -7 -12 19213.0 644.555  48
   0  -7 -12 21885.5 750.993  41
   0  -7 -12 21739.2 741.628  31
   0  -7 -13 14403.1 513.839  60
   0  -7 -13 13608.6 515.196  21
   0  -7 -13 14255.5 490.113  27
   0  -7 -13 14350.5 510.543  45
   0  -7 -13 14402.7 541.873  41
   0  -7 -13 13122.8 510.765  31
   0  -7 -14 13181.3 442.988  60
   0  -7 -14 12663.7 437.977  45
   0  -7 -14 12302.4 416.609  27
   0  -7 -14 11918.8 446.577  21
   0  -7 -15 19926.8 591.338  21
   0  -7 -16 7091.43 243.043  21
   0  -8  12 149.657 45.1027  72
   0   8 -11 25954.8 682.386  66
   0  -8  11 24919.0 677.718  49
   0  -8  10 8005.06 302.823  49
   0  -8  10 7643.76 282.046  47
   0  -8  10 7428.20 280.827  69
   0   8 -10 8479.19 284.376  56
   0  -8   9 38616.1 1003.95  47
   0  -8   9 36999.0 1017.91  49
   0   8  -9 39232.7 991.005  56
   0  -8   8 411.402 118.951  49
   0  -8   8 338.250 115.032  47
   0   8  -8 329.195 122.368  56
   0  -8   7 193.007 113.860  49
   0  -8   7 194.132 111.820  47
   0   8  -7 138.200 101.812  20
   0   8  -7 168.674 124.385  56
   0  -8   6 1397.82 151.215   5
   0   8  -6 1615.81 155.089  20
   0  -8   6 2000.82 189.257  47
   0  -8   6 1511.67 173.698  49
   0  -8   5 4924.74 277.617   5
   0   8  -5 5234.57 256.299  20
   0  -8   4 10361.6 433.864   5
   0   8  -4 10242.4 381.392  20
   0  -8   4 10180.5 421.884  49
   0   8  -3 19525.6 600.651  20
   0  -8   3 20881.8 693.282   5
   0  -8   3 19736.2 646.315  49
   0  -8   2 37070.0 1101.69  35
   0  -8   2 38749.6 1106.01  49
   0  -8   1 13821.8 525.471  35
   0  -8   1 15198.4 597.004   5
   0  -8   1 13744.2 498.556  49
   0  -8   0 10612.1 436.869  27
   0  -8   0 10409.6 403.906  49
   0  -8   0 10481.4 452.547  35
   0  -8   0 11683.9 514.168   5
   0  -8  -1 2395.37 209.550  27
   0  -8  -1 2136.09 218.678  35
   0  -8  -1 2267.68 214.135  60
   0  -8  -1 2605.76 258.229   5
   0  -8  -2 27643.0 870.361  60
   0  -8  -2 25942.1 865.964  35
   0  -8  -2 25800.9 839.675  27
   0  -8  -3 28085.0 884.394  60
   0  -8  -3 26286.3 883.872  35
   0  -8  -3 26513.4 862.680  27
   0  -8  -4 25856.8 856.186  27
   0  -8  -4 24789.7 867.321  35
   0  -8  -4 28754.1 889.016  60
   0  -8  -4 27599.2 896.801   5
   0  -8  -5 1254.39 175.495  27
   0  -8  -5 888.642 176.777  35
   0  -8  -5 1011.05 180.452   5
   0  -8  -5 1400.19 188.476  60
   0  -8  -6 1866.88 205.183  27
   0  -8  -6 2390.38 219.799  21
   0  -8  -6 1899.39 204.721  60
   0  -8  -7 11513.4 490.852  27
   0  -8  -7 12144.1 482.802  21
   0  -8  -7 11038.0 454.774   5
   0  -8  -8 4136.37 264.975  35
   0  -8  -8 4461.84 286.022  41
   0  -8  -8 3728.80 231.446   5
   0  -8  -8 4336.55 278.603  27
   0  -8  -8 4141.44 260.551  21
   0  -8  -9 7302.54 345.558  21
   0  -8  -9 7427.28 341.537  35
   0  -8  -9 7958.06 377.501  41
   0  -8 -10 5576.56 281.880  21
   0  -8 -10 5685.26 305.468  41
   0  -8 -10 5636.26 271.270  35
   0  -8 -11 9112.74 388.693  41
   0  -8 -11 9249.53 376.933  60
   0  -8 -11 9350.16 367.383  21
   0  -8 -11 9951.61 379.075  27
   0  -8 -12 22757.3 680.640  41
   0  -8 -12 23830.9 666.843  60
   0  -8 -12 23051.3 655.726  27
   0  -8 -13 433.499 78.6953  60
   0  -8 -13 499.023 80.9978  27
   0  -8 -13 489.177 77.8130  21
   0  -8 -14 1011.26 80.8227  64
   0  -9   8 901.958 71.3055  38
   0  -9   7 3098.46 150.682  47
   0   9  -6 6478.84 212.527  56
   0  -9   6 7281.12 265.176  47
   0   9  -5 14301.9 408.659  56
   0   9  -4 1641.67 135.467  56
   0  -9   3 1288.99 142.046  47
   0  -9   2 23292.0 697.258  47
   0  -9   2 23311.0 704.025   5
   0  -9   1 11806.7 424.604  47
   0  -9   1 11162.7 386.911  35
   0  -9   0 9393.84 360.079  47
   0  -9   0 8950.73 351.726  35
   0  -9  -1 3542.48 240.313   5
   0  -9  -1 3479.33 211.610  35
   0  -9  -2 35.7317 101.484  35
   0  -9  -3 298.160 116.987  35
   0  -9  -4 302.332 126.307   5
   0  -9  -4 389.331 126.667  35
   0  -9  -5 185.452 77.5314  64
   0  -9  -5 489.816 123.652   5
   0  -9  -5 401.748 113.168  27
   0  -9  -5 673.750 133.358  35
   0  -9  -6 7002.92 295.798  27
   0  -9  -6 6889.45 302.110  35
   0  -9  -7 7828.62 305.769  27
   0  -9  -7 6031.64 258.977  64
   0  -9  -8 11926.7 390.208  27
   0  -9  -8 11510.8 381.008  35
   0  -9  -9 2671.71 147.360  35
   0  -9  -9 2246.94 136.382  64
   0  -9 -10 1982.43 113.171  64
   1  -9  -9 2105.52 106.208  35
   1  -9  -9 2765.67 130.877  27
   1  -9  -8 225.778 72.9201  27
   1  -9  -8 208.192 67.4545  60
   1  -9  -8 136.634 57.5469  64
   1  -9  -8 143.446 67.4574  35
   1  -9  -7 967.238 91.7262  64
   1  -9  -7 1112.16 113.415  27
   1  -9  -6 6572.90 272.107  35
   1  -9  -6 6820.41 264.037  27
   1  -9  -5 16231.6 476.658  27
   1  -9  -5 16756.7 482.938   5
   1  -9  -5 16462.9 500.458  35
   1  -9  -4 5815.21 255.811  27
   1  -9  -4 6130.23 285.531  35
   1  -9  -4 6502.33 290.862   5
   1  -9  -3 2539.43 185.991  35
   1  -9  -2 4315.76 232.612  35
   1  -9  -1 18810.1 591.889  35
   1  -9  -1 19928.3 635.946   5
   1  -9   0 10786.9 378.716  35
   1  -9   0 11192.9 427.291   5
   1  -9   0 11037.7 384.921  47
   1  -9   1 9285.24 360.796   5
   1  -9   1 8404.29 326.065  47
   1  -9   2 13706.5 472.856   5
   1  -9   2 14164.6 467.964  47
   1  -9   3 2900.38 184.966   5
   1  -9   3 3182.54 195.546  47
   1  -9   4 1685.68 130.031   5
  -1   9  -5 604.467 99.6459  56
   1  -9   6 2119.02 133.378  47
  -1   9  -6 2129.19 125.653  56
   1  -9   7 4938.91 189.973  47
  -1   9  -7 5151.86 174.426  56
   1  -8 -13 3642.61 146.191  27
   1  -8 -13 3653.45 152.726  60
   1  -8 -12 21692.7 610.222  27
   1  -8 -10 538.943 105.508  35
   1  -8 -10 630.088 122.505  41
   1  -8 -10 745.593 123.609  60
   1  -8  -9 620.692 123.314  27
   1  -8  -9 429.616 109.488  35
   1  -8  -9 434.153 117.961  41
   1  -8  -9 499.133 125.819  60
   1  -8  -8 429.600 127.264  27
   1  -8  -8 426.614 123.942  60
   1  -8  -8 482.251 124.494  35
   1  -8  -7 4950.14 269.589   5
   1  -8  -7 5403.84 306.089  27
   1  -8  -7 5617.48 312.791  60
   1  -8  -6 2263.56 204.000   5
   1  -8  -6 1868.17 199.580  27
   1  -8  -6 2286.62 212.075  60
   1  -8  -5 12665.2 505.357  27
   1  -8  -5 12716.5 511.502  60
   1  -8  -5 12743.3 512.338   5
   1  -8  -5 12038.7 514.379  35
   1  -8  -4 8739.99 405.501  27
   1  -8  -4 9617.90 423.655  60
   1  -8  -4 9083.95 436.418   5
   1  -8  -4 8671.61 424.951  35
   1  -8  -3 33837.0 1017.27  27
   1  -8  -3 35611.1 1039.47  60
   1  -8  -3 34781.4 1079.25   5
   1  -8  -3 33440.7 1053.30  35
   1  -8  -2 209.581 116.101  27
   1  -8  -2 143.705 116.695  60
   1  -8  -2 73.2338 126.208  35
   1  -8  -1 1787.12 179.199  27
   1  -8  -1 2204.38 194.610  60
   1  -8  -1 1940.42 241.281   5
   1  -8  -1 2020.82 206.557  35
   1  -8   0 2508.83 256.963   5
   1  -8   0 2512.71 217.330  35
   1  -8   0 2509.00 189.008  27
   1  -8   1 9002.12 442.739   5
   1  -8   1 8134.80 380.083  35
   1  -8   1 8748.73 352.492  27
   1  -8   2 10324.8 416.736  35
   1  -8   2 11479.1 492.573   5
   1  -8   3 3696.45 219.733  35
   1  -8   3 4096.29 279.775   5
   1  -8   4 39901.0 1128.45   5
  -1   8  -4 38632.8 1046.86  68
  -1   8  -5 18731.2 598.903  20
   1  -8   5 19066.8 620.335   5
  -1   8  -5 18184.0 561.215  68
  -1   8  -6 9730.55 373.622  20
   1  -8   6 9731.01 371.380   5
  -1   8  -6 9099.26 333.030  68
  -1   8  -7 111.637 112.015  20
  -1   8  -7 73.2972 70.9640  67
  -1   8  -7 56.4378 70.8012  68
   1  -8   7 37.3229 79.7358   5
   1  -8   8 3321.04 209.299  47
  -1   8  -8 3584.39 199.222  20
  -1   8  -8 3595.48 226.010  56
  -1   8  -8 2959.16 162.178  67
   1  -8   9 14646.5 461.139  47
  -1   8  -9 14569.0 440.309  20
  -1   8  -9 15091.8 471.487  56
  -1   8 -10 3647.06 185.937  56
   1  -8  10 2981.14 163.839  47
  -1   8 -11 3300.40 155.128  56
  -1   8 -12 5372.27 184.072  66
   1  -7 -16 823.960 68.4958  41
   1  -7 -15 4359.90 198.043  41
   1  -7 -15 4109.39 180.567  60
   1  -7 -14 5248.64 243.700  45
   1  -7 -14 4502.00 208.906  27
   1  -7 -14 4462.77 194.599  21
   1  -7 -14 5040.11 248.746  41
   1  -7 -14 4795.03 231.479  60
   1  -7 -13 3647.44 231.526  41
   1  -7 -13 3736.77 232.975  45
   1  -7 -13 3131.48 200.195  27
   1  -7 -13 3348.22 193.372  21
   1  -7 -12 10452.7 444.940  41
   1  -7 -12 10856.2 444.640  45
   1  -7 -12 9916.95 395.640  21
   1  -7 -12 11109.0 424.803  27
   1  -7 -11 362.694 145.622  41
   1  -7 -11 417.494 111.012  35
   1  -7 -11 351.756 121.358  21
   1  -7 -11 523.909 137.929  27
   1  -7 -10 21718.1 752.370  41
   1  -7 -10 20463.7 683.212  35
   1  -7 -10 20900.1 706.667  21
   1  -7  -9 55572.5 1543.81  41
   1  -7  -9 53035.7 1477.55  35
   1  -7  -9 53207.7 1489.17  21
   1  -7  -8 49047.9 1364.57  35
   1  -7  -8 49890.7 1407.29  41
   1  -7  -8 48807.3 1394.47  27
   1  -7  -8 47557.1 1353.98  21
   1  -7  -7 6158.41 349.892  35
   1  -7  -7 4864.70 312.728  21
   1  -7  -7 5680.76 349.453  27
   1  -7  -7 5608.39 352.416  41
   1  -7  -7 5354.68 314.172   5
   1  -7  -6 17887.1 643.321  21
   1  -7  -6 17801.8 675.116  27
   1  -7  -6 17667.2 670.231  41
   1  -7  -6 17003.5 646.230   5
   1  -7  -6 17882.1 681.101  45
   1  -7  -5 7070.78 368.497  21
   1  -7  -5 7536.28 402.151  27
   1  -7  -5 7399.16 399.472  41
   1  -7  -5 7033.69 757.020   2
   1  -7  -4 12443.3 545.334  35
   1  -7  -4 12293.5 500.220  21
   1  -7  -4 12270.1 523.686  27
   1  -7  -4 12352.1 532.620  60
   1  -7  -4 11615.6 516.482  41
   1  -7  -3 3346.33 286.639  35
   1  -7  -3 3265.50 257.990  27
   1  -7  -3 3470.38 249.580  21
   1  -7  -3 3264.48 257.531  60
   1  -7  -3 3695.50 276.997  41
   1  -7  -3 3597.49 596.836   2
   1  -7  -2 6944.19 391.794  35
   1  -7  -2 7072.85 378.751  60
   1  -7  -2 6879.88 360.447  27
   1  -7  -1 37480.6 1153.45  60
   1  -7  -1 36849.5 1120.97  27
   1  -7   0 65414.8 1747.77  60
   1  -7   0 61317.6 1700.27  27
   1  -7   0 65800.7 1763.21  35
   1  -7   0 60326.3 2578.90   2
   1  -7   1 28656.7 862.349  60
   1  -7   1 27074.2 814.167  27
   1  -7   1 25946.6 839.289  35
   1  -7   1 26481.3 1537.57   2
   1  -7   2 3257.83 244.055  60
   1  -7   2 2347.62 200.562  49
   1  -7   2 3066.29 544.351   2
   1  -7   2 2793.93 213.029  27
   1  -7   2 2762.02 227.253  35
   1  -7   3 3712.81 578.268   2
   1  -7   3 4010.01 253.067  35
   1  -7   3 3480.42 245.336  49
   1  -7   3 3101.59 227.094  36
  -1   7  -3 3009.61 441.201  13
   1  -7   4 15344.4 568.966  49
   1  -7   4 14895.4 564.879  36
   1  -7   4 16524.6 1126.79   2
   1  -7   4 15561.5 544.692  35
   1  -7   5 20837.4 718.335   5
   1  -7   5 20311.3 708.490  36
  -1   7  -6 18859.5 617.952  68
   1  -7   6 18276.6 639.408   5
  -1   7  -7 34264.9 966.236  68
   1  -7   7 31862.1 1021.91  36
   1  -7   7 32086.4 960.505   5
   1  -7   8 19977.4 732.178  36
   1  -7   8 20029.8 704.797  69
  -1   7  -8 21234.3 674.035  68
  -1   7  -8 22044.5 713.995  20
   1  -7   9 7841.50 408.967  36
  -1   7  -9 9094.70 367.145  68
  -1   7  -9 8943.11 384.592  67
   1  -7   9 8166.99 392.171  69
  -1   7  -9 9571.19 410.750  20
  -1   7 -10 1760.05 206.688  56
  -1   7 -10 1928.27 195.201  20
   1  -7  10 1801.37 194.648  36
  -1   7 -10 1676.15 164.588  67
   1  -7  10 1810.17 184.039  69
  -1   7 -11 2270.12 207.413  56
  -1   7 -11 2852.70 208.473  20
   1  -7  11 1446.28 173.896  36
  -1   7 -11 2244.78 173.802  67
   1  -7  11 1376.00 163.710  69
   1  -7  11 944.475 128.618  47
  -1   7 -12 13426.0 450.946  56
   1  -7  12 12169.5 453.565  36
  -1   7 -12 12278.2 418.167  67
   1  -7  12 13179.6 448.572  69
   1  -7  12 11141.2 384.239  47
  -1   7 -13 25708.8 702.611  56
  -1   7 -13 23808.1 675.708  67
   1  -7  13 24706.1 720.734  36
   1  -7  14 12969.8 395.089  49
   1  -7  15 2637.17 115.610  69
   1  -6 -18 102.327 39.1762  41
   1  -6 -17 857.155 99.2386  41
   1  -6 -17 764.681 84.0231  45
   1  -6 -17 537.191 61.3740  21
   1  -6 -16 89.7141 87.7763  41
   1  -6 -16 83.2845 82.1245  45
   1  -6 -16 44.3168 68.7178  21
   1  -6 -15 3956.24 247.657  41
   1  -6 -15 3898.60 237.376  45
   1  -6 -14 6080.98 323.633  45
   1  -6 -14 5950.62 284.359  27
   1  -6 -14 6028.38 332.996  41
   1  -6 -14 5268.78 264.106  31
   1  -6 -13 12548.9 526.662  45
   1  -6 -13 13054.2 489.813  27
   1  -6 -13 12899.7 542.455  41
   1  -6 -13 11261.1 465.332  31
   1  -6 -12 42041.3 1282.12  45
   1  -6 -12 43370.1 1299.68  41
   1  -6 -12 42998.0 1245.04  31
   1  -6 -12 40012.6 1154.41  35
   1  -6 -11 20761.4 680.420  35
   1  -6 -11 20262.1 746.836  31
   1  -6 -11 20633.9 792.117  41
   1  -6 -10 11675.0 481.465  35
   1  -6 -10 10856.2 518.817  31
   1  -6 -10 12519.6 569.905  41
   1  -6  -9 7624.27 386.729  35
   1  -6  -9 8017.49 433.744  31
   1  -6  -9 8635.27 453.804  41
   1  -6  -8 17051.2 688.716  31
   1  -6  -8 18480.8 697.723  41
   1  -6  -7 11945.2 544.402  31
   1  -6  -7 11502.7 525.729  41
   1  -6  -7 10280.1 841.457   2
   1  -6  -6 4534.48 362.468  31
   1  -6  -6 6823.06 396.582  45
   1  -6  -6 6794.71 370.537  21
   1  -6  -6 6113.64 380.002  41
   1  -6  -6 4632.50 611.673   2
   1  -6  -5 156762. 3831.65  31
   1  -6  -5 145455. 3745.70  21
   1  -6  -5 150430. 3785.68  41
   1  -6  -5 156654. 4610.41   2
   1  -6  -5 156675. 3802.05  45
   1  -6  -4 5436.70 331.226  21
   1  -6  -4 4250.39 317.821  41
   1  -6  -4 4682.17 333.251   6
   1  -6  -4 5733.11 356.906  45
   1  -6  -3 37592.3 1158.28  27
   1  -6  -3 40057.4 1163.40  21
   1  -6  -3 39960.5 1186.32  41
   1  -6  -3 37824.2 1795.97   2
   1  -6  -3 38974.9 1198.40   6
   1  -6  -3 40989.9 1200.85  45
   1  -6  -2 21004.3 731.358  45
   1  -6  -2 21067.3 724.536  41
   1  -6  -2 20755.9 697.584  21
   1  -6  -1 97283.6 2462.24  41
   1  -6  -1 95039.4 2427.07  21
   1  -6  -1 93236.3 2415.94  27
   1  -6  -1 93933.3 2444.14  60
   1  -6   0 66316.4 1778.90  27
   1  -6   0 68686.6 1821.49  60
   1  -6   0 67927.7 1865.80   6
   1  -6   0 67583.8 2600.73   2
   1  -6   1 27107.6 857.913  49
   1  -6   1 28647.1 883.146  27
   1  -6   1 31347.1 1577.73   2
   1  -6   1 30346.2 962.146   6
   1  -6   1 31836.8 936.547  60
   1  -6   2 55550.0 1464.99  27
   1  -6   2 57604.6 1552.30   6
   1  -6   2 60441.3 2318.36   2
   1  -6   2 59156.7 1520.10  60
   1  -6   3 30043.7 949.530   6
   1  -6   3 30183.4 1526.89   2
  -1   6  -3 28721.4 865.733  33
   1  -6   3 28271.6 903.944  36
   1  -6   3 31235.0 925.930  60
   1  -6   4 21916.4 719.494  35
  -1   6  -4 22136.5 717.793  33
   1  -6   4 21572.9 760.904  36
   1  -6   4 24066.6 757.533  40
  -1   6  -4 20994.6 1110.98  13
  -1   6  -4 22220.3 1214.27   9
   1  -6   5 25582.3 819.671  55
   1  -6   5 27071.1 889.245  36
   1  -6   5 29731.6 1458.15   2
   1  -6   5 27143.6 842.481  40
  -1   6  -5 26391.2 1243.85  13
  -1   6  -5 25154.4 1287.53   9
   1  -6   6 10838.7 459.040  55
   1  -6   6 11483.2 514.207  36
   1  -6   6 10494.0 854.067   2
   1  -6   6 11760.6 476.395  40
  -1   6  -6 10988.9 771.839  13
  -1   6  -6 10341.4 821.388   9
   1  -6   7 19360.0 674.094  55
   1  -6   7 19012.0 727.002  36
   1  -6   7 17475.2 1102.86   2
   1  -6   7 19991.3 683.418  40
  -1   6  -7 18495.3 1132.78   9
   1  -6   8 23420.0 790.057  55
  -1   6  -8 25524.7 795.861  68
   1  -6   8 24516.6 800.711  40
   1  -6   8 24067.9 856.596  36
  -1   6  -9 34565.8 1645.37   9
  -1   6  -9 36694.8 1078.07  68
  -1   6  -9 36012.0 1103.17  20
   1  -6   9 36025.9 1085.26  55
   1  -6   9 36496.0 1089.80  40
   1  -6   9 37296.4 1164.06  36
   1  -6  10 53259.3 1501.07  55
   1  -6  10 57225.2 1585.26  36
  -1   6 -10 54404.1 1492.67  68
  -1   6 -10 53633.2 1518.74  20
  -1   6 -11 14386.3 565.761  56
  -1   6 -11 13204.4 507.224  68
  -1   6 -11 13141.8 530.398  67
  -1   6 -12 5757.00 328.182  56
  -1   6 -12 5845.46 316.957  67
  -1   6 -12 5224.25 316.880  20
  -1   6 -13 2928.72 230.200  56
   1  -6  13 2656.12 221.091  69
  -1   6 -13 2561.99 211.143  67
  -1   6 -13 2412.31 215.911  20
  -1   6 -14 4020.62 244.003  56
  -1   6 -14 4300.58 243.565  67
   1  -6  14 4126.05 250.354  69
   1  -6  14 4196.82 257.098  36
  -1   6 -15 7021.72 312.754  66
   1  -6  15 7775.79 318.812  69
   1  -6  15 7806.17 327.255  36
   1  -6  16 1645.96 130.445  69
  -1   6 -16 1480.44 122.974  66
   1  -6  16 1478.60 125.625  36
  -1   6 -17 15936.1 451.246  66
  -1   6 -17 18852.9 470.121  19
   1  -5 -19 3468.58 155.275  41
   1  -5 -18 17.5180 71.4968  41
   1  -5 -18 113.818 70.5164  45
   1  -5 -17 1586.86 148.783  45
   1  -5 -17 1318.19 115.389  48
  -1   5  17 1090.26 120.558  30
   1  -5 -17 1710.36 161.974  41
   1  -5 -17 1477.10 138.982  24
   1  -5 -16 630.206 109.046  48
  -1   5  16 369.518 110.797  30
   1  -5 -16 754.569 146.498  41
   1  -5 -16 605.835 123.448  24
   1  -5 -15 1037.11 144.621  48
   1  -5 -15 1015.20 130.101  31
  -1   5  15 1100.89 163.096  30
   1  -5 -15 1170.83 179.306  41
   1  -5 -15 1070.91 136.714  27
   1  -5 -15 1187.41 161.306  24
   1  -5 -14 82.5410 106.550  48
   1  -5 -14 58.4198 92.5574  31
   1  -5 -14-16.0186 133.916  41
   1  -5 -14 70.5014 120.854  24
   1  -5 -13 28142.1 903.169  48
   1  -5 -13 27321.0 889.307  31
   1  -5 -13 28726.0 970.882  41
   1  -5 -13 27214.4 923.650  24
   1  -5 -12 40507.4 1210.67  48
   1  -5 -12 42330.8 1231.87  31
   1  -5 -12 38550.6 1115.57  35
   1  -5 -12 41563.9 1286.21  41
   1  -5 -12 41337.6 1249.00  24
   1  -5 -11 34125.0 1062.59  48
   1  -5 -11 33869.6 1086.63  31
   1  -5 -11 34673.7 1007.20  35
   1  -5 -11 34608.2 1129.57  41
   1  -5 -11 34414.1 1100.09  24
   1  -5 -10 10501.2 466.586  48
   1  -5 -10 10949.0 525.102  41
   1  -5 -10 10536.1 495.684  31
   1  -5 -10 11016.4 502.430  24
   1  -5  -9 8.17314 127.362  41
   1  -5  -9 71.2991 119.766  31
   1  -5  -9 73.6840 110.897  24
   1  -5  -8 344.117 125.962  31
   1  -5  -8 496.594 136.295  41
   1  -5  -8 250.390 206.780   2
   1  -5  -8 757.973 152.231  24
   1  -5  -7 650.333 146.765  31
   1  -5  -7 604.424 138.457  41
   1  -5  -7 344.571 215.769   2
   1  -5  -7 711.842 138.290   6
   1  -5  -7 546.674 129.990  24
   1  -5  -6 20271.8 1081.94   2
   1  -5  -6 19128.6 659.672   6
   1  -5  -6 19307.1 674.369  24
   1  -5  -6 20474.0 713.549  31
   1  -5  -6 19961.4 701.339  41
   1  -5  -6 19167.7 1173.59  10
   1  -5  -5 9911.78 439.654  31
   1  -5  -5 9328.76 423.074  45
   1  -5  -5 9449.93 725.106   2
   1  -5  -5 9332.20 411.447   6
   1  -5  -5 9371.85 422.190  41
   1  -5  -5 9847.46 801.045  10
   1  -5  -4 181861. 4265.86  31
   1  -5  -4 173325. 4233.83  45
   1  -5  -4 167982. 4219.14   6
   1  -5  -4 184253. 4971.74   2
   1  -5  -4 173753. 4232.77  41
   1  -5  -4 168393. 4968.56  10
   1  -5  -3 89826.5 2303.82  31
   1  -5  -3 91023.4 2287.53  45
   1  -5  -3 85895.3 2274.66   6
   1  -5  -3 95567.8 2968.91   2
   1  -5  -3 89398.1 2279.03  41
   1  -5  -3 83766.6 2868.83  10
   1  -5  -2 53185.3 1441.16  31
   1  -5  -2 52013.5 1417.15  45
   1  -5  -2 49840.3 1414.88   6
   1  -5  -2 51867.8 1919.49  10
   1  -5  -2 50902.8 1408.80  41
   1  -5  -1 1466.19 167.061  45
   1  -5  -1 1576.16 290.937  10
   1  -5   0 11231.6 819.587   2
   1  -5   0 11452.5 477.582   6
   1  -5   0 13136.6 491.001  45
   1  -5   1 17853.0 624.361   6
   1  -5   1 17335.8 1033.69   2
   1  -5   2 96441.8 2481.10   6
   1  -5   2 105456. 3190.94   2
   1  -5   3 6742.74 338.765   6
   1  -5   3 7072.00 634.075   2
   1  -5   4 10872.3 442.031   6
   1  -5   4 9840.73 419.508  40
   1  -5   4 11335.1 458.323  36
  -1   5  -4 11080.8 414.395  33
   1  -5   5 71564.5 1906.25  55
   1  -5   5 73169.2 1957.30  36
  -1   5  -5 75192.2 1899.58  33
   1  -5   5 83519.6 2588.21   2
   1  -5   5 73912.7 1910.97   6
  -1   5  -5 75988.3 1892.09  39
   1  -5   5 68732.2 1910.31  40
  -1   5  -5 78425.2 2415.64  13
   1  -5   6 56484.6 1552.45  55
  -1   5  -6 59219.1 1549.70  33
   1  -5   6 56162.1 1600.58  36
   1  -5   6 61478.0 2134.79   2
   1  -5   6 57180.6 1531.62   6
   1  -5   6 54020.1 1556.16  40
  -1   5  -6 58958.3 1542.55  39
  -1   5  -6 58909.1 2133.72   9
  -1   5  -6 62319.3 2031.08  13
   1  -5   7 2030.16 206.611  55
   1  -5   7 2321.17 231.343  36
   1  -5   7 2504.56 391.713   2
   1  -5   7 2173.63 212.581  40
  -1   5  -7 2231.34 196.646  39
  -1   5  -7 2125.03 347.764  13
  -1   5  -7 2148.12 396.263   9
  -1   5  -8 18437.2 1088.32   9
  -1   5  -8 18324.9 628.811  68
   1  -5   8 17332.5 648.401  40
   1  -5   8 17723.0 683.660  36
   1  -5   8 17732.1 645.966  55
  -1   5  -9 62271.4 2312.97   9
   1  -5   9 55712.1 1661.86  59
   1  -5   9 61416.5 1660.44  55
  -1   5  -9 60421.1 1628.74  68
   1  -5   9 59832.0 1657.88  40
   1  -5   9 62398.3 1713.04  36
  -1   5 -10 64021.9 1739.79  68
  -1   5 -10 63728.4 1762.56  20
   1  -5  10 66076.8 1778.37  55
   1  -5  10 61428.3 1788.52  59
   1  -5  10 66927.5 1782.22  40
  -1   5 -10 67316.8 2462.59   9
  -1   5 -11 9912.42 450.774  68
  -1   5 -11 9855.42 478.418  56
   1  -5  11 10024.5 485.240  59
   1  -5  11 10706.0 483.085  55
  -1   5 -11 10054.2 476.068  20
   1  -5  11 11136.4 488.898  40
  -1   5 -11 9666.62 837.232   9
  -1   5 -12 943.300 180.658  67
  -1   5 -12 1186.70 178.649  68
   1  -5  12 1048.20 185.936  55
  -1   5 -12 1117.40 208.225  56
   1  -5  12 928.063 171.865  59
  -1   5 -12 1092.09 327.870   7
  -1   5 -12 1043.88 204.270  20
  -1   5 -12 1389.92 358.133   9
   1  -5  12 820.465 180.051  36
  -1   5 -13 4737.65 314.611  20
  -1   5 -13 5411.27 327.113  67
   1  -5  13 4787.68 322.919  36
   1  -5  13 4775.13 316.884  59
  -1   5 -13 4894.02 325.061  56
  -1   5 -14 11952.1 493.283  67
   1  -5  14 12391.4 499.301  69
   1  -5  14 11610.3 505.043  36
   1  -5  14 11268.9 493.655  59
  -1   5 -14 11342.4 478.575  56
   1  -5  15 2254.02 210.387  36
   1  -5  15 2355.62 207.824  69
  -1   5 -15 2429.54 207.875  67
   1  -5  15 2010.36 194.139  59
  -1   5 -15 1905.37 199.380  56
  -1   5 -16 22.6214 105.007  67
  -1   5 -16-4.71858 99.2909  66
   1  -5  16 134.667 100.980  69
   1  -5  16 82.0528 101.770  36
   1  -5  16-50.0280 93.1767  59
   1  -5  17 4762.06 238.017  36
  -1   5 -17 4399.67 224.173  66
   1  -5  17 4789.41 227.316  69
   1  -5  18 16310.0 455.299  36
  -1   5 -18 16213.0 469.057  19
   1  -5  18 14988.6 427.843  69
  -1   5 -18 14509.8 439.612  66
   1  -4 -20 445.313 67.7903  41
  -1   4  20 279.534 56.9855  30
   1  -4 -19 242.387 68.0781  48
  -1   4  19 354.155 88.3877  30
   1  -4 -19 249.398 73.7524  24
   1  -4 -19 333.023 89.9306  41
   1  -4 -18 481.173 99.6456  48
   1  -4 -18 542.333 109.596  24
   1  -4 -18 559.798 119.846  41
   1  -4 -17 9502.44 406.937  48
   1  -4 -17 9854.44 412.373  24
   1  -4 -17 9981.91 438.809  41
   1  -4 -16 19871.1 701.739  24
   1  -4 -16 20450.7 707.760  48
   1  -4 -15 20051.4 708.665  24
   1  -4 -15 19504.8 703.138  48
   1  -4 -14 901.267 183.024  48
   1  -4 -14 765.082 143.964  31
  -1   4  14 697.404 327.234  16
   1  -4 -14 1146.39 201.961  24
   1  -4 -13 21721.9 791.987  24
   1  -4 -13 20518.0 731.976  31
   1  -4 -13 22330.9 789.620  48
   1  -4 -13 20141.8 720.720  42
  -1   4  13 19877.9 1341.75  16
   1  -4 -12 15033.9 635.070  24
   1  -4 -12 15557.4 610.664  31
   1  -4 -12 16184.7 643.414  48
   1  -4 -12 16158.7 652.291  51
   1  -4 -12 15615.4 606.190  42
  -1   4  12 15958.5 1182.84  16
   1  -4 -11 24220.8 1145.50   8
   1  -4 -11 23121.0 822.208  24
   1  -4 -11 22763.0 798.028  31
   1  -4 -11 23988.2 823.931  48
   1  -4 -11 22761.8 823.928  51
   1  -4 -11 23360.1 801.886  42
  -1   4  11 21072.8 1367.53  16
   1  -4 -10 10101.6 469.596  24
   1  -4 -10 10186.4 459.441  31
   1  -4 -10 9386.84 411.201  32
   1  -4 -10 10519.7 466.143  48
   1  -4 -10 9740.27 470.915  51
   1  -4 -10 9939.88 457.637  42
  -1   4  10 8660.78 839.264  16
   1  -4 -10 11109.1 873.081  10
   1  -4 -10 10323.7 699.743   8
   1  -4  -9 5498.43 464.701   2
   1  -4  -9 6025.75 333.784  24
   1  -4  -9 5690.50 326.481  31
   1  -4  -9 5728.40 321.113  48
   1  -4  -9 5596.21 334.475  51
   1  -4  -9 5955.51 336.791  42
   1  -4  -9 5342.42 509.133   8
  -1   4   9 6128.29 649.953  16
   1  -4  -9 5927.99 632.816  10
   1  -4  -8 639.460 130.727  31
   1  -4  -8 732.527 134.864  24
   1  -4  -8 719.196 139.920  42
  -1   4   8 541.407 258.785  16
   1  -4  -8 697.384 263.939  10
   1  -4  -8 659.933 206.291   2
   1  -4  -7 58837.5 2164.00  10
  -1   4   7 53672.8 2016.59  16
   1  -4  -7 58213.1 1914.82   2
  -1   4   6 274.060 183.306  16
   1  -4  -6 542.458 216.659   2
  -1   4   5 43519.9 1526.63  16
   1  -4  -5 48013.8 1662.68   2
  -1   4   4 87955.1 2594.20  16
   1  -4  -4 96574.8 2965.17  10
   1  -4  -3 123180. 3860.11  10
   1  -4  -3 157602. 3974.57   2
   1  -4  -2 187828. 4999.76  10
   1  -4  -1 27429.3 1130.01  10
   1  -4   0 40398.8 1159.85  11
   1  -4   0 38384.4 1386.20  10
   1  -4   0 39338.2 1517.88   2
   1  -4   1 50339.9 1417.68  11
   1  -4   1 52673.6 1623.57  10
   1  -4   1 51702.4 1818.85   2
   1  -4   2 204347. 5207.19  10
   1  -4   2 207643. 5092.43  11
   1  -4   3 468571. 11313.5  11
   1  -4   3 514289. 11782.1   2
   1  -4   4 208018. 5296.52  11
   1  -4   4 229975. 5671.57   2
  -1   4  -5 19541.0 905.267  13
   1  -4   5 21272.9 990.606   2
  -1   4  -6 79897.5 2429.93  13
   1  -4   6 82128.0 2494.00   2
   1  -4   7 123998. 3059.76  36
   1  -4   7 130464. 3479.80   2
  -1   4  -7 135694. 3492.88  13
   1  -4   8 2213.76 327.464   2
  -1   4  -8 2628.92 205.453  39
   1  -4   8 2059.80 206.656  40
   1  -4   8 2634.97 211.238  55
  -1   4  -8 2741.24 363.216  13
   1  -4   9 1264.73 179.925  55
  -1   4  -9 1258.72 167.458  68
   1  -4   9 1033.87 167.550  40
  -1   4  -9 1187.52 313.939   9
  -1   4 -10 2800.37 227.168  68
  -1   4 -10 2681.84 247.407  20
   1  -4  10 2761.42 241.617  55
  -1   4 -10 3143.14 470.681   9
   1  -4  10 2633.98 243.913  36
  -1   4 -11 10752.1 474.740  68
  -1   4 -11 12029.0 891.818   9
   1  -4  11 11678.5 517.169  36
  -1   4 -11 11083.1 491.526  20
  -1   4 -12 541.780 173.903  67
  -1   4 -12 514.247 158.669  68
  -1   4 -12 537.563 186.143  20
  -1   4 -12 930.163 322.359   9
   1  -4  12 565.174 155.360  36
  -1   4 -13 30047.7 974.441  20
  -1   4 -13 32750.2 1009.40  67
   1  -4  13 31461.1 1011.29  36
   1  -4  14 68855.8 1831.29  55
  -1   4 -14 66843.9 1808.61  67
  -1   4 -14 62187.3 2455.17   9
  -1   4 -14 64208.0 1776.52  20
   1  -4  14 65029.2 1814.02  36
  -1   4 -15 20345.8 722.075  67
   1  -4  15 20855.5 712.586  69
   1  -4  15 19996.6 726.360  36
   1  -4  16 1562.02 182.213  69
  -1   4 -16 1559.39 185.655  66
  -1   4 -16 1445.02 187.126  67
   1  -4  16 1518.74 185.516  36
   1  -4  16 1331.62 192.360  59
   1  -4  17 2360.54 197.165  36
  -1   4 -17 2195.15 190.860  66
   1  -4  17 2386.38 186.055  69
   1  -4  17 2301.75 216.081  59
  -1   4 -18 14.8846 78.6620  66
   1  -4  18-6.11786 73.8955  69
   1  -4  18 38.6512 81.3312  36
   1  -4  18 31.6945 96.6312  59
   1  -4  19 1436.08 139.040  59
   1  -4  19 1410.83 99.1585  36
   1  -4  19 1517.03 136.647  43
   1  -4  20 193.303 53.4332  59
  -1   3  21 368.241 67.6208  30
   1  -3 -20 4744.95 213.666  48
  -1   3  20 4686.81 252.323  30
   1  -3 -20 4814.99 210.612  24
   1  -3 -19 3542.22 219.186  48
   1  -3 -19 3626.88 213.431  24
   1  -3 -18 1987.39 192.564  48
   1  -3 -18 2140.99 191.593  24
   1  -3 -17 1726.82 183.121  51
   1  -3 -16 19216.2 674.764  51
   1  -3 -16 17766.4 607.835  34
   1  -3 -15 21616.9 747.718  51
   1  -3 -15 19340.4 671.363  31
   1  -3 -15 20028.0 678.500  34
   1  -3 -15 19490.5 1140.02   8
   1  -3 -14 10826.5 488.020  51
   1  -3 -14 8966.31 418.963  31
   1  -3 -14 9439.98 782.505   8
   1  -3 -13 11895.1 519.984  51
   1  -3 -13 10500.8 463.023  31
   1  -3 -13 10850.1 483.575  32
   1  -3 -13 11372.7 827.725   8
   1  -3 -12 16188.5 624.883  51
   1  -3 -12 15156.2 580.548  32
   1  -3 -12 14970.0 575.591  31
   1  -3 -12 14457.4 555.139  42
   1  -3 -11 61240.6 1746.61  31
   1  -3 -11 68221.5 1762.53  32
   1  -3 -11 64292.6 1742.67  42
   1  -3 -11 65094.9 2409.75  10
   1  -3 -11 71275.7 2327.89   8
   1  -3 -11 67953.5 1813.47  51
   1  -3 -10 19224.1 632.019  32
   1  -3 -10 17782.5 658.818  51
   1  -3 -10 16807.8 618.531  42
   1  -3 -10 18069.5 1044.78  10
   1  -3 -10 20059.5 1017.02   8
   1  -3  -9 12001.5 753.086   8
   1  -3  -9 11745.1 799.364  10
   1  -3  -8 27215.1 1018.41   2
   1  -3  -8 31004.0 1338.59  10
   1  -3  -7 47823.7 1537.95   2
   1  -3  -7 50268.2 1825.06  10
   1  -3  -6 162155. 4207.36   2
   1  -3  -6 164527. 4481.12  10
   1  -3  -5 74203.6 2034.32   2
   1  -3  -5 76882.7 2252.05  10
   1  -3  -4 23255.3 925.590   2
  -1   3   4 22090.8 919.425  16
   1  -3  -3 114652. 2952.32  10
  -1   3   3 92383.5 2683.65  16
  -1   3   2 114850. 3131.18  16
  -1   3   2 120027. 2930.28   9
   1  -3  -1 18650.8 821.408  10
   1  -3   0 5643.86 259.941  11
   1  -3   0 5361.26 381.574  10
   1  -3   1 67255.6 1899.87  10
   1  -3   1 66862.6 1716.59  11
   1  -3   2 543287. 12711.0  11
   1  -3   2 553710. 12810.2  10
   1  -3   3 357199. 8387.39  10
   1  -3   4 27181.7 1038.35   2
   1  -3   5 105012. 2892.86   2
  -1   3  -5 105789. 2882.15  13
   1  -3   6 112814. 3112.95   2
  -1   3  -6 119124. 3158.50  13
   1  -3   7 86795.9 2466.67   2
  -1   3  -7 90028.6 2554.78  13
  -1   3  -8 46502.4 1790.96   8
   1  -3   8 44950.3 1452.34   2
   1  -3   8 45726.4 1534.55  15
  -1   3  -9 9512.05 766.524   8
  -1   3  -9 11165.2 756.790   9
   1  -3   9 10603.6 651.966  15
   1  -3  10 59736.8 1999.92  15
  -1   3 -10 57256.2 1565.27  68
  -1   3 -10 58357.3 2289.85   8
   1  -3  10 59049.1 1599.83  40
   1  -3  10 60363.6 1606.87  36
   1  -3  11 132171. 3798.33  15
   1  -3  11 131134. 3279.34  55
  -1   3 -11 126345. 3243.96  68
  -1   3 -11 131045. 4172.74   8
   1  -3  11 131398. 3277.40  40
   1  -3  11 136409. 3290.52  36
   1  -3  12 17582.1 1030.26  15
   1  -3  12 18583.4 700.123  55
  -1   3 -12 20297.9 693.920  68
  -1   3 -12 19922.1 1031.53   7
  -1   3 -12 19853.1 1287.74   8
   1  -3  12 19755.2 709.616  40
   1  -3  12 20011.9 705.535  36
   1  -3  13 5727.77 348.945  55
   1  -3  13 5876.11 345.643  36
  -1   3 -13 5401.39 535.522   7
   1  -3  13 5659.16 347.466  40
  -1   3 -13 6093.24 668.414   9
   1  -3  13 4443.99 542.275  15
  -1   3 -14 30340.4 1536.85   9
   1  -3  14 31010.4 990.335  36
   1  -3  14 30976.9 1001.08  55
   1  -3  15 20341.5 738.791  55
   1  -3  15 20490.5 725.834  36
   1  -3  16 15314.7 590.779  36
  -1   3 -16 15753.1 595.979  66
   1  -3  16 15594.0 569.561  69
   1  -3  17 2536.75 214.047  36
   1  -3  17 2397.09 192.525  69
  -1   3 -17 2340.43 207.161  66
   1  -3  18 7504.40 301.315  69
  -1   3 -18 7314.43 333.374  66
   1  -3  19 11513.1 376.167  36
  -1   3 -19 11873.9 432.733  19
  -1   3 -20 3168.71 175.374  19
   1  -3  21 81.7429 59.5480  59
   1  -3  21 126.511 57.7641  43
  -1   3 -21 75.0137 46.8652  19
   1  -2 -21 108.027 57.9692  48
  -1   2  21 11.1424 79.7782  30
   1  -2 -21 92.3096 57.0303  24
   1  -2 -20 23978.8 713.702  48
   1  -2 -20 23659.3 700.040  24
   1  -2 -19 5881.87 247.687  34
   1  -2 -19 6080.69 271.695  51
   1  -2 -18 1448.69 161.143  51
  -1   2  17 7355.39 355.501  43
   1  -2 -17 8117.01 381.441  51
  -1   2  16 2746.32 227.768  43
   1  -2 -16 2672.01 459.980   8
   1  -2 -16 2936.80 244.347  51
  -1   2  15 617.895 145.777  43
   1  -2 -15 638.254 159.194  51
   1  -2 -15 983.417 333.732   8
   1  -2 -14 15190.7 595.211  51
   1  -2 -14 14140.5 971.571   8
   1  -2 -14 13721.9 530.726  31
   1  -2 -13 30015.8 949.671  51
   1  -2 -13 27767.9 905.517  28
   1  -2 -13 29369.4 940.862  32
   1  -2 -13 28311.5 889.297  31
   1  -2 -12 64902.0 1806.27  32
   1  -2 -12 70665.6 1841.25  51
   1  -2 -12 67824.9 1849.12  19
   1  -2 -12 64456.2 1790.02  28
   1  -2 -12 75743.5 2454.13   8
   1  -2 -12 66674.6 2343.36  10
  -1   2  12 74075.1 2675.14  15
   1  -2 -11 192143. 4515.94  51
   1  -2 -11 179332. 4476.70  32
  -1   2  11 206434. 5470.14  15
   1  -2 -11 189471. 5107.26  10
   1  -2 -11 198344. 5155.09   8
   1  -2 -11 184023. 4520.22  19
   1  -2 -11 178564. 4471.24  28
   1  -2 -10 89665.1 2871.97  10
   1  -2 -10 92281.8 2876.22   8
  -1   2  10 99270.8 3127.45  15
  -1   2   9 1756.91 357.417  15
   1  -2  -9 1494.14 287.718  10
   1  -2  -9 1819.30 311.423   8
   1  -2  -8 15813.0 586.067   2
  -1   2   8 15693.1 915.144  15
   1  -2  -7 73691.0 1977.10   2
   1  -2  -7 70914.3 2272.57  10
  -1   2   7 77594.4 2380.29  15
   1  -2  -6 14198.9 584.992   2
  -1   2   6 16399.4 811.061  15
   1  -2  -6 14650.4 750.731  10
  -1   2   6 14259.1 573.978  12
  -1   2   5 45917.4 1502.01  15
   1  -2  -5 43680.7 1483.77  10
  -1   2   5 42177.1 1222.60  12
  -1   2   4 161622. 3864.42   7
  -1   2   4 164300. 3945.62  12
   1  -2  -4 169128. 4267.99  10
  -1   2   3 103720. 2549.48  12
  -1   2   2 553283. 12954.3  16
  -1   2   1 216917. 5096.22   9
   1  -2  -1 205653. 5350.12  10
   1  -2   0 174095. 4055.28  11
   1  -2   1 676945. 15525.9  11
   1  -2   3 14849.2 502.577  10
   1  -2   4 21234.9 582.316  10
  -1   2  -5 193992. 4941.07   8
  -1   2  -5 195791. 4835.66  13
  -1   2  -6 114533. 3185.54   8
  -1   2  -6 117334. 3073.13  13
   1  -2   7 115423. 2971.10   2
  -1   2  -7 119289. 3307.63   8
   1  -2   8 16606.7 620.759   2
  -1   2  -8 17285.2 902.439   8
  -1   2  -9 17508.0 972.247   8
  -1   2 -10 402632. 9891.58   9
   1  -2  10 412301. 9878.77  15
  -1   2 -11 32404.4 1404.41   9
   1  -2  11 35080.8 1433.95  15
  -1   2 -11 31497.0 928.817  68
   1  -2  11 31315.9 940.602  55
  -1   2 -11 30539.8 922.844  56
  -1   2 -11 32715.6 1522.32   8
  -1   2 -11 30624.9 1219.29   7
  -1   2 -11 30498.9 920.825  20
   1  -2  11 31024.6 935.210  40
   1  -2  11 31099.2 930.977  36
   1  -2  12 45623.6 1808.37  15
  -1   2 -12 45683.9 1812.29   9
  -1   2 -12 45597.2 1266.54  67
   1  -2  12 43360.8 1261.19  55
  -1   2 -12 43522.8 1242.63  56
  -1   2 -12 41414.9 1528.79   7
  -1   2 -12 49219.4 1999.66   8
  -1   2 -12 43647.1 1242.88  20
   1  -2  12 44343.5 1257.30  40
   1  -2  12 44067.4 1249.93  36
  -1   2 -13 4657.54 554.111   9
   1  -2  13 4811.60 579.355  15
  -1   2 -13 5142.04 313.613  67
  -1   2 -13 5014.88 309.162  56
   1  -2  13 5239.13 320.916  55
  -1   2 -13 5766.80 663.082   8
  -1   2 -13 5241.81 315.792  20
   1  -2  13 5169.63 314.980  40
   1  -2  13 5579.35 312.431  36
  -1   2 -14 1756.39 214.883  67
  -1   2 -14 1551.92 423.397   8
  -1   2 -14 1551.66 207.580  56
   1  -2  14 1731.20 215.562  55
   1  -2  14 1599.96 393.098  15
  -1   2 -14 1511.57 361.158   9
  -1   2 -14 1432.38 171.263  32
   1  -2  14 1556.34 186.543  36
  -1   2 -15 431.473 151.778  67
  -1   2 -15 471.076 145.328  66
  -1   2 -15 442.859 296.107   8
   1  -2  15 262.941 144.507  55
  -1   2 -15 495.081 275.140   9
   1  -2  15 60.5299 244.691  15
   1  -2  15 335.493 126.683  36
  -1   2 -16 4285.24 633.466   8
   1  -2  16 4430.21 264.840  69
  -1   2 -16 5056.99 312.115  67
  -1   2 -16 4470.97 292.661  66
   1  -2  16 4608.99 287.755  36
   1  -2  16 4833.98 626.151  15
  -1   2 -16 4556.86 578.795   9
  -1   2 -17 18864.5 669.698  66
   1  -2  17 20398.5 668.874  36
  -1   2 -18 9653.86 370.060  28
  -1   2 -18 10003.4 439.666  19
  -1   2 -18 9326.00 399.701  66
   1  -2  18 10121.6 387.431  36
  -1   2 -19 17095.2 589.538  19
  -1   2 -20 3131.64 203.142  19
   1  -2  20 4150.14 254.734  59
  -1   2 -21 8.11220 39.1939  31
   1  -2  21 43.0867 76.5124  59
  -1   2 -21 8.20729 67.9116  19
   1  -2  21-21.5219 86.0793  43
   1  -2  22 70.7591 46.3146  43
   1  -2  22 141.303 42.9007  59
  -1   1  21 13364.4 459.372  30
   1  -1 -21 13192.9 429.417  48
  -1   1  20 843.276 107.491  43
   1  -1 -20 919.633 99.8310  34
   1  -1 -19 1708.72 154.238  51
  -1   1  19 1721.29 176.501  43
   1  -1 -18 5768.45 303.762  51
  -1   1  18 5396.71 322.814  43
   1  -1 -17 1748.28 187.739  51
  -1   1  17 1777.59 210.391  43
  -1   1  17 1529.00 165.970  59
   1  -1 -16 15981.0 594.979  51
   1  -1 -16 14900.3 605.504  19
   1  -1 -16 15407.6 1081.22   8
  -1   1  16 13696.1 547.227  59
   1  -1 -15 55895.0 2216.76   8
   1  -1 -15 53623.5 1525.94  51
   1  -1 -15 54059.7 1551.46  19
   1  -1 -14 21589.3 1234.43   8
   1  -1 -14 21707.0 758.890  51
   1  -1 -14 22057.8 781.499  19
   1  -1 -13 2080.43 210.248  66
   1  -1 -13 2193.10 207.553  51
   1  -1 -13 2003.54 214.049  19
   1  -1 -13 1760.46 172.346  28
   1  -1 -13 1877.45 365.717   8
  -1   1  13 2456.77 488.720  15
   1  -1 -12 13458.2 533.696  66
   1  -1 -12 13990.0 545.695  19
   1  -1 -12 12490.4 751.576  10
  -1   1  12 14650.4 1026.33  15
   1  -1 -12 14765.9 909.280   8
   1  -1 -12 13849.7 537.593  51
   1  -1 -11 53615.6 1491.43  19
   1  -1 -11 56962.7 1991.93   8
   1  -1 -11 53800.7 1833.59  10
  -1   1  11 56176.2 2160.97  15
   1  -1 -10 57077.2 2000.55   8
  -1   1  10 61519.9 2196.63  15
   1  -1 -10 57919.8 1905.33  10
  -1   1   9 112786. 3162.22  15
   1  -1  -9 105143. 2850.58  10
   1  -1  -9 102838. 2933.95   8
  -1   1   8 75062.6 2300.93  15
   1  -1  -8 73867.2 2103.18  10
   1  -1  -8 68547.5 2129.10   8
  -1   1   7 58686.1 1631.63   1
   1  -1  -7 66438.2 1597.71   2
  -1   1   7 71309.6 2129.79  15
   1  -1  -7 72509.3 1999.77  10
   1  -1  -7 64320.6 1669.11   9
   1  -1  -6 25613.8 749.628   9
  -1   1   6 28378.5 1096.05  15
   1  -1  -6 28590.7 1021.55  10
  -1   1   5 10189.6 568.433  15
   1  -1  -5 10615.2 543.332  10
  -1   1   4 534133. 12598.9  15
  -1   1   3 999300. 23110.1  15
  -1   1   2 246131. 5883.13   7
  -1   1   2 264782. 5968.65  12
  -1   1   1 14952.0 508.697  12
  -1   1   1 16419.1 577.668  16
  -1   1   0 405.449 77.5665   9
  -1   1   0 462.710 111.037  16
  -1   1  -1 31608.4 873.206   9
  -1   1  -2 1576.37 159.915   9
  -1   1  -3 1341.79 181.271   8
  -1   1  -3 1493.43 183.728   9
  -1   1  -4 2634.09 236.030   8
  -1   1  -4 2857.89 228.302  13
  -1   1  -5 190577. 4822.38   8
  -1   1  -5 199141. 4772.72  13
  -1   1  -6 342262. 8275.23   8
  -1   1  -7 159630. 3931.03   1
  -1   1  -7 184260. 4355.44   8
  -1   1  -8 29009.4 762.657   1
  -1   1  -8 46922.9 1328.75   9
  -1   1  -9 2550.92 273.945   7
  -1   1  -9 2740.49 329.112   9
  -1   1 -10 46408.4 1486.70   7
  -1   1 -10 49649.7 1707.47   9
  -1   1 -11 3047.71 306.927   7
  -1   1 -11 3254.28 406.843   9
   1  -1  12 36.7637 101.784  55
  -1   1 -12 93.3474 115.761  56
  -1   1 -12 67.5166 99.5531  67
  -1   1 -12 30.4500 101.511   7
   1  -1  12 216.982 103.975  40
  -1   1 -12-20.1019 188.302   9
   1  -1  12 354.043 240.782  15
  -1   1 -13 28080.9 873.143  67
  -1   1 -13 27865.1 1313.10   9
   1  -1  13 31786.6 1489.38  15
   1  -1  13 28150.7 857.966  36
  -1   1 -13 28386.1 876.942  32
   1  -1  13 28268.0 875.439  55
  -1   1 -14 36509.8 1094.51  66
  -1   1 -14 36728.4 1093.55  67
  -1   1 -14 37759.5 1620.18   9
  -1   1 -14 35451.5 1095.56  32
   1  -1  14 37652.4 1080.96  36
   1  -1  14 38344.8 1103.99  55
  -1   1 -15 22023.0 758.601  66
  -1   1 -15 21976.5 758.396  67
   1  -1  15 24820.7 784.789  55
   1  -1  15 23184.9 1396.00  15
  -1   1 -15 21014.9 1191.50   9
   1  -1  15 22912.3 742.573  36
  -1   1 -15 23624.6 785.667  32
  -1   1 -16 4880.01 294.105  66
   1  -1  16 4445.29 666.026  15
  -1   1 -16 4772.90 310.741  32
  -1   1 -16 4398.11 624.364   8
  -1   1 -17 3661.68 564.908   8
   1  -1  17 3718.04 604.274  15
  -1   1 -17 3781.82 279.486  19
  -1   1 -17 3720.05 254.699  66
  -1   1 -18 762.549 155.251  19
  -1   1 -18 1016.90 133.604  28
  -1   1 -18 864.200 138.455  66
  -1   1 -19 8694.37 387.052  19
  -1   1 -19 8236.79 338.065  28
  -1   1 -20 6495.18 284.577  31
  -1   1 -20 5808.00 290.723  19
  -1   1 -21 10777.9 354.945  31
   1  -1  21 11822.4 425.455  59
   1  -1  22 3045.09 152.339  59
   1  -1  22 3229.16 173.910  43
   1   0 -21 1582.84 95.2832  34
  -1   0  21 2424.86 145.270  43
  -1   0  20 394.498 76.6176  59
  -1   0  20 450.415 119.591  43
   1   0 -19 136.710 87.0400  51
  -1   0  19 184.460 93.7008  59
  -1   0  19 245.221 128.122  43
   1   0 -18 2269.71 201.099  51
  -1   0  18 2435.76 215.618  59
  -1   0  18 2522.15 255.371  43
  -1   0  17 83.4224 107.873  59
   1   0 -17-12.5757 107.784  51
   1   0 -16 10807.4 474.821  51
   1   0 -16 10058.5 471.059  66
   1   0 -15 84344.5 2176.25  51
   1   0 -15 79288.3 2165.90  66
  -1   0  14 97581.1 3392.19  15
   1   0 -14 92697.8 2432.87  66
  -1   0  13 2701.38 536.352  15
   1   0 -13 4211.16 292.750  66
   1   0 -12 6527.39 502.977   9
  -1   0  12 6813.40 736.988  15
   1   0 -12 8974.62 419.785  32
   1   0 -12 9109.27 406.106  66
   1   0 -11 17512.0 812.455   9
  -1   0  11 20726.4 1157.87  15
   1   0 -10 14900.3 708.913   9
   1   0 -10 14935.7 679.811  10
   1   0  -9 14725.5 670.330  10
   1   0  -8 63033.3 1833.48  10
   1   0  -7 97257.9 2823.48   8
   1   0  -7 100076. 2678.33  10
   1   0  -6 104308. 2813.15  10
  -1   0   6 109300. 2572.93   1
  -1   0   5 850916. 19522.8   1
  -1   0   4 571295. 13175.7   1
  -1   0   3 13985.8 472.773   1
  -1   0   2 366927. 8544.68   1
  -1   0   1 46247.8 1238.24   1
  -1   0   0 387888. 9022.92   1
  -1   0  -1 66765.0 1755.37  11
  -1   0  -1 84264.9 1820.52   7
  -1   0  -2 81162.3 1964.91   9
  -1   0  -2 82129.6 1980.80   1
  -1   0  -3 345050. 7999.73   7
  -1   0  -3 341186. 7995.74   1
  -1   0  -4 34198.4 985.454   7
  -1   0  -4 35447.7 951.075   1
  -1   0  -5 249515. 5498.99   7
  -1   0  -5 239224. 5585.48   8
  -1   0  -6 230432. 4454.18   9
  -1   0  -6 221702. 4466.76   8
  -1   0  -7 35290.8 1150.25   9
  -1   0  -7 33874.7 1016.93   7
  -1   0  -7 31411.6 1145.09   8
  -1   0  -8 423526. 10035.1   9
  -1   0  -8 423833. 9829.60   7
  -1   0  -8 402087. 10085.5   8
  -1   0  -9 183370. 4541.39   9
  -1   0  -9 169090. 4247.96   7
  -1   0  -9 174072. 4597.43   8
  -1   0 -10 93640.4 2693.51   9
  -1   0 -10 90147.5 2774.60   8
  -1   0 -11 23819.5 1057.51   9
  -1   0 -11 22649.0 1115.21   8
  -1   0 -12 28393.3 1228.46   9
  -1   0 -12 28998.7 1348.58   8
  -1   0 -13 23910.2 1237.57   8
   1   0  13 21292.3 689.549  55
  -1   0 -13 22597.3 708.902  67
  -1   0 -13 21857.2 707.486  66
  -1   0 -13 22136.1 689.994  25
  -1   0 -13 23418.4 1103.17   9
  -1   0 -13 23870.9 758.309  32
  -1   0 -14 30646.3 1496.63   8
   1   0  14 28979.5 879.857  55
  -1   0 -14 30176.7 884.915  25
  -1   0 -14 31006.1 952.888  32
  -1   0 -14 28427.3 892.020  66
  -1   0 -15 30135.7 933.389  66
   1   0  15 28900.3 1614.91  15
  -1   0 -15 30696.6 966.891  19
  -1   0 -15 31116.4 991.600  32
  -1   0 -16 46563.4 2018.49   8
  -1   0 -16 43385.3 1271.26  19
  -1   0 -16 41293.2 1217.49  66
   1   0  16 43250.7 2077.46  15
  -1   0 -16 45058.3 1302.79  32
  -1   0 -17 28644.9 1590.19   8
  -1   0 -17 29934.9 948.120  66
  -1   0 -17 34923.7 1056.65  32
   1   0  17 33693.5 1814.68  15
  -1   0 -17 32397.0 993.799  28
  -1   0 -17 34459.5 1021.19  19
  -1   0 -18 6.42775 116.144  19
  -1   0 -18 77.6788 95.4336  28
  -1   0 -19 11219.5 460.661  19
  -1   0 -19 11319.7 438.773  28
  -1   0 -20 488.272 102.191  31
  -1   0 -20 425.556 114.954  19
  -1   0 -20 382.718 94.3092  28
   1   0  21 315.646 97.4756  59
  -1   0 -21 398.828 82.9237  31
  -1   0 -22 1743.16 116.478  48
   1   0  22 1422.71 97.4180  59
   1   0  22 1754.32 129.099  43
  -1  -1  21 864.903 100.728  43
  -1  -1  20 1718.69 143.622  59
  -1  -1  20 1891.00 181.253  43
   1   1 -19 8116.26 326.638  51
  -1  -1  19 9150.69 427.496  43
  -1  -1  19 8095.31 370.013  59
   1   1 -18 19031.8 635.808  51
   1   1 -18 18783.3 662.634  66
  -1  -1  18 20443.5 748.471  43
  -1  -1  18 18969.9 688.827  59
   1   1 -17 32856.9 995.710  51
  -1  -1  17 34285.7 1065.32  59
   1   1 -17 31886.3 1015.22  66
   1   1 -16 131.598 136.995  66
  -1  -1  16 157.044 139.231  59
   1   1 -16 161.261 124.440  51
   1   1 -16 97.5748 135.226  19
   1   1 -16 62.5755 236.509   8
   1   1 -15 49593.8 1436.81  66
   1   1 -15 50880.0 2143.89   8
   1   1 -15 49202.4 1439.06  19
   1   1 -14 2981.56 258.131  66
   1   1 -14 3002.99 522.756   8
   1   1 -14 2452.42 370.930   9
   1   1 -14 3088.10 263.730  19
   1   1 -13 19479.2 695.834  66
   1   1 -13 19324.1 1145.53   8
  -1  -1  13 20012.2 1236.39  15
   1   1 -13 18079.0 971.634   9
   1   1 -12 799.580 157.295  66
   1   1 -12 669.629 260.657   8
   1   1 -12 706.502 243.271   9
  -1  -1  12 395.483 291.418  15
   1   1 -11 15862.0 582.778  66
  -1  -1  11 18198.4 1074.81  15
   1   1 -11 17491.3 979.617   8
  -1  -1  10 53818.5 2024.93  15
   1   1 -10 54337.8 1927.17   8
  -1  -1   9 55338.2 1979.05  15
   1   1  -9 55573.4 1892.05   8
  -1  -1   8 7783.51 583.461  15
   1   1  -8 7248.19 340.924  10
   1   1  -8 7781.56 532.085   8
  -1  -1   7 28457.5 1132.25  15
   1   1  -7 25658.2 821.427  10
   1   1  -7 28228.2 1074.69   8
  -1  -1   6 202370. 5293.71  15
   1   1  -6 209031. 5254.39   8
  -1  -1   6 211082. 4962.17   1
   1   1  -5 106866. 2944.04   8
  -1  -1   5 108326. 2976.47  15
  -1  -1   5 115372. 2752.15   1
   1   1  -4 53967.0 1633.33   8
  -1  -1   4 56229.0 1535.65  14
  -1  -1   4 54671.6 1644.24  15
  -1  -1   3 64933.5 1690.43  14
  -1  -1   3 67728.2 1688.98   1
  -1  -1   2 47385.0 1233.70  14
  -1  -1   2 39126.9 1184.56   1
  -1  -1   1 176083. 4282.30  16
  -1  -1   1 173986. 4318.34   1
  -1  -1   0 449635. 10474.3   1
  -1  -1  -1 84448.5 2078.05  12
  -1  -1  -2 455634. 10521.8  12
  -1  -1  -3 980215. 22616.2  14
  -1  -1  -3 999999. 22595.9   1
  -1  -1  -3 973215. 22500.7   8
  -1  -1  -4 414468. 9828.03  14
  -1  -1  -4 419354. 9765.65   8
  -1  -1  -4 427223. 9791.36   1
  -1  -1  -5 54082.6 1483.30  14
  -1  -1  -5 56646.2 1457.31   1
  -1  -1  -5 55525.3 1504.47   8
  -1  -1  -6 36404.0 991.773   1
  -1  -1  -6 34359.1 1095.02   8
  -1  -1  -7 58543.8 1709.77   8
  -1  -1  -7 58826.5 1503.44   1
  -1  -1  -8 990.201 197.286   8
  -1  -1  -9 13365.0 684.023   8
   1   1  10 92847.1 2843.35  15
  -1  -1 -10 92458.0 2722.37   8
   1   1  11 182620. 5001.87  15
  -1  -1 -11 179920. 4866.10   8
   1   1  12 73484.0 2512.27  15
  -1  -1 -12 68937.3 2354.88   8
  -1  -1 -13 35303.2 1071.82  54
  -1  -1 -13 38454.1 1104.26  32
  -1  -1 -13 37940.2 1072.56  19
  -1  -1 -13 35107.7 1017.19  26
  -1  -1 -13 35772.8 1043.70  25
   1   1  13 41124.6 1755.98  15
  -1  -1 -13 39800.4 1615.96   8
  -1  -1 -14 75.0403 202.128   8
  -1  -1 -14 32.8529 101.103  54
  -1  -1 -14 21.2000 91.4955  66
   1   1  14 90.9541 244.990  15
  -1  -1 -14 134.440 116.474  19
  -1  -1 -14 230.232 134.089  32
  -1  -1 -15 6096.11 655.786   8
  -1  -1 -15 6419.28 344.199  19
  -1  -1 -15 7340.29 364.924  28
  -1  -1 -15 6002.58 316.028  66
  -1  -1 -15 7188.95 388.477  32
   1   1  15 6746.52 769.190  15
  -1  -1 -16 9528.13 465.426  32
  -1  -1 -16 7561.92 751.994   8
   1   1  16 8957.49 905.263  15
  -1  -1 -16 9280.16 430.667  19
  -1  -1 -16 9101.34 428.313  28
  -1  -1 -17 8831.06 448.498  32
  -1  -1 -17 8324.50 405.138  28
  -1  -1 -17 8277.88 402.083  19
   1   1  17 9221.16 937.689  15
  -1  -1 -18 4577.06 284.200  19
  -1  -1 -18 4205.70 274.534  28
  -1  -1 -18 4442.24 315.629  32
  -1  -1 -18 4381.83 284.238  31
  -1  -1 -19 9220.89 406.855  28
  -1  -1 -19 10095.8 426.350  31
  -1  -1 -20 13761.5 492.369  31
   1   1  21 5186.08 231.151  59
   1   1  21 5768.93 264.128  43
  -1  -1 -21 5977.36 249.401  31
  -1  -1 -21 6155.20 288.988  48
  -1  -1 -22 4922.42 207.904  34
  -1  -1 -22 4731.70 212.054  48
  -1  -2  21 63.3549 55.0535  43
  -1  -2  20 670.328 103.269  59
  -1  -2  20 766.167 123.565  43
   1   2 -19 14162.2 514.272  19
  -1  -2  19 15214.9 569.158  43
  -1  -2  19 14951.7 539.455  59
  -1  -2  18 7337.34 382.547  59
   1   2 -18 7712.16 369.462  19
   1   2 -18 7038.73 317.160  51
  -1  -2  18 7916.66 420.713  43
   1   2 -18 7122.40 351.379  66
   1   2 -17 5290.33 296.248  51
   1   2 -17 5559.01 334.893  19
   1   2 -17 5528.93 329.301  66
  -1  -2  17 5776.71 355.029  59
   1   2 -16 43199.6 1281.13  19
  -1  -2  16 44638.6 1334.65  59
   1   2 -16 42227.9 1272.47  66
   1   2 -16 39517.2 1894.94   8
   1   2 -15 3359.35 528.081   8
   1   2 -15 3412.83 286.561  66
  -1  -2  15 3778.45 239.142  69
   1   2 -15 3612.92 284.943  19
   1   2 -15 2424.82 399.614   9
  -1  -2  15 3821.39 315.053  59
   1   2 -14 205080. 5770.15   8
   1   2 -14 202020. 4833.98  66
  -1  -2  14 199007. 4724.82  69
  -1  -2  14 193329. 4723.57  36
   1   2 -13 716.073 298.115   8
   1   2 -13 465.306 239.961   9
  -1  -2  13 397.282 118.651  36
  -1  -2  13 709.624 133.016  69
  -1  -2  12 1545.06 168.571  69
   1   2 -12 1282.13 176.600  67
  -1  -2  12 1308.99 156.502  36
   1   2 -12 1296.59 339.516   8
   1   2 -11 35579.6 1543.31   8
  -1  -2  11 33572.7 966.404  69
   1   2 -11 33084.2 988.009  67
  -1  -2  11 36356.1 1596.47  15
  -1  -2  11 33927.7 980.005  36
   1   2 -11 32421.4 974.281  56
   1   2 -10 203304. 4782.01  67
   1   2 -10 215520. 5516.12   8
  -1  -2  10 205824. 5531.65  15
   1   2  -9 194889. 5225.87   8
  -1  -2   9 193057. 5257.72  15
   1   2  -8 24114.2 1069.38   8
  -1  -2   8 22207.3 1051.68  15
   1   2  -7 33901.5 1210.33   8
  -1  -2   7 31022.9 1179.56  15
   1   2  -6 3759.99 350.499   8
  -1  -2   6 3791.19 353.718  15
  -1  -2   6 3675.25 270.696  14
  -1  -2   5 5281.86 336.595   1
   1   2  -5 4858.24 369.268   8
  -1  -2   5 4691.39 356.644  15
  -1  -2   5 4905.03 314.146  14
   1   2  -4 2547.41 253.980   8
  -1  -2   4 3134.00 260.721   1
   1   2  -3 207349. 5189.98   8
   1   2  -3 212815. 5026.11  13
  -1  -2   2 59836.3 1674.39   2
  -1  -2   2 61399.0 1722.33   1
   1   2  -2 60768.2 1587.68   8
  -1  -2   2 58463.2 1554.17  16
   1   2  -1 464751. 10594.5   8
  -1  -2   1 454232. 10819.2   1
  -1  -2   1 447292. 10778.1   2
   1   2   0 29323.2 755.637   8
  -1  -2   0 30284.6 999.456   1
  -1  -2  -1 186166. 4610.55   1
  -1  -2  -2 4932.76 213.413  12
  -1  -2  -3 401989. 9460.95   2
  -1  -2  -3 398044. 9480.67   1
  -1  -2  -4 41924.7 1244.35   1
  -1  -2  -4 39386.0 1034.30   8
  -1  -2  -5 281103. 6525.86   1
  -1  -2  -5 264284. 6360.52   8
  -1  -2  -6 149151. 3779.51   8
  -1  -2  -6 160758. 3870.75   1
  -1  -2  -7 747.159 155.326   8
  -1  -2  -7 717.602 150.409  14
  -1  -2  -8 256158. 5867.25   8
  -1  -2  -8 224335. 5709.69  14
  -1  -2  -9 6416.10 442.380   8
   1   2   9 6134.86 510.039  15
  -1  -2 -10 68.9279 140.637   8
   1   2  10 73.5473 172.234  15
  -1  -2 -11 9288.72 611.436   8
   1   2  11 9207.25 696.799  15
  -1  -2 -12 66361.6 1799.38  54
  -1  -2 -12 67797.8 1783.68  26
  -1  -2 -12 73071.2 1848.56  28
  -1  -2 -12 67604.9 1795.63  25
  -1  -2 -12 69976.2 1819.20  22
  -1  -2 -12 73264.9 2312.00   8
   1   2  12 76137.7 2534.25  15
  -1  -2 -13 46861.2 1330.88  54
  -1  -2 -13 49418.1 1366.16  28
  -1  -2 -13 48486.9 1340.20  19
  -1  -2 -13 45426.6 1293.74  51
  -1  -2 -13 50344.4 1845.94   8
  -1  -2 -14 70108.8 1883.97  54
  -1  -2 -14 69207.2 1838.72  51
  -1  -2 -14 70836.2 2466.00   8
  -1  -2 -14 73876.4 1921.65  28
  -1  -2 -14 70380.2 1886.19  19
  -1  -2 -15 11471.4 488.260  19
  -1  -2 -15 11084.9 492.035  28
  -1  -2 -15 12267.2 519.739  31
  -1  -2 -15 10747.8 436.128  51
   1   2  15 12137.0 1010.12  15
  -1  -2 -16 5089.16 323.213  28
  -1  -2 -16 5729.29 338.621  31
   1   2  16 6013.37 749.901  15
  -1  -2 -17 9220.82 445.171  31
   1   2  17 10266.0 966.500  15
  -1  -2 -17 9357.90 444.484  28
  -1  -2 -18 910.405 156.188  28
  -1  -2 -18 956.314 128.408  42
  -1  -2 -18 550.310 162.566  32
  -1  -2 -18 832.013 153.012  31
  -1  -2 -19 97.9844 102.526  31
  -1  -2 -20 4887.33 267.202  34
  -1  -2 -20 4451.68 245.425  31
  -1  -2 -21 9154.32 335.421  41
  -1  -2 -21 9125.74 328.905  31
  -1  -2 -22 1928.12 112.051  34
  -1  -3  20 23.1883 65.2041  43
  -1  -3  20 19.1554 55.9687  59
   1   3 -19 124.835 82.9115  66
  -1  -3  19 49.0378 86.8727  59
  -1  -3  19 94.2427 98.4883  43
   1   3 -19 101.375 84.4869  19
  -1  -3  18 3123.46 233.541  59
   1   3 -18 2880.97 207.684  19
   1   3 -18 2558.33 167.854  51
  -1  -3  18 3037.46 237.082  43
   1   3 -18 2682.55 201.490  66
  -1  -3  17 3702.75 276.956  59
  -1  -3  17 3379.45 278.364  43
   1   3 -17 3268.82 246.401  66
   1   3 -17 3173.42 240.958  19
  -1  -3  16 5958.85 366.218  59
   1   3 -16 5888.14 337.536  19
  -1  -3  16 4848.17 268.553  36
  -1  -3  16 5323.29 284.039  69
   1   3 -15 82090.7 3045.72   8
  -1  -3  15 87576.5 2233.30  69
  -1  -3  15 84864.9 2229.05  36
  -1  -3  15 92034.5 2384.56  59
  -1  -3  14 24916.3 899.176  59
  -1  -3  14 24772.2 791.437  69
  -1  -3  14 24177.7 793.655  36
   1   3 -14 20856.7 1228.90   9
   1   3 -14 22049.7 1361.42   8
  -1  -3  13 32140.5 970.707  69
   1   3 -13 31917.3 993.880  67
   1   3 -13 30028.8 1586.27   8
  -1  -3  13 31160.2 979.035  36
   1   3 -13 30711.1 1508.19   9
   1   3 -12 9070.51 823.858   8
   1   3 -12 9888.81 438.723  56
  -1  -3  12 10408.8 448.547  36
  -1  -3  12 9031.95 416.075  69
   1   3 -12 9464.49 435.986  67
   1   3 -11 507.690 151.977  56
   1   3 -11 796.698 151.660  67
  -1  -3  11 697.845 143.246  69
   1   3 -11 1043.55 319.062   8
  -1  -3  11 645.184 140.020  36
   1   3 -10 8129.25 379.785  56
  -1  -3  10 8160.32 369.544  69
   1   3 -10 8293.46 377.081  67
   1   3 -10 7862.17 369.135  20
   1   3 -10 7887.84 703.830   8
  -1  -3  10 8557.24 392.779  36
   1   3  -9 33577.8 1002.27  56
   1   3  -9 34215.8 994.260  20
   1   3  -9 36637.5 1554.95   8
  -1  -3   9 36759.3 1044.13  36
   1   3  -9 34780.9 1005.18  67
   1   3  -8 75690.2 2497.95   8
   1   3  -7 90021.3 2819.91   8
  -1  -3   7 96622.1 2634.60  14
   1   3  -6 155329. 4186.37   8
   1   3  -5 154757. 3924.09   8
  -1  -3   5 142846. 3727.13  16
   1   3  -4 15935.7 693.578   8
  -1  -3   4 17107.3 782.752   1
   1   3  -4 16440.4 564.724  13
  -1  -3   3 7377.03 494.482   1
  -1  -3   3 7665.43 469.953   2
   1   3  -3 6526.80 384.341   8
  -1  -3   2 84612.5 2416.51   1
  -1  -3   2 85706.0 2332.17   2
  -1  -3   1 118268. 3198.40   2
  -1  -3   1 118705. 3278.28   1
  -1  -3   0 39675.7 1451.90   1
  -1  -3   0 43534.7 1438.65   2
  -1  -3   0 44274.9 1398.32  11
  -1  -3  -1 20992.2 940.629   1
  -1  -3  -1 22733.7 923.019   2
  -1  -3  -1 23725.2 888.634  11
   1   3   2 60127.2 1459.50  15
  -1  -3  -2 55969.2 1478.69  12
  -1  -3  -3 144024. 3672.95   2
  -1  -3  -3 133983. 3699.49   1
   1   3   3 133952. 3366.63  15
  -1  -3  -3 147182. 3621.50  11
  -1  -3  -4 46733.3 1585.01   1
  -1  -3  -4 49552.4 1561.58   2
   1   3   4 47163.2 1401.20  15
  -1  -3  -4 50182.1 1542.79  11
  -1  -3  -5 7911.74 509.121   1
  -1  -3  -5 7347.92 458.434   2
  -1  -3  -5 6048.69 237.672   8
   1   3   5 6703.30 403.261  15
  -1  -3  -6 13971.1 498.489   8
   1   3   6 15574.2 696.648  15
  -1  -3  -7 37323.7 1142.69   8
   1   3   7 42692.4 1411.61  15
  -1  -3  -8 119176. 3178.93   8
  -1  -3  -8 124670. 3321.08  14
  -1  -3  -9 41120.1 1319.70   8
   1   3   9 43924.1 1572.66  15
  -1  -3 -10 3802.46 360.502   8
   1   3  10 3606.42 452.336  15
  -1  -3 -11 1034.66 164.949  31
  -1  -3 -11 1054.47 147.546  22
  -1  -3 -11 1053.15 160.521  28
  -1  -3 -11 926.392 219.479   8
   1   3  11 724.494 265.701  15
  -1  -3 -12 3026.79 250.235  31
  -1  -3 -12 2703.18 198.640  54
  -1  -3 -12 3050.44 247.729  28
  -1  -3 -12 3157.74 231.982  22
  -1  -3 -12 2677.85 207.877  51
  -1  -3 -12 2955.82 357.925   8
   1   3  12 3353.12 497.952  15
  -1  -3 -13 6419.18 346.715  32
  -1  -3 -13 6345.90 366.421  31
  -1  -3 -13 5367.78 292.959  54
  -1  -3 -13 6054.63 350.062  28
  -1  -3 -13 5401.52 297.603  51
  -1  -3 -13 5163.90 500.692   8
   1   3  13 6420.72 677.605  15
  -1  -3 -14-7.91203 121.755  28
  -1  -3 -14 147.369 99.8571  54
   1   3  14 122.989 252.317  15
  -1  -3 -14 244.729 140.627  32
  -1  -3 -14 113.849 130.419  31
  -1  -3 -15 1409.16 201.630  28
   1   3  15 1039.38 381.284  15
  -1  -3 -15 1722.07 212.550  31
  -1  -3 -15 1489.68 203.620  32
  -1  -3 -16 1713.48 210.381  28
  -1  -3 -16 1599.64 214.801  32
  -1  -3 -16 1473.84 201.589  31
  -1  -3 -16 1791.41 195.722  42
   1   3  16 1438.57 415.531  15
  -1  -3 -17 34541.8 1074.16  48
  -1  -3 -17 32809.8 1019.64  34
  -1  -3 -17 31044.5 1003.31  31
  -1  -3 -17 32854.7 1022.17  32
  -1  -3 -17 30093.1 956.078  42
  -1  -3 -17 30048.5 1002.31  28
  -1  -3 -18 12501.2 531.399  48
  -1  -3 -18 11177.6 445.709  42
  -1  -3 -18 11558.2 502.739  32
  -1  -3 -18 12153.2 498.832  34
  -1  -3 -18 11543.1 485.607  31
  -1  -3 -19 907.590 161.886  48
  -1  -3 -19 1072.78 141.092  31
  -1  -3 -19 1032.56 153.591  34
  -1  -3 -19 984.866 119.420  42
  -1  -3 -19 1083.70 162.675  24
  -1  -3 -20 1272.07 153.812  48
  -1  -3 -20 1359.19 134.765  31
  -1  -3 -20 1253.47 134.133  34
  -1  -3 -20 1231.69 135.164  41
  -1  -3 -20 1353.13 151.266  24
  -1  -3 -21 3858.07 202.605  48
  -1  -3 -21 3871.60 176.481  34
  -1  -3 -21 3496.62 164.816  31
  -1  -3 -22 1836.16 107.229  48
   1   4 -19 3794.89 168.015  19
  -1  -4  18 19913.2 615.805  43
   1   4 -18 20240.3 603.132  19
  -1  -4  17 173.679 112.171  43
   1   4 -17 220.529 106.120  19
   1   4 -16 68848.2 1767.21  19
  -1  -4  16 64593.7 1713.14  36
  -1  -4  16 66790.5 1800.56  43
  -1  -4  16 66561.0 1722.84  69
  -1  -4  15 64391.4 1827.08  43
  -1  -4  15 63587.2 1748.46  36
  -1  -4  15 68376.3 1763.39  69
   1   4 -15 69273.4 1818.70  66
  -1  -4  14 5222.27 313.167  36
   1   4 -14 6077.58 369.919  66
  -1  -4  14 5366.95 319.324  69
  -1  -4  14 5277.25 364.259  59
   1   4 -13 19059.5 1272.82   8
  -1  -4  13 22351.3 770.294  69
   1   4 -13 23458.4 778.216  67
  -1  -4  13 22522.4 783.251  36
   1   4 -13 19255.4 1215.07   9
   1   4 -13 23744.2 777.103  56
  -1  -4  13 22512.5 847.117  59
  -1  -4  12 27681.8 898.311  69
   1   4 -12 28791.2 901.308  67
   1   4 -12 28263.6 896.434  56
  -1  -4  12 26216.9 962.770  59
  -1  -4  12 27213.4 913.540  36
   1   4 -11 13222.9 505.351  67
  -1  -4  11 9511.08 462.710  69
  -1  -4  11 11488.9 552.128  59
   1   4 -11 13538.0 518.001  56
  -1  -4  11 8842.40 408.511  47
  -1  -4  11 11129.8 503.803  36
   1   4 -11 9334.99 869.531   8
  -1  -4  10 17327.0 632.970  69
   1   4 -10 17547.9 619.159  67
  -1  -4  10 16490.9 690.520  59
   1   4 -10 16526.9 622.118  56
   1   4 -10 17769.5 620.830  20
  -1  -4  10 17294.0 589.397  47
  -1  -4  10 16638.1 650.384  36
   1   4 -10 14872.4 1067.43   8
  -1  -4   9 16297.9 636.486  69
   1   4  -9 20360.6 660.625  67
  -1  -4   9 17976.6 724.563  59
   1   4  -9 20771.7 681.163  56
   1   4  -9 22208.6 678.487  20
  -1  -4   9 16977.2 608.634  47
   1   4  -9 15687.6 1067.05   8
  -1  -4   9 17624.2 677.315  36
  -1  -4   8 29569.1 972.207  59
   1   4  -8 28982.7 875.864  67
   1   4  -8 28473.3 868.722  20
  -1  -4   8 29998.6 937.730  36
   1   4  -8 26897.5 1354.56   8
   1   4  -7 38594.9 1555.39   8
  -1  -4   7 37840.1 1133.57  59
   1   4  -7 35800.0 1035.05  67
   1   4  -7 34879.3 1026.52  20
  -1  -4   7 37718.1 1432.38  14
  -1  -4   7 39124.2 1114.65  36
   1   4  -6 14389.5 817.017   8
   1   4  -5 110562. 3137.91   8
   1   4  -4 54539.8 1579.47  13
  -1  -4   3 75642.5 2368.05   2
  -1  -4   2 9635.33 641.303   2
  -1  -4   1 30798.7 1180.87  11
  -1  -4   1 23303.6 1104.24   2
  -1  -4   0 15916.9 773.406  11
  -1  -4   0 13925.6 787.286   2
  -1  -4  -1 325.531 160.995  11
  -1  -4  -1 16.7723 174.467   2
  -1  -4  -2 35676.1 1295.94  11
  -1  -4  -3 125274. 3419.64  11
  -1  -4  -4 38095.1 1377.72  11
  -1  -4  -4 38048.5 1449.84   2
  -1  -4  -5 81187.7 2509.63   2
   1   4   6 21794.2 879.275  15
   1   4   7 44113.7 1531.50  15
   1   4   8 2214.05 332.765  15
  -1  -4  -9 12637.4 511.945  48
  -1  -4  -9 12294.7 492.525  34
  -1  -4  -9 11597.4 512.586  31
  -1  -4  -9 15190.2 505.261  22
  -1  -4  -9 12350.2 510.045  24
  -1  -4  -9 10309.9 688.941  14
   1   4   9 9236.23 721.454  15
  -1  -4 -10 11052.0 424.044  49
  -1  -4 -10 11450.2 497.748  48
  -1  -4 -10 11063.6 412.669  35
  -1  -4 -10 10596.8 466.921  34
  -1  -4 -10 10639.1 491.408  31
  -1  -4 -10 12913.5 480.406  22
  -1  -4 -10 10533.6 481.943  24
   1   4  10 7463.38 699.055  15
  -1  -4 -10 7802.04 598.354  14
  -1  -4 -11 46538.3 1381.93  48
  -1  -4 -11 45068.5 1374.46  31
  -1  -4 -11 44617.7 1340.69  34
   1   4  11 46830.8 1900.35  15
  -1  -4 -11 47001.3 1313.54  22
  -1  -4 -11 46942.4 1279.56  27
  -1  -4 -11 45947.3 1375.50  24
  -1  -4 -12 11028.4 529.900  28
  -1  -4 -12 10764.8 519.118  24
  -1  -4 -12 11021.1 436.319  27
  -1  -4 -12 12031.0 473.992  32
  -1  -4 -12 10565.7 497.025  34
  -1  -4 -12 10256.1 514.116  31
  -1  -4 -12 10469.3 518.620  48
  -1  -4 -12 10724.5 499.201  42
  -1  -4 -13 30237.1 1026.27  24
  -1  -4 -13 28796.1 883.847  27
  -1  -4 -13 32166.3 1043.34  31
  -1  -4 -13 30310.4 944.150  32
  -1  -4 -13 29270.1 992.804  34
  -1  -4 -13 29777.2 1031.02  48
  -1  -4 -13 32416.4 1008.65  42
   1   4  13 26933.3 1484.77  15
  -1  -4 -14 20413.6 669.900  27
  -1  -4 -14 22448.8 833.833  24
  -1  -4 -14 22535.8 759.508  32
  -1  -4 -14 22313.7 801.997  34
  -1  -4 -14 22511.6 826.437  31
  -1  -4 -14 22987.4 847.291  48
  -1  -4 -14 22370.1 790.520  42
  -1  -4 -15 23684.9 849.430  24
  -1  -4 -15 22169.7 764.585  32
  -1  -4 -15 23090.7 809.888  34
  -1  -4 -15 22076.7 818.160  31
  -1  -4 -15 22793.0 845.852  48
  -1  -4 -15 22180.0 784.680  42
  -1  -4 -16 9760.20 484.578  48
  -1  -4 -16 9932.20 480.530  24
  -1  -4 -16 8811.70 442.152  41
  -1  -4 -16 8312.54 413.918  42
  -1  -4 -16 8418.35 440.175  31
  -1  -4 -16 8769.71 419.244  32
  -1  -4 -16 9357.93 442.010  34
  -1  -4 -17 31979.8 991.683  48
  -1  -4 -17 32085.5 979.869  24
  -1  -4 -17 31037.7 948.765  41
  -1  -4 -17 25339.6 878.893  42
  -1  -4 -17 26896.6 919.580  31
  -1  -4 -17 28990.2 915.180  32
  -1  -4 -17 31170.2 930.608  34
  -1  -4 -18 15146.6 549.281  63
  -1  -4 -18 19753.5 659.589  24
  -1  -4 -18 19767.3 638.797  41
  -1  -4 -18 15729.8 572.061  42
  -1  -4 -18 15683.4 599.273  31
  -1  -4 -18 20190.7 621.866  34
  -1  -4 -18 20207.4 672.126  48
  -1  -4 -19 1042.54 142.822  24
  -1  -4 -19 715.164 122.102  41
  -1  -4 -19 610.731 94.9960  42
  -1  -4 -19 749.732 117.408  31
  -1  -4 -19 602.823 109.840  34
  -1  -4 -19 656.193 130.641  48
  -1  -4 -20 4360.70 225.100  24
  -1  -4 -20 4593.64 211.865  41
  -1  -4 -20 4777.41 234.286  48
  -1  -4 -21 990.652 91.5903  24
  -1  -4 -21 906.532 87.2793  48
  -1  -5  18 527.784 60.2423  59
   1   5 -17 30559.7 803.535  19
  -1  -5  17 29192.8 825.386  59
   1   5 -17 30093.2 821.458  66
   1   5 -16 1772.84 153.885  19
  -1  -5  16 1984.18 171.482  59
   1   5 -16 1868.76 167.543  66
  -1  -5  15 3012.30 229.465  59
  -1  -5  15 3371.69 220.819  36
   1   5 -15 3169.43 215.765  19
   1   5 -15 3170.26 229.822  66
  -1  -5  15 3412.07 222.812  69
  -1  -5  14 3511.76 268.672  59
  -1  -5  14 3457.25 245.673  69
   1   5 -14 3781.55 269.718  66
  -1  -5  14 2837.91 226.004  43
  -1  -5  14 3817.66 254.421  36
   1   5 -13 2598.81 228.411  56
  -1  -5  13 2321.52 243.570  59
  -1  -5  13 1878.54 204.705  43
  -1  -5  13 2579.01 229.743  36
  -1  -5  13 2731.26 228.881  69
  -1  -5  12 2795.06 207.588  47
   1   5 -12 3316.19 264.747  56
  -1  -5  12 3242.01 279.710  59
  -1  -5  12 3167.17 261.095  36
  -1  -5  12 2597.91 239.416  43
   1   5 -12 2892.94 234.084  67
  -1  -5  12 3228.42 259.689  69
  -1  -5  11 418.024 158.258  69
   1   5 -11 560.661 156.970  67
   1   5 -11 568.093 183.509  56
  -1  -5  11 370.538 155.731  59
  -1  -5  11 328.067 127.426  47
  -1  -5  11 323.236 135.719  43
  -1  -5  11 422.111 164.734  36
  -1  -5  10 7507.26 429.609  59
   1   5 -10 7669.13 395.068  56
   1   5 -10 7233.97 372.365  20
  -1  -5  10 7762.67 365.318  47
  -1  -5  10 7219.28 409.925  36
  -1  -5  10 6224.84 368.970  43
  -1  -5  10 7355.42 395.335  69
   1   5 -10 7433.77 366.278  67
   1   5  -9 47111.0 1367.19  56
  -1  -5   9 47062.1 1440.79  59
   1   5  -9 46971.4 1338.06  20
  -1  -5   9 48679.6 1347.63  47
  -1  -5   9 50122.0 1443.39  36
   1   5  -9 47894.5 1341.44  67
   1   5  -8 76371.4 2046.23  20
  -1  -5   8 78590.0 2156.05  59
  -1  -5   8 83853.5 2172.04  36
   1   5  -8 79742.4 2054.49  67
  -1  -5   7 89356.0 2330.58  59
  -1  -5   7 87234.4 2834.79  14
   1   5  -7 82665.3 2217.47  20
   1   5  -7 86376.2 2227.30  67
  -1  -5   6 18500.9 675.506  59
  -1  -5   6 19771.9 672.965  69
  -1  -5   5 255.636 127.991  36
  -1  -5   5 193.542 107.770   5
  -1  -5   5 195.401 100.778  59
  -1  -5   4 41149.7 1663.37  11
  -1  -5   4 39080.5 1127.68   5
  -1  -5   4 40952.6 1187.34  36
  -1  -5   3 70173.8 2351.91  11
  -1  -5   3 69399.4 1838.37  36
  -1  -5   3 69025.7 1811.49   5
  -1  -5   2 26768.0 822.182  60
  -1  -5   2 26187.3 1197.04  11
  -1  -5   2 25778.2 1280.40   2
  -1  -5   1 35657.5 1424.79  11
  -1  -5   1 36257.4 1583.33   2
  -1  -5   0 43395.8 1604.13  11
  -1  -5   0 44046.2 1796.29   2
  -1  -5  -1 112770. 3244.52  11
  -1  -5  -1 111319. 3492.88   2
  -1  -5  -2 16275.1 850.694  11
  -1  -5  -3 17919.2 902.492  11
  -1  -5  -4 71534.7 1893.42  27
  -1  -5  -4 80075.2 2396.16  11
  -1  -5  -4 72292.0 1912.01  41
  -1  -5  -4 78271.0 2590.42   2
  -1  -5  -5 128258. 3145.59  63
  -1  -5  -5 127647. 3127.16   5
  -1  -5  -5 121006. 3103.35  45
  -1  -5  -5 127252. 3131.96  48
  -1  -5  -5 124018. 3132.89  41
  -1  -5  -5 133495. 3171.93  42
  -1  -5  -5 124788. 3128.25  35
  -1  -5  -6 23900.9 770.355  63
  -1  -5  -6 23647.4 771.657  24
  -1  -5  -6 22791.9 750.222  27
  -1  -5  -6 23670.4 747.036   5
  -1  -5  -6 22496.2 733.988  45
  -1  -5  -6 22409.0 748.177  48
  -1  -5  -6 21230.0 693.860  49
  -1  -5  -6 24298.5 795.889  42
  -1  -5  -6 23006.9 758.782  41
  -1  -5  -6 23795.0 789.328  31
  -1  -5  -6 23488.1 751.979  35
  -1  -5  -7 574.426 129.959  63
  -1  -5  -7 616.294 140.995  24
  -1  -5  -7 660.129 133.897  27
  -1  -5  -7 577.730 121.352  22
  -1  -5  -7 532.588 132.400   5
  -1  -5  -7 589.176 124.588  45
  -1  -5  -7 547.967 110.955  49
  -1  -5  -7 438.935 119.525  48
  -1  -5  -7 619.927 136.493  41
  -1  -5  -7 495.514 125.849  35
  -1  -5  -7 653.048 144.571  31
  -1  -5  -8 1917.66 198.770  63
  -1  -5  -8 1781.61 193.613  27
  -1  -5  -8 1922.90 201.185  24
  -1  -5  -8 1830.15 182.520   5
  -1  -5  -8 1783.90 188.695  45
  -1  -5  -8 2118.04 200.716  48
  -1  -5  -8 1711.96 162.908  49
  -1  -5  -8 2056.14 208.049  41
  -1  -5  -8 1803.34 187.684  35
  -1  -5  -8 1876.07 212.034  31
  -1  -5  -9 14076.2 914.659  14
  -1  -5  -9 16231.0 615.363  63
  -1  -5  -9 14942.3 579.880  27
  -1  -5  -9 15375.9 616.928  24
  -1  -5  -9 14518.8 529.095   5
  -1  -5  -9 16493.3 621.610  48
  -1  -5  -9 14387.8 525.613  49
  -1  -5  -9 15277.4 578.660  45
  -1  -5  -9 15245.2 607.761  41
  -1  -5  -9 15801.9 642.985  42
  -1  -5  -9 16089.7 644.279  31
  -1  -5  -9 15518.5 592.696  34
  -1  -5  -9 15233.6 560.946  35
  -1  -5 -10 11379.0 805.754  14
  -1  -5 -10 13842.3 584.023  24
  -1  -5 -10 13545.5 537.824  27
  -1  -5 -10 13989.2 572.302  63
  -1  -5 -10 13047.1 538.094  45
  -1  -5 -10 13918.4 578.299  48
  -1  -5 -10 13293.0 494.810  49
  -1  -5 -10 14056.0 605.373  42
  -1  -5 -10 12895.4 564.129  41
  -1  -5 -10 13498.5 512.043  35
  -1  -5 -10 14197.6 608.595  31
  -1  -5 -10 13004.5 549.973  34
  -1  -5 -11 795.482 154.114  27
  -1  -5 -11 1076.93 190.554  24
  -1  -5 -11 534.717 148.131  63
  -1  -5 -11 694.469 169.208  48
  -1  -5 -11 726.758 174.863  41
  -1  -5 -11 836.915 181.084  42
  -1  -5 -11 780.706 186.033  31
  -1  -5 -11 447.551 121.014  35
  -1  -5 -11 695.343 163.750  34
  -1  -5 -11 625.316 128.626  32
  -1  -5 -12 8323.81 380.397  27
  -1  -5 -12 7604.06 431.864  24
  -1  -5 -12 7169.65 398.425  63
  -1  -5 -12 7947.09 437.531  48
  -1  -5 -12 7354.12 423.322  41
  -1  -5 -12 8293.35 447.411  42
  -1  -5 -12 7199.13 399.278  34
  -1  -5 -12 8061.52 452.109  31
  -1  -5 -12 7281.53 351.685  32
  -1  -5 -12 6864.38 334.567  35
  -1  -5 -13 67059.0 1740.14  27
  -1  -5 -13 64493.7 1858.58  24
  -1  -5 -13 65288.1 1814.49  63
  -1  -5 -13 63797.7 1855.65  48
  -1  -5 -13 70046.2 1871.18  42
  -1  -5 -13 64616.2 1850.38  41
  -1  -5 -13 63812.9 1729.04  32
  -1  -5 -13 67252.2 1884.63  31
  -1  -5 -13 63802.1 1809.50  34
  -1  -5 -14 40652.3 1260.03  24
  -1  -5 -14 40179.2 1117.96  27
  -1  -5 -14 40090.2 1196.54  63
  -1  -5 -14 38008.5 1164.35  45
  -1  -5 -14 40192.4 1252.76  48
  -1  -5 -14 40895.5 1236.17  42
  -1  -5 -14 39590.8 1237.16  41
  -1  -5 -14 41812.2 1270.68  31
  -1  -5 -14 40284.9 1208.01  34
  -1  -5 -14 38041.3 1131.35  32
  -1  -5 -15 9018.42 457.694  24
  -1  -5 -15 8564.27 394.945  63
  -1  -5 -15 9070.95 455.741  48
  -1  -5 -15 8517.75 389.479  45
  -1  -5 -15 8438.29 427.156  42
  -1  -5 -15 8744.59 441.343  41
  -1  -5 -15 8523.97 380.204  32
  -1  -5 -15 9181.13 456.359  31
  -1  -5 -15 8817.18 417.450  34
  -1  -5 -16 837.236 167.059  24
  -1  -5 -16 791.816 123.266  63
  -1  -5 -16 893.458 165.365  48
  -1  -5 -16 952.921 133.910  45
  -1  -5 -16 956.698 168.060  41
  -1  -5 -16 982.654 158.208  42
  -1  -5 -16 1137.99 175.631  31
  -1  -5 -16 987.393 152.842  34
  -1  -5 -16 866.556 136.566  32
  -1  -5 -17 2987.31 234.374  24
  -1  -5 -17 2404.36 167.039  63
  -1  -5 -17 2815.68 224.309  48
  -1  -5 -17 2805.94 221.347  41
  -1  -5 -17 2857.85 209.882  42
  -1  -5 -17 2994.07 222.457  31
  -1  -5 -18 4641.05 257.309  48
  -1  -5 -18 4443.93 245.365  31
  -1  -5 -18 4799.81 252.060  41
  -1  -5 -18 4986.50 267.885  24
  -1  -5 -19 6487.33 271.633  48
  -1  -5 -19 6063.22 251.792  31
  -1  -5 -19 6359.76 258.072  41
  -1  -5 -19 6661.14 282.949  24
  -1  -5 -20 242.085 57.3705  48
   1   6 -16 76.7138 57.7248  66
  -1  -6  16 55.6645 49.1258  49
  -1  -6  15 9584.45 326.639  72
   1   6 -15 10683.8 369.058  66
   1   6 -15 10073.5 327.270  19
   1   6 -14 14903.7 486.026  19
  -1  -6  14 15698.8 521.630  69
   1   6 -14 15845.7 531.220  66
  -1  -6  13 13007.6 480.904  69
   1   6 -13 13496.1 498.202  66
  -1  -6  12 4358.40 239.720  47
   1   6 -12 4847.53 272.460  56
  -1  -6  12 5014.13 291.617  59
  -1  -6  12 5283.60 313.490  36
  -1  -6  12 5305.33 301.972  69
  -1  -6  11 1648.90 169.746  47
   1   6 -11 1675.02 194.829  56
  -1  -6  11 1327.61 179.932  59
  -1  -6  11 1719.63 207.903  36
   1   6 -11 1645.17 169.015  67
  -1  -6  10 737.127 155.597  59
   1   6 -10 802.629 174.571  56
  -1  -6  10 1095.02 167.516  47
   1   6 -10 661.371 131.901  67
  -1  -6  10 890.464 183.932  36
  -1  -6   9 95919.7 2363.18  47
   1   6  -9 91161.8 2310.64  20
   1   6  -9 92829.3 2354.50  56
  -1  -6   9 82214.8 2370.67  59
   1   6  -9 88066.5 2299.88  67
  -1  -6   9 97862.2 2400.83  69
  -1  -6   8 10751.1 469.350  47
   1   6  -8 10740.1 442.744  20
  -1  -6   8 9616.47 468.283  59
   1   6  -8 10641.0 475.127  56
  -1  -6   8 11593.6 500.514  69
   1   6  -8 10398.9 425.752  67
   1   6  -7 54628.6 1461.82  67
  -1  -6   7 51418.7 1518.66  59
   1   6  -7 53294.2 1466.12  20
  -1  -6   7 55107.6 1592.54  36
  -1  -6   7 50074.7 2137.68  11
  -1  -6   6 5176.99 321.549  69
  -1  -6   6 3798.58 272.589  59
   1   6  -6 4396.83 279.443  20
  -1  -6   6 4272.09 559.038  14
  -1  -6   6 4573.33 590.477  11
  -1  -6   6 4552.81 333.781  36
  -1  -6   6 4748.04 285.260   5
  -1  -6   5 36.4955 123.192   5
  -1  -6   5 20.5132 122.393  69
   1   6  -5 125.017 130.555  20
  -1  -6   5 176.514 132.678  36
  -1  -6   5-74.2633 193.681  11
  -1  -6   4 24162.8 824.935  69
  -1  -6   4 28034.9 895.133  36
  -1  -6   4 23650.9 1254.57  11
  -1  -6   4 26586.9 843.672   5
  -1  -6   3 14931.0 941.215  11
  -1  -6   3 16323.0 607.897   5
  -1  -6   3 14995.1 569.975  69
  -1  -6   3 15852.1 607.986  36
  -1  -6   3 16332.8 566.011  35
  -1  -6   2 14121.7 891.997  11
  -1  -6   2 15019.7 596.362   5
  -1  -6   2 14684.9 542.551  69
  -1  -6   2 15101.1 564.523  27
  -1  -6   2 16078.3 588.782  36
  -1  -6   2 15883.8 562.505  35
  -1  -6   1 8713.30 725.211  11
  -1  -6   1 10078.5 467.976   5
  -1  -6   1 8644.28 377.781  69
  -1  -6   1 10172.4 449.485  60
  -1  -6   1 9456.78 417.913  27
  -1  -6   1 9233.83 435.083  49
  -1  -6   1 9001.98 409.385  36
  -1  -6   1 9633.70 419.797  35
  -1  -6   0 261331. 6217.04  35
  -1  -6   0 270388. 6246.63  60
  -1  -6   0 258876. 6206.31  27
  -1  -6   0 268642. 6265.38  21
  -1  -6   0 251685. 6215.78  49
  -1  -6   0 256008. 6258.20   5
  -1  -6   0 255464. 6759.00  11
  -1  -6  -1 89553.5 2269.49  35
  -1  -6  -1 84742.4 2262.83  60
  -1  -6  -1 90092.1 2301.98  21
  -1  -6  -1 88580.5 2248.42  27
  -1  -6  -1 82008.4 2233.31  49
  -1  -6  -1 85609.2 2305.09   5
  -1  -6  -1 90432.7 2768.60  11
  -1  -6  -2 148613. 3749.80  60
  -1  -6  -2 155499. 3781.11  21
  -1  -6  -2 154050. 3738.77  27
  -1  -6  -2 152081. 3755.92  35
  -1  -6  -2 157280. 4282.99  11
  -1  -6  -2 157241. 3750.99  48
  -1  -6  -2 143404. 3714.82  49
  -1  -6  -3 7131.82 368.142  49
  -1  -6  -3 8187.06 410.343  48
  -1  -6  -3 8257.03 407.343  27
  -1  -6  -4 22128.9 746.735  48
  -1  -6  -4 21121.9 711.572  49
  -1  -6  -4 22394.4 778.059   5
  -1  -6  -4 22480.9 755.747  27
  -1  -6  -4 22118.2 779.236  21
  -1  -6  -4 21456.7 762.295  35
  -1  -6  -5 325.930 126.382  48
  -1  -6  -5 425.683 117.292  49
  -1  -6  -5 349.596 131.427  45
  -1  -6  -5 699.652 178.548   5
  -1  -6  -5 425.341 140.900  42
  -1  -6  -5 305.208 141.482  21
  -1  -6  -5 410.187 146.442  27
  -1  -6  -6 5418.18 332.342  63
  -1  -6  -6 5268.68 331.046  21
  -1  -6  -6 5462.27 317.260  45
  -1  -6  -6 5395.96 319.754  48
  -1  -6  -6 4759.09 276.620  49
  -1  -6  -6 5167.50 326.805   5
  -1  -6  -6 5721.14 357.817  42
  -1  -6  -6 6226.33 374.498  31
  -1  -6  -6 5814.47 343.025  35
  -1  -6  -7 184.690 120.470  63
  -1  -6  -7 350.885 157.011   5
  -1  -6  -7 135.584 115.856  45
  -1  -6  -7 210.420 108.172  49
  -1  -6  -7 99.2390 114.614  48
  -1  -6  -7 228.016 148.267  42
  -1  -6  -7 90.3887 133.137  41
  -1  -6  -7 28.4309 145.766  35
  -1  -6  -7 146.150 136.796  31
  -1  -6  -8 12665.9 975.264  14
  -1  -6  -8 14390.1 592.399  63
  -1  -6  -8 13072.8 570.093  27
  -1  -6  -8 14947.2 557.225   5
  -1  -6  -8 13840.1 510.950  49
  -1  -6  -8 15155.4 591.539  48
  -1  -6  -8 13741.5 562.555  45
  -1  -6  -8 14107.7 592.584  41
  -1  -6  -8 14306.7 569.972  35
  -1  -6  -8 15038.3 633.974  31
  -1  -6  -9 85022.5 2263.38   5
  -1  -6  -9 86358.3 2338.03  27
  -1  -6  -9 92786.0 2378.51  63
  -1  -6  -9 91354.7 2364.60  48
  -1  -6  -9 89198.1 2330.92  45
  -1  -6  -9 87169.6 2244.48  49
  -1  -6  -9 91010.2 2379.87  41
  -1  -6  -9 95084.7 2441.96  31
  -1  -6  -9 89890.7 2320.54  35
  -1  -6 -10 21413.5 721.318   5
  -1  -6 -10 22796.7 818.592  63
  -1  -6 -10 22681.6 796.035  45
  -1  -6 -10 23738.4 830.238  48
  -1  -6 -10 23805.9 812.409  27
  -1  -6 -10 24698.6 863.708  24
  -1  -6 -10 23752.7 885.935  42
  -1  -6 -10 23491.2 843.231  41
  -1  -6 -10 24177.3 884.258  31
  -1  -6 -10 23459.7 778.146  35
  -1  -6 -11 4620.94 314.843  63
  -1  -6 -11 4436.93 300.690  45
  -1  -6 -11 4645.75 323.592  48
  -1  -6 -11 4755.56 306.883  27
  -1  -6 -11 5015.50 348.238  24
  -1  -6 -11 4654.83 336.039  41
  -1  -6 -11 4839.86 361.834  42
  -1  -6 -11 4777.74 288.918  35
  -1  -6 -11 5175.94 362.206  31
  -1  -6 -12 16247.8 635.846  63
  -1  -6 -12 16826.0 663.066  48
  -1  -6 -12 16571.9 626.068  45
  -1  -6 -12 17720.0 625.726  27
  -1  -6 -12 17206.6 690.319  24
  -1  -6 -12 17954.3 712.814  42
  -1  -6 -12 16361.1 666.854  41
  -1  -6 -12 16762.7 699.333  31
  -1  -6 -12 16123.6 577.859  35
  -1  -6 -13 12168.2 498.734  63
  -1  -6 -13 12061.9 532.411  48
  -1  -6 -13 12187.6 493.690  45
  -1  -6 -13 12926.2 485.055  27
  -1  -6 -13 12803.0 563.870  24
  -1  -6 -13 12751.0 559.275  42
  -1  -6 -13 12364.7 543.233  41
  -1  -6 -13 13011.2 572.439  31
  -1  -6 -13 10927.8 429.704  35
  -1  -6 -14 6867.51 334.505  63
  -1  -6 -14 7737.97 409.722  24
  -1  -6 -14 7307.26 325.018  27
  -1  -6 -14 7320.35 344.658  45
  -1  -6 -14 7395.81 383.904  48
  -1  -6 -14 7352.11 396.837  42
  -1  -6 -14 7192.44 385.732  41
  -1  -6 -14 7483.17 403.620  31
  -1  -6 -15 63.1931 79.1595  63
  -1  -6 -15 8.58542 76.8396  60
  -1  -6 -15 17.7328 82.8158  45
  -1  -6 -15 68.2627 105.265  48
  -1  -6 -15 53.2252 112.453  31
  -1  -6 -15 87.4094 118.992  41
  -1  -6 -15 114.920 126.276  24
  -1  -6 -16 4245.43 248.558  48
  -1  -6 -16 4109.02 250.629  31
  -1  -6 -16 4261.16 251.377  41
  -1  -6 -17 5298.80 252.860  48
  -1  -6 -17 5747.68 261.948  41
  -1  -6 -17 5170.85 254.422  31
  -1  -6 -18 4843.70 203.166  48
  -1  -6 -18 4573.75 201.571  31
  -1  -6 -18 5216.08 210.596  41
  -1  -6 -18 5036.50 220.952  21
  -1  -6 -19 205.968 49.0558  21
   1   7 -14 6358.11 212.056  66
  -1  -7  14 6861.31 224.140  49
   1   7 -13 9437.20 332.177  66
  -1  -7  13 10069.7 348.157  49
   1   7 -12 23086.5 651.913  66
  -1  -7  12 24401.2 676.272  49
  -1  -7  12 20577.0 600.213  38
   1   7 -12 19418.1 569.757  19
  -1  -7  11 21516.8 652.351  47
   1   7 -11 22226.9 647.917  56
  -1  -7  11 23194.4 698.380  69
  -1  -7  10 6442.90 302.309  47
   1   7 -10 6322.72 290.814  56
  -1  -7  10 6306.78 316.989  69
  -1  -7   9 3610.57 238.245  47
  -1  -7   9 3378.19 243.411  69
   1   7  -9 3602.46 233.701  56
  -1  -7   8 3617.99 261.582  47
  -1  -7   8 3430.98 260.211  69
  -1  -7   7 17481.2 633.728  47
   1   7  -7 18030.3 571.257  20
   1   7  -7 18229.0 618.484  56
  -1  -7   6 17781.0 636.897  47
   1   7  -6 17013.5 558.512  20
  -1  -7   6 16225.2 584.700   5
  -1  -7   6 15927.3 609.132  69
  -1  -7   5 22225.6 765.339  69
  -1  -7   5 21091.6 1306.97  14
  -1  -7   4 16370.6 613.842  69
  -1  -7   4 17848.8 652.687   5
  -1  -7   3 23139.7 779.864   5
  -1  -7   3 23413.8 796.903  49
  -1  -7   3 19757.0 696.577  69
  -1  -7   3 19884.2 1331.88  14
  -1  -7   3 22609.4 725.132  35
  -1  -7   2 5922.36 305.628  69
  -1  -7   2 6994.80 384.173   5
  -1  -7   2 6272.22 334.999  35
  -1  -7   2 6695.40 374.474  49
  -1  -7   1 4704.60 302.226  27
  -1  -7   1 5255.42 325.066  49
  -1  -7   1 4814.28 332.455   5
  -1  -7   1 5304.41 308.350  35
  -1  -7   0 14244.8 573.401  60
  -1  -7   0 13008.1 538.599  27
  -1  -7   0 12907.1 537.486  49
  -1  -7   0 12819.3 576.231   5
  -1  -7   0 13804.3 550.405  35
  -1  -7  -1 1836.58 215.529  60
  -1  -7  -1 1910.41 210.278  27
  -1  -7  -1 1714.62 195.522  49
  -1  -7  -1 1652.95 233.280   5
  -1  -7  -1 2240.98 224.336  35
  -1  -7  -2 6161.86 335.865  49
  -1  -7  -2 6022.82 349.131  27
  -1  -7  -2 6499.90 372.060  21
  -1  -7  -2 6631.97 369.647  60
  -1  -7  -2 6046.06 362.271  35
  -1  -7  -3 13640.0 536.012  49
  -1  -7  -3 14392.1 590.999  21
  -1  -7  -3 13767.7 570.244  27
  -1  -7  -3 14206.2 584.515  60
  -1  -7  -3 15042.7 606.473  35
  -1  -7  -4 18126.5 678.176  60
  -1  -7  -4 16624.2 609.758  49
  -1  -7  -4 18472.8 679.297  27
  -1  -7  -4 17950.1 682.684  21
  -1  -7  -4 17510.7 694.279   5
  -1  -7  -4 17440.6 685.982  35
  -1  -7  -5 22361.2 737.714  48
  -1  -7  -5 20333.6 681.477  49
  -1  -7  -5 22472.5 773.163  27
  -1  -7  -5 21667.1 772.730  21
  -1  -7  -5 21515.9 771.494   5
  -1  -7  -5 21809.8 777.663  35
  -1  -7  -6 14361.4 625.118  31
  -1  -7  -6 14034.8 590.470  21
  -1  -7  -6 14758.0 595.758  27
  -1  -7  -6 13075.3 503.035  49
  -1  -7  -6 13896.8 556.693  48
  -1  -7  -6 15078.1 594.091   5
  -1  -7  -7 12594.3 536.918  35
  -1  -7  -7 11392.4 548.100  31
  -1  -7  -7 11322.3 512.574  60
  -1  -7  -7 11069.9 519.791  21
  -1  -7  -7 11061.9 482.529  48
  -1  -7  -7 10394.7 422.199  49
  -1  -7  -7 11859.2 507.286   5
  -1  -7  -8 17479.9 641.628  35
  -1  -7  -8 16533.9 678.447  31
  -1  -7  -8 15664.2 628.802  60
  -1  -7  -8 16411.4 645.984  21
  -1  -7  -8 15794.5 604.465  48
  -1  -7  -8 14183.3 516.475  49
  -1  -7  -8 15028.0 583.007   5
  -1  -7  -8 13406.5 1035.42  14
  -1  -7  -9 11781.3 514.809  60
  -1  -7  -9 11510.7 505.411  27
  -1  -7  -9 11697.2 528.177  21
  -1  -7  -9 10029.9 401.206  49
  -1  -7  -9 11783.2 495.699  48
  -1  -7  -9 12370.7 505.901  35
  -1  -7  -9 12560.0 573.682  31
  -1  -7  -9 10058.7 442.066   5
  -1  -7 -10 27180.1 895.199  60
  -1  -7 -10 28627.9 900.487  27
  -1  -7 -10 27696.2 927.270  21
  -1  -7 -10 26861.9 881.863  48
  -1  -7 -10 27081.8 919.401  41
  -1  -7 -10 27306.8 957.115  31
  -1  -7 -10 26492.3 859.076  35
  -1  -7 -11 14362.5 562.312  60
  -1  -7 -11 14416.6 590.884  21
  -1  -7 -11 15174.5 562.087  27
  -1  -7 -11 14501.7 564.497  48
  -1  -7 -11 15151.6 597.320  41
  -1  -7 -11 13347.9 521.409  35
  -1  -7 -11 14476.0 619.103  31
  -1  -7 -12 465.584 122.749  60
  -1  -7 -12 472.587 133.000  27
  -1  -7 -12 659.461 156.755  21
  -1  -7 -12 499.635 134.944  48
  -1  -7 -12 521.658 151.104  41
  -1  -7 -12 683.885 124.518  35
  -1  -7 -12 810.858 176.285  31
  -1  -7 -13 1191.09 146.072  60
  -1  -7 -13 1084.18 151.447  48
  -1  -7 -13 1338.86 154.307  27
  -1  -7 -13 1368.23 175.719  21
  -1  -7 -13 1535.27 184.286  41
  -1  -7 -13 1366.78 189.948  31
  -1  -7 -14 5233.28 268.760  48
  -1  -7 -14 5625.37 304.773  21
  -1  -7 -14 6360.53 315.293  41
  -1  -7 -14 6074.72 319.895  31
  -1  -7 -15 4805.57 233.772  64
  -1  -7 -15 4671.51 226.298  48
  -1  -7 -15 5183.70 262.468  21
  -1  -7 -15 6035.20 271.136  41
  -1  -7 -15 5764.85 272.857  31
  -1  -7 -16 3081.09 162.490  41
  -1  -7 -16 2860.73 163.025  21
  -1  -7 -17 4112.83 161.191  21
  -1  -7 -17 3653.31 145.719  41
  -1  -8  11 10240.5 310.254  72
  -1  -8  11 8591.93 266.888  38
   1   8 -10 675.250 82.6008  66
  -1  -8  10 615.571 87.5547  38
  -1  -8   9 19787.2 601.556  49
  -1  -8   9 18640.2 569.043  47
  -1  -8   8 11436.2 412.778  47
  -1  -8   8 11146.4 430.457  49
   1   8  -8 11114.7 358.650  56
  -1  -8   7 7796.85 335.655  47
  -1  -8   7 7063.92 342.954  49
   1   8  -7 7307.02 285.426  56
  -1  -8   6 8517.33 389.204  49
  -1  -8   6 8981.50 381.775  47
   1   8  -6 8116.45 324.151  56
  -1  -8   5 2154.87 174.927  44
   1   8  -5 2551.44 192.653  56
  -1  -8   5 3326.76 236.191  47
  -1  -8   5 3171.66 240.021  49
  -1  -8   4 7544.97 373.252  49
  -1  -8   3 23413.1 734.895  49
  -1  -8   3 22220.4 719.688   5
  -1  -8   2 48598.1 1329.02  47
  -1  -8   2 47388.0 1303.27  49
  -1  -8   2 48589.3 1330.64   5
  -1  -8   1 1814.40 195.393  49
  -1  -8   1 1461.19 197.704  47
  -1  -8   1 1426.77 177.777  35
  -1  -8   1 1427.52 212.710   5
  -1  -8   0 27120.2 886.135  47
  -1  -8   0 28118.6 865.861  49
  -1  -8   0 28194.2 884.790  35
  -1  -8   0 28921.3 935.423   5
  -1  -8  -1 425.267 129.506  49
  -1  -8  -1 307.670 137.943  47
  -1  -8  -1 591.416 172.200   5
  -1  -8  -1 423.357 144.451  35
  -1  -8  -2 2948.94 209.873  64
  -1  -8  -2 3359.25 252.438  27
  -1  -8  -2 3493.81 236.888  47
  -1  -8  -2 2901.91 212.507  49
  -1  -8  -2 3097.48 256.054  35
  -1  -8  -2 2977.75 274.676   5
  -1  -8  -3 3469.06 239.292  64
  -1  -8  -3 5656.46 325.596  60
  -1  -8  -3 4831.93 298.610  27
  -1  -8  -3 4899.26 254.680  49
  -1  -8  -3 3508.35 230.211  47
  -1  -8  -3 2362.89 194.438  38
  -1  -8  -3 5202.50 320.497  35
  -1  -8  -4 2959.05 230.041  64
  -1  -8  -4 3669.11 267.415  60
  -1  -8  -4 3459.07 260.442  27
  -1  -8  -4 3340.64 273.180  35
  -1  -8  -4 3560.44 280.877   5
  -1  -8  -4 2868.97 202.871  49
  -1  -8  -5 22139.7 765.758  27
  -1  -8  -5 23628.2 780.522  21
  -1  -8  -5 22540.0 775.831   5
  -1  -8  -5 20667.0 765.170  35
  -1  -8  -6 18521.5 666.580   5
  -1  -8  -6 18187.8 674.409  27
  -1  -8  -6 19642.5 685.586  21
  -1  -8  -7 2285.51 214.353   5
  -1  -8  -7 2586.00 233.601  27
  -1  -8  -7 2908.17 238.477  21
  -1  -8  -8 8827.18 404.615  21
  -1  -8  -8 8267.19 394.971  60
  -1  -8  -8 8313.69 395.740  35
  -1  -8  -9 5100.89 295.000  21
  -1  -8  -9 4397.75 273.295  60
  -1  -8  -9 4201.04 265.000  35
  -1  -8 -10 1187.49 159.170  27
  -1  -8 -10 1328.51 162.169  60
  -1  -8 -10 1061.53 143.988  35
  -1  -8 -11 696.148 141.886  64
  -1  -8 -11 530.919 119.800  27
  -1  -8 -11 668.441 121.077  60
  -1  -8 -11 764.331 145.581  41
  -1  -8 -12 718.881 103.765  60
  -1  -8 -12 519.352 105.906  27
  -1  -8 -13 177.506 80.5194  21
  -1  -8 -14 5145.24 201.077  21
  -1  -8 -14 4430.35 187.595  64
  -1  -9   7 18146.8 502.354  38
  -1  -9   6 14886.5 448.951  47
  -1  -9   5 4198.17 206.784  38
  -1  -9   4 104.777 89.5708  38
  -1  -9   3 184.750 73.3653  44
  -1  -9   3 272.257 97.6594  38
  -1  -9   3 256.737 101.171  47
  -1  -9   2 278.673 94.5548  44
  -1  -9   2 155.632 103.666  38
  -1  -9   2 257.452 107.181  47
  -1  -9   1 595.044 112.604  38
  -1  -9   1 734.500 117.723  47
  -1  -9   1 692.082 100.993  35
  -1  -9   0 14507.8 483.324  47
  -1  -9   0 14663.0 478.886  35
  -1  -9  -1 11095.8 412.943  35
  -1  -9  -2 19254.5 620.576  35
  -1  -9  -3 6087.96 300.234  35
  -1  -9  -4 104.116 72.4069  64
  -1  -9  -4 169.045 116.708  35
  -1  -9  -5-12.2043 78.5699  64
  -1  -9  -5-4.75212 105.816  35
  -1  -9  -6 8783.33 331.116  64
  -1  -9  -6 10498.4 393.836  35
  -1  -9  -7 1164.77 127.148  64
  -1  -9  -8 11633.9 404.472  64
  -1  -9  -8 13561.3 437.549  35
  -1  -9  -9 2493.25 157.375  64
  -1  -9  -9 2571.95 155.358  35
  -1  -9 -10 7048.35 252.420  64
  -1  -9 -10 6764.37 235.931  35
  -1  -9 -11 3123.94 133.477  64
   2  -9  -6 6804.86 226.283  27
   2  -9  -5 5889.95 230.515  35
   2  -9  -5 4635.15 185.417  27
   2  -9  -4 1247.90 122.343  35
   2  -9  -4 1209.24 123.339   5
   2  -9  -3 5615.82 257.644  35
   2  -9  -3 7050.80 281.366   5
   2  -9  -2 511.194 101.710  35
   2  -9  -1 2866.78 170.155  35
  -2   9   0 1343.23 103.358  68
   2  -9   0 1419.12 115.363  35
  -2   9  -1 6556.00 223.723  68
   2  -9   1 6572.39 234.296  35
  -2   9  -2 20381.1 559.333  20
   2  -9   2 22163.0 624.967   5
  -2   9  -3 12519.5 367.852  20
   2  -9   3 13375.8 411.130   5
   2  -9   4 553.754 81.2042   5
  -2   9  -5 4057.26 180.171  56
  -2   9  -6 1628.04 102.009  56
   2  -9   6 935.769 84.8364  47
   2  -8 -12 2062.92 103.078  60
   2  -8 -11 1954.28 126.365  60
   2  -8 -10 2005.43 144.960  27
   2  -8 -10 1861.87 143.212  60
   2  -8  -9 2481.98 174.364  27
   2  -8  -9 2360.82 171.893  60
   2  -8  -9 2225.01 150.756  35
   2  -8  -8 746.141 129.080  27
   2  -8  -8 818.189 126.449  60
   2  -8  -8 848.845 121.953  35
   2  -8  -7 1379.73 156.196  27
   2  -8  -7 1673.42 161.607  60
   2  -8  -7 1643.65 163.562  35
   2  -8  -6 898.825 135.617   5
   2  -8  -6 1027.50 147.950  27
   2  -8  -6 897.530 137.921  60
   2  -8  -5 5744.18 298.301  27
   2  -8  -5 5995.79 302.077  60
   2  -8  -5 5534.61 301.348   5
   2  -8  -5 5631.30 314.601  35
   2  -8  -4 307.846 114.832  27
   2  -8  -4 248.715 108.453  60
   2  -8  -4 331.229 148.408   5
   2  -8  -4 212.957 138.656  35
   2  -8  -3 55392.9 1459.62  27
   2  -8  -3 55060.1 1466.62  60
   2  -8  -3 55255.4 1526.20   5
   2  -8  -3 53402.3 1507.36  35
   2  -8  -2 7391.01 374.868  35
   2  -8  -2 7704.17 334.604  27
   2  -8  -2 7886.36 344.199  60
   2  -8  -1 32404.7 945.420  35
   2  -8  -1 30592.2 881.862  60
   2  -8   0 7841.09 314.926  27
  -2   8   0 7489.83 310.250  62
   2  -8   1 356.163 159.571   5
   2  -8   1 321.045 121.498  35
  -2   8  -1 175.667 87.6070  62
   2  -8   2 10665.7 418.851  35
   2  -8   2 12375.1 503.142   5
   2  -8   3 9227.06 354.982  35
   2  -8   3 10065.6 433.824   5
   2  -8   4 12002.4 471.348   5
  -2   8  -5 58099.5 1478.21  68
   2  -8   5 56898.0 1508.98   5
  -2   8  -6 3261.74 193.934  68
   2  -8   6 3228.11 200.620   5
  -2   8  -6 3401.16 217.258  20
  -2   8  -7 38505.2 1018.29  68
  -2   8  -7 41223.1 1027.67  67
  -2   8  -7 40000.7 1047.66  20
  -2   8  -8 658.387 125.568  20
  -2   8  -8 507.143 134.648  56
  -2   8  -8 512.050 90.2432  68
  -2   8  -8 547.578 93.8733  67
   2  -8   9 74.0406 78.4876  47
  -2   8  -9 113.279 94.2848  20
  -2   8  -9 90.4231 102.858  56
  -2   8  -9 77.9485 64.7018  67
   2  -8  10 3164.26 150.408  47
  -2   8 -10 3474.57 173.275  56
  -2   8 -10 3427.33 163.898  20
  -2   8 -11 9350.57 289.026  56
   2  -7 -14 11733.3 364.579  41
   2  -7 -14 13168.2 368.185  27
   2  -7 -13 3866.07 195.678  41
   2  -7 -13 3792.87 209.086  45
   2  -7 -13 4301.44 200.602  27
   2  -7 -12 2726.23 189.167  41
   2  -7 -12 2580.33 197.881  45
   2  -7 -12 2687.62 183.350  27
   2  -7 -11 10228.8 426.990  45
   2  -7 -11 9787.66 402.330  41
   2  -7 -10 15384.9 579.559  45
   2  -7 -10 14951.5 552.121  41
   2  -7 -10 15305.1 518.161  35
   2  -7  -9 20591.5 717.472  45
   2  -7  -9 20234.5 702.257  27
   2  -7  -9 20842.4 697.806  41
   2  -7  -9 18878.9 653.224  35
   2  -7  -8 16533.3 598.788  45
   2  -7  -8 15741.9 574.189  27
   2  -7  -8 14538.7 549.977  41
   2  -7  -7 7053.22 379.925  27
   2  -7  -7 6328.37 365.348  41
   2  -7  -7 5944.20 345.751  35
   2  -7  -7 7072.08 389.554  45
   2  -7  -6 4856.13 322.144  45
   2  -7  -6 4603.55 296.756  41
   2  -7  -6 4460.62 304.480  27
   2  -7  -5 8915.57 422.353  41
   2  -7  -5 9361.02 442.578  27
   2  -7  -4 489.550 146.251  27
   2  -7  -4 310.138 283.921   2
   2  -7  -4 774.924 164.270  41
   2  -7  -4 439.045 141.646  60
   2  -7  -3 1487.58 187.086  60
   2  -7  -3 946.012 391.195   2
   2  -7  -3 1456.61 184.437  27
   2  -7  -2 40404.0 1185.75  60
   2  -7  -2 37984.4 1931.47   2
   2  -7  -2 40672.8 1177.20  27
   2  -7  -1 26003.4 824.036  60
   2  -7  -1 24406.6 796.646  27
   2  -7   0 22900.0 749.859  27
   2  -7   0 24177.2 864.997   6
   2  -7   0 22556.6 1442.24   2
   2  -7   0 24234.1 779.096  60
  -2   7   0 24433.6 740.364  33
   2  -7   1 12508.2 481.005  27
  -2   7  -1 11795.2 858.608   7
   2  -7   1 12439.9 1081.71   2
   2  -7   1 13362.7 509.398  60
   2  -7   2 5558.53 723.364   2
  -2   7  -2 6226.04 657.312   7
   2  -7   2 6490.60 351.157  35
  -2   7  -2 4970.06 596.859  13
   2  -7   2 6113.97 316.234  60
  -2   7  -3 9237.81 376.429  62
   2  -7   3 9012.11 398.275  35
  -2   7  -3 9077.01 380.525  33
  -2   7  -3 7224.52 678.972  13
   2  -7   3 9625.48 877.532   2
  -2   7  -3 7537.92 741.113   7
   2  -7   4 4341.67 601.962   2
  -2   7  -4 4089.96 552.375   7
   2  -7   4 4035.10 245.387  40
   2  -7   4 4384.41 255.254  35
  -2   7  -4 4799.98 251.902  62
  -2   7  -5 2395.39 178.378  62
   2  -7   5 2312.86 194.310  40
   2  -7   5 2093.45 189.633  36
   2  -7   6 14872.5 514.740  40
   2  -7   6 13161.1 525.389  36
  -2   7  -7 36223.1 1009.44  68
   2  -7   7 33959.3 974.956  40
   2  -7   7 34566.3 990.824   5
  -2   7  -8 52358.5 1373.84  68
   2  -7   8 50107.0 1345.23  40
   2  -7   8 49337.7 1324.06   5
  -2   7  -8 53305.3 1395.97  20
  -2   7  -9 13298.1 508.994  20
   2  -7   9 12514.4 502.941  36
  -2   7  -9 13178.1 484.386  68
  -2   7 -10 2207.63 207.717  20
  -2   7 -10 1826.12 212.805  56
   2  -7  10 1537.64 171.479  36
  -2   7 -10 1761.03 176.809  68
  -2   7 -10 1657.36 177.952  67
   2  -7  10 1514.05 172.985  69
  -2   7 -11 573.859 155.070  56
   2  -7  11 373.034 116.026  69
  -2   7 -11 651.750 124.977  67
   2  -7  11 368.754 116.999  36
  -2   7 -11 835.324 157.058  20
   2  -7  12 5821.10 236.987  47
  -2   7 -12 6877.58 281.251  67
   2  -7  12 6848.05 292.332  69
  -2   7 -12 6534.01 289.106  20
   2  -7  12 6785.27 296.123  36
  -2   7 -13 2199.20 141.920  67
   2  -7  13 2112.34 150.604  36
  -2   7 -14 1572.09 109.076  66
   2  -7  14 1689.18 113.245  36
   2  -6 -16 3965.49 175.964  41
   2  -6 -15 16798.9 526.349  41
   2  -6 -14 7084.91 324.000  41
   2  -6 -14 7390.12 305.400  27
   2  -6 -13 13660.9 510.265  41
   2  -6 -13 12892.0 512.896  45
   2  -6 -13 12889.3 473.534  27
   2  -6 -13 11884.4 422.340  21
   2  -6 -12 2374.90 223.269  41
   2  -6 -12 2717.36 251.694  45
   2  -6 -12 2015.47 177.810  21
   2  -6 -11 7002.84 393.166  45
   2  -6 -11 6437.56 318.363  21
   2  -6 -11 6346.36 371.661  41
   2  -6 -11 6175.82 304.427  35
   2  -6 -10 11179.3 517.050  45
   2  -6 -10 10440.5 441.369  21
   2  -6 -10 11537.9 509.411  41
   2  -6 -10 10755.6 442.645  35
   2  -6  -9 3827.36 300.534  41
   2  -6  -9 3627.28 258.432  21
   2  -6  -9 4087.83 320.792  45
   2  -6  -8 336.901 139.763  41
   2  -6  -8 244.774 117.423  21
   2  -6  -8 196.210 147.835  45
   2  -6  -7 28770.2 908.899  21
   2  -6  -7 30415.3 972.346  41
   2  -6  -7 28644.4 1437.17   2
   2  -6  -7 30461.1 994.349  45
   2  -6  -6 53897.0 1490.83  21
   2  -6  -6 55606.2 1551.02  41
   2  -6  -6 54612.7 1523.13   6
   2  -6  -6 51661.2 2129.86   2
   2  -6  -6 55503.8 1573.73  45
   2  -6  -5 107408. 2772.88  21
   2  -6  -5 110250. 2833.93  41
   2  -6  -5 114269. 3640.65   2
   2  -6  -5 110867. 2832.44   6
   2  -6  -5 115725. 2870.41  45
   2  -6  -4 17635.4 625.700  21
   2  -6  -4 18645.4 673.001  41
   2  -6  -4 18677.9 695.078   6
   2  -6  -4 18938.2 1193.72   2
   2  -6  -4 19693.5 706.080  45
   2  -6  -3 47633.2 1408.85  41
   2  -6  -3 49004.6 1454.39   6
   2  -6  -3 52663.0 2198.17   2
   2  -6  -3 52477.8 1448.07  45
   2  -6  -2 12800.8 521.738  41
   2  -6  -2 12921.2 1018.02   2
   2  -6  -2 13227.7 575.786   6
   2  -6  -2 13077.4 542.215  45
   2  -6  -1 744.741 142.513  27
   2  -6  -1 832.399 146.761  41
  -2   6   1 544.568 233.059   7
   2  -6   0 5749.25 312.546  60
   2  -6   0 4659.58 631.433   2
   2  -6   0 5296.26 352.911   6
   2  -6   0 5359.34 297.696  27
   2  -6   1 1159.70 149.903  27
   2  -6   1 1256.14 383.052   2
   2  -6   1 1143.87 197.804   6
  -2   6  -1 1062.07 145.278  33
   2  -6   1 1193.58 156.214  60
   2  -6   2 21427.3 776.568   6
   2  -6   2 22679.3 1343.89   2
  -2   6  -2 20427.0 689.455  33
  -2   6  -2 20783.5 672.376  39
   2  -6   2 22075.9 709.287  60
  -2   6  -3 203064. 4936.30  39
   2  -6   3 211408. 5047.58   6
  -2   6  -3 204813. 4962.89  33
  -2   6  -4 32513.2 1497.32  13
  -2   6  -4 32628.6 964.116  62
   2  -6   4 33365.8 1031.73   6
  -2   6  -4 33734.4 968.427  39
   2  -6   4 29893.5 976.772  40
   2  -6   4 32203.8 989.254  36
  -2   6  -4 33431.4 986.112  33
  -2   6  -5 141185. 4094.07  13
   2  -6   5 126309. 3352.30  55
  -2   6  -5 143039. 3355.76  62
   2  -6   5 140612. 3418.27   6
   2  -6   5 151054. 4321.74   2
   2  -6   5 127931. 3382.08  40
  -2   6  -5 139211. 3367.51  39
  -2   6  -5 140843. 3389.26  33
   2  -6   5 135041. 3409.55  36
  -2   6  -6 46986.9 1849.59  13
   2  -6   6 42577.1 1272.23  55
  -2   6  -6 46838.7 1254.29  62
   2  -6   6 46152.6 1302.68   6
   2  -6   6 45894.9 1935.60   2
   2  -6   6 42836.0 1294.35  40
  -2   6  -6 46758.2 1290.50  39
   2  -6   6 44922.6 1330.34  36
  -2   6  -6 45860.8 1300.03  33
  -2   6  -7 9375.15 788.185   9
  -2   6  -7 8298.55 722.284  13
   2  -6   7 8404.16 406.959  55
  -2   6  -7 9657.16 387.064  62
   2  -6   7 8974.88 791.268   2
   2  -6   7 8780.18 428.258  40
  -2   6  -7 9422.17 418.424  39
   2  -6   7 9010.04 449.071  36
  -2   6  -8 234.432 226.497   9
  -2   6  -8 481.135 145.565  68
   2  -6   8 320.688 150.618  40
   2  -6   8 372.881 146.277  36
   2  -6   8 390.813 138.165  55
  -2   6  -8 410.830 108.813  62
  -2   6  -9 15266.9 524.010  62
  -2   6  -9 15593.4 582.116  68
   2  -6   9 14659.6 571.858  55
   2  -6   9 15148.5 588.945  40
   2  -6   9 15889.2 628.260  36
  -2   6 -10 13866.2 538.310  68
  -2   6 -10 13590.5 550.831  20
   2  -6  10 12799.6 523.715  55
   2  -6  10 13090.3 535.388  40
   2  -6  10 13796.6 571.392  36
  -2   6 -11 17487.8 635.629  68
  -2   6 -11 18359.3 658.922  20
   2  -6  11 17662.6 637.738  55
   2  -6  11 18898.7 657.725  40
   2  -6  11 18677.5 680.446  36
  -2   6 -12 5229.17 311.942  20
   2  -6  12 5143.58 295.959  55
   2  -6  12 5327.35 321.165  36
  -2   6 -12 5437.90 314.065  67
  -2   6 -12 4984.94 291.046  68
  -2   6 -13 23142.6 752.153  20
  -2   6 -13 25784.6 776.287  67
  -2   6 -14 2801.73 201.206  67
   2  -6  14 2507.53 201.553  69
   2  -6  15 5976.70 284.022  36
   2  -6  15 6218.88 278.653  69
  -2   6 -15 6606.22 276.712  67
   2  -6  16 17744.3 515.215  36
   2  -6  16 18468.9 505.913  69
   2  -5 -18 12379.7 363.512  45
   2  -5 -18 12458.5 361.935  41
   2  -5 -17 474.291 88.2391  41
   2  -5 -16 378.164 101.784  41
  -2   5  16 328.552 83.1685  30
   2  -5 -15 484.153 127.776  41
  -2   5  15 360.923 104.715  30
   2  -5 -14 403.594 133.157  41
  -2   5  14 258.880 111.066  30
   2  -5 -14 263.728 105.555  24
   2  -5 -13 1114.97 187.366  41
  -2   5  13 973.973 169.491  30
   2  -5 -13 873.639 150.320  24
   2  -5 -12 3370.30 278.909  41
  -2   5  12 2786.10 250.520  30
   2  -5 -12 2936.87 193.836  35
   2  -5 -12 3223.76 244.358  24
   2  -5 -11 999.338 194.418  41
   2  -5 -11 524.227 138.995  24
   2  -5 -10 15653.3 638.135  41
   2  -5 -10 15140.3 1114.77  10
   2  -5 -10 14704.9 581.072  24
   2  -5  -9 52083.9 1524.45  31
   2  -5  -9 55069.7 1533.12  24
   2  -5  -9 58092.6 1603.26  41
   2  -5  -9 58481.8 2389.67  10
   2  -5  -8 34106.7 1018.68  24
   2  -5  -8 32617.8 974.136   6
   2  -5  -8 32771.6 1437.24   2
   2  -5  -8 31060.6 969.588  50
   2  -5  -8 36246.6 1083.35  41
   2  -5  -8 33862.4 1037.59  31
   2  -5  -7 72.4328 96.0385  24
   2  -5  -7 62.7669 81.5391  50
   2  -5  -7 124.880 109.932  31
   2  -5  -7 101.380 117.961  41
   2  -5  -7 174.079 110.589   6
   2  -5  -7 111.502 198.944   2
   2  -5  -6 20717.4 701.657   6
   2  -5  -6 21422.1 1145.12   2
   2  -5  -6 21268.7 730.351  31
   2  -5  -6 19797.2 688.168  50
   2  -5  -6 21202.9 727.621  41
   2  -5  -6 21432.0 1294.99  10
   2  -5  -5 37074.4 1582.11   2
   2  -5  -5 32983.9 1015.27   6
   2  -5  -5 35622.5 1050.19  31
   2  -5  -5 32686.9 1002.30  50
   2  -5  -5 33639.7 1039.81  45
   2  -5  -5 34305.4 1029.73  41
   2  -5  -5 33719.1 1655.57  10
   2  -5  -4 26878.8 853.465  45
   2  -5  -4 25558.1 820.691  50
   2  -5  -4 24665.8 1370.00  10
   2  -5  -4 26030.9 832.481  41
   2  -5  -4 26474.0 847.218   6
   2  -5  -4 27699.4 1360.27   2
   2  -5  -3 3584.60 247.903  45
   2  -5  -3 2878.82 217.696  50
   2  -5  -3 2930.55 460.105  10
  -2   5   3 2457.58 210.929  39
   2  -5  -3 3039.52 224.198  41
   2  -5  -3 3333.49 253.161   6
  -2   5   3 2647.84 340.552   7
   2  -5  -3 3228.64 479.246   2
   2  -5  -2 7599.06 366.145  45
   2  -5  -2 7258.26 352.522  50
   2  -5  -2 7027.25 655.580  10
   2  -5  -2 7750.75 355.420  41
  -2   5   2 7558.09 346.982  39
   2  -5  -2 7567.28 381.609   6
   2  -5  -2 7862.74 714.551   2
   2  -5  -1 32723.9 982.566  45
  -2   5   1 32586.7 952.296  39
   2  -5  -1 32674.3 965.540  41
   2  -5  -1 31293.2 1431.27  10
   2  -5   0 66871.6 1730.83  45
  -2   5   0 62917.1 1678.08  39
   2  -5   0 65832.8 1706.19  41
   2  -5   0 62278.9 1738.68   6
   2  -5   0 65467.4 2429.54   2
   2  -5   0 63753.5 2204.64  10
  -2   5  -1 17483.0 579.418  39
   2  -5   1 16781.9 627.900   6
   2  -5   1 18388.8 1106.27   2
   2  -5   1 16461.7 881.115  10
  -2   5  -2 9214.39 377.310  39
   2  -5   2 9784.29 431.793   6
   2  -5   2 9520.44 787.623   2
   2  -5   2 8492.74 580.926  10
   2  -5   3 50301.2 1391.95   6
   2  -5   3 46898.0 1337.48  36
  -2   5  -3 49145.9 1343.12  33
  -2   5  -3 50026.4 1334.43  39
  -2   5  -3 49490.8 1712.30   9
   2  -5   4 149024. 3663.64   6
  -2   5  -4 148652. 3633.11  33
   2  -5   4 146887. 3654.47  36
  -2   5  -4 148040. 3618.66  39
  -2   5  -4 149086. 4156.35   9
  -2   5  -5 40573.6 1624.32   9
  -2   5  -5 43639.7 1692.79  13
   2  -5   5 40640.5 1168.02   6
   2  -5   5 43784.4 1764.33   2
  -2   5  -5 39208.9 1130.74  62
  -2   5  -5 41112.5 1149.69  39
   2  -5   5 39208.5 1185.08  36
  -2   5  -5 41171.3 1159.99  33
  -2   5  -6 29840.3 1404.87   9
  -2   5  -6 34344.6 1451.01  13
   2  -5   6 33729.1 1487.05   2
   2  -5   6 31209.3 945.309   6
  -2   5  -6 31004.5 919.486  62
  -2   5  -6 31140.2 945.443  39
   2  -5   6 30828.8 990.863  36
  -2   5  -6 32069.2 957.973  33
  -2   5  -7 2165.46 373.175  13
  -2   5  -7 2186.20 398.914   9
  -2   5  -7 2325.91 186.886  62
   2  -5   7 2186.75 197.776   6
   2  -5   7 2423.61 394.091   2
   2  -5   7 2215.64 222.527  40
  -2   5  -7 2354.73 210.069  39
   2  -5   7 2381.50 231.507  36
  -2   5  -7 2476.66 210.580  33
  -2   5  -8 15589.9 1019.80   9
  -2   5  -8 18270.5 1013.73  13
   2  -5   8 16273.0 611.856  55
  -2   5  -8 16003.9 555.316  62
   2  -5   8 16218.6 971.706   2
  -2   5  -8 15124.7 596.292  39
   2  -5   8 15178.6 622.318  40
   2  -5   8 15811.7 636.999  36
  -2   5  -9 5325.39 615.503   9
   2  -5   9 5751.43 343.950  55
  -2   5  -9 5934.65 304.937  62
  -2   5  -9 5711.15 327.201  68
  -2   5  -9 5953.46 345.996  39
   2  -5   9 5641.33 357.066  40
   2  -5   9 5762.20 363.527  36
  -2   5 -10 10452.7 858.528   9
  -2   5 -10 10637.1 463.265  68
  -2   5 -10 9680.39 413.553  62
   2  -5  10 10424.6 479.495  55
  -2   5 -10 8276.86 766.014   7
   2  -5  10 10507.5 494.884  40
   2  -5  10 9939.03 490.572  36
  -2   5 -11 11147.8 494.361  68
   2  -5  11 12263.4 528.761  55
  -2   5 -11 11041.1 861.013   7
  -2   5 -11 11353.9 506.750  20
   2  -5  11 12349.8 538.684  40
  -2   5 -11 11883.8 923.153   9
   2  -5  12 21235.9 749.313  59
   2  -5  12 23585.6 789.544  55
  -2   5 -12 19071.6 1142.04   7
  -2   5 -12 21297.0 751.449  20
  -2   5 -12 21464.5 1255.75   9
  -2   5 -12 21174.0 741.092  68
  -2   5 -13 44080.3 1283.86  68
  -2   5 -13 46774.6 1321.77  67
   2  -5  13 46391.3 1341.50  36
   2  -5  13 48525.7 1337.90  55
   2  -5  13 43007.6 1293.93  59
  -2   5 -13 43527.5 1285.51  56
  -2   5 -14 9189.72 415.722  67
   2  -5  14 8400.30 414.455  36
   2  -5  14 7703.88 377.844  59
  -2   5 -14 8606.21 397.100  56
  -2   5 -15 2075.94 201.234  67
   2  -5  15 2161.71 202.435  36
  -2   5 -15 2162.95 199.352  56
   2  -5  16 35.7661 102.961  36
   2  -5  16 93.4460 102.298  69
  -2   5 -16-21.9422 108.216  67
  -2   5 -16 41.8550 85.1875  66
   2  -5  17 59.9039 83.0673  36
   2  -5  17 39.0397 79.1455  69
   2  -5  18 588.500 84.7412  36
   2  -5  18 390.586 65.1741  69
   2  -4 -19 1077.41 88.3811  45
   2  -4 -19 1282.43 94.5442  41
   2  -4 -18 12933.6 401.169  41
  -2   4  18 11786.2 394.605  30
   2  -4 -17 2242.26 144.822  48
   2  -4 -17 2575.67 157.818  24
  -2   4  17 2268.14 193.326  30
   2  -4 -16 2049.41 163.382  48
   2  -4 -16 2024.52 166.895  24
   2  -4 -16 2161.86 200.779  41
  -2   4  16 1900.25 198.703  30
   2  -4 -15 23222.8 740.640  48
   2  -4 -15 22838.3 743.508  24
   2  -4 -15 25271.2 816.096  41
  -2   4  15 23133.6 821.463  30
   2  -4 -14 5580.47 307.547  48
   2  -4 -14 5326.38 306.281  24
   2  -4 -13 332.577 124.080  48
   2  -4 -13 336.110 125.292  24
  -2   4  13 69.5279 336.870  16
   2  -4 -12 25195.9 825.327  48
   2  -4 -12 24572.6 1255.75   8
   2  -4 -12 25973.8 1438.10  10
  -2   4  12 22546.3 1466.88  16
   2  -4 -12 23596.2 821.469  24
   2  -4 -11 1101.69 308.385   8
  -2   4  11 462.659 321.989  16
   2  -4 -11 753.562 330.041  10
   2  -4 -11 750.065 156.393  24
   2  -4 -10 17502.3 1045.37   8
  -2   4  10 15147.3 1134.59  16
   2  -4 -10 15858.6 1101.65  10
   2  -4 -10 16149.6 616.455  24
   2  -4  -9 38597.9 1112.15  50
   2  -4  -9 39787.3 1217.24  51
   2  -4  -9 39302.3 1151.46  24
  -2   4   9 35843.8 1792.73  16
   2  -4  -9 40633.8 1838.50  10
   2  -4  -8 100212. 2610.69  50
   2  -4  -8 105600. 2705.38  51
   2  -4  -8 110760. 3102.93   2
   2  -4  -8 105133. 2632.94  24
  -2   4   8 102831. 3424.96  16
   2  -4  -8 108503. 3501.62  10
   2  -4  -7 45514.2 1278.53  50
   2  -4  -7 47328.6 1320.74  41
   2  -4  -7 44623.0 1240.05   6
   2  -4  -7 48767.9 1719.52   2
  -2   4   7 44779.7 1859.82  16
   2  -4  -7 50663.0 2018.12  10
   2  -4  -6 27279.2 852.785  41
   2  -4  -6 28536.6 1232.10   2
  -2   4   6 26032.2 1249.20  16
   2  -4  -5 783.383 245.143   2
  -2   4   5 1190.05 249.394  16
   2  -4  -4 48806.5 1796.52   2
   2  -4  -4 47876.6 1907.10  10
  -2   4   3 88.0303 152.409   7
   2  -4  -3 112.739 195.925  10
   2  -4  -2 65263.1 2260.63  10
   2  -4  -1 137492. 3934.99  10
   2  -4   0 215978. 5679.09  10
  -2   4  -1 139971. 3620.37   9
   2  -4   1 140933. 3856.52  10
  -2   4  -2 58048.3 1780.54   9
   2  -4   2 57523.6 1835.98  10
   2  -4   3 72034.0 2096.40  10
  -2   4  -3 72901.6 2198.43   9
  -2   4  -4 148542. 4051.69   9
   2  -4   5 521.666 219.233   2
  -2   4  -5 464.525 204.355   9
  -2   4  -5 233.441 177.927  13
   2  -4   6 170.078 166.482   2
  -2   4  -6 240.578 92.6641  33
  -2   4  -6 264.834 90.6790  39
  -2   4  -6 138.931 174.840   9
  -2   4  -6 183.793 181.964  13
  -2   4  -7 51111.8 1786.89  13
  -2   4  -7 45314.9 1791.91   9
   2  -4   7 51021.6 1768.47   2
  -2   4  -7 45509.5 1253.13  62
  -2   4  -7 47446.9 1295.83  39
   2  -4   7 46579.2 1333.06  36
  -2   4  -7 46121.5 1288.92  33
  -2   4  -8 122458. 3724.34   9
  -2   4  -8 132438. 3660.56  13
   2  -4   8 127668. 3561.16   2
  -2   4  -8 122625. 3062.48  39
  -2   4  -8 123089. 3057.57  33
   2  -4   8 122545. 3099.85  36
  -2   4  -8 119853. 3002.95  62
  -2   4  -9 119875. 3652.31   9
  -2   4  -9 116276. 2869.48  62
  -2   4  -9 114225. 2937.07  39
   2  -4   9 117067. 2963.03  36
   2  -4  10 1224.73 200.363  55
  -2   4 -10 1499.29 360.167   7
  -2   4 -10 1175.19 173.372  68
  -2   4 -10 1220.42 160.320  62
  -2   4 -10 1428.90 187.330  39
  -2   4 -10 1573.80 376.408   9
  -2   4 -11 10090.1 458.841  68
  -2   4 -11 9928.67 433.450  62
  -2   4 -11 10561.4 807.913   7
   2  -4  11 11578.9 512.031  36
  -2   4 -11 10537.8 857.118   9
  -2   4 -12 121353. 3803.38   9
  -2   4 -12 112043. 2954.14  56
  -2   4 -12 110123. 2948.38  68
  -2   4 -12 119074. 3629.14   7
   2  -4  12 123993. 3033.32  40
   2  -4  12 123595. 3034.47  36
  -2   4 -13 4646.13 610.424   9
  -2   4 -13 4275.80 307.028  56
  -2   4 -13 4467.94 302.792  68
  -2   4 -13 4054.63 514.842   7
   2  -4  13 4580.46 328.561  40
   2  -4  13 4556.47 321.515  36
   2  -4  14 17232.7 662.203  40
   2  -4  14 17566.5 664.884  36
   2  -4  14 16948.9 662.889  55
  -2   4 -14 15079.3 604.227  56
   2  -4  15 10144.1 466.007  36
   2  -4  15 10447.2 477.170  55
  -2   4 -15 9254.97 426.428  56
   2  -4  16 8972.10 420.204  36
   2  -4  17 17358.8 554.645  69
   2  -4  17 17715.3 592.428  36
   2  -4  17 17001.0 601.602  59
   2  -4  18 3629.54 212.162  36
   2  -4  18 3050.90 174.093  69
   2  -4  18 3207.00 212.410  59
   2  -4  19-5.24991 63.6339  36
  -2   4 -19 54.3416 68.2418  19
   2  -4  19 20.6667 72.1452  59
  -2   4 -20 113.397 41.7169  19
   2  -3 -20 24253.0 633.737  41
  -2   3  20 23755.5 650.891  30
   2  -3 -19 1527.49 103.951  24
   2  -3 -19 1529.32 108.158  48
  -2   3  19 1716.87 153.756  30
   2  -3 -18 5575.88 249.343  48
   2  -3 -18 5295.85 238.715  24
  -2   3  18 5101.02 295.471  30
   2  -3 -17 3263.72 209.073  24
   2  -3 -17 3005.72 211.054  48
   2  -3 -16 6745.18 339.556  24
   2  -3 -16 6484.18 355.404  51
   2  -3 -15 6726.73 376.817  51
   2  -3 -14 11103.1 513.320  51
   2  -3 -14 10628.0 841.521   8
  -2   3  14 9140.82 937.655  16
   2  -3 -13 37395.3 1158.47  51
   2  -3 -13 35931.8 1645.89   8
  -2   3  13 33158.3 1860.53  16
   2  -3 -13 32966.6 1636.24  10
   2  -3 -12 57423.2 2186.87   8
   2  -3 -12 54586.7 2219.51  10
  -2   3  12 52374.3 2418.28  16
   2  -3 -11 4867.19 589.136  10
  -2   3  11 4155.95 659.834  16
   2  -3 -11 4788.13 590.159   8
   2  -3 -10 3623.34 250.947  50
  -2   3  10 2829.78 548.246  16
   2  -3 -10 3622.34 510.874  10
   2  -3 -10 4165.64 531.947   8
   2  -3  -9 30583.6 998.752  51
   2  -3  -9 32103.5 952.036  50
  -2   3   9 31376.2 1639.74  16
   2  -3  -9 33808.0 1544.34  10
   2  -3  -8 45501.2 1337.03  51
   2  -3  -8 45785.4 1541.87   2
   2  -3  -8 51712.3 1959.14  10
  -2   3   8 50172.9 2051.22  16
   2  -3  -7 62560.5 2003.76   2
  -2   3   7 68491.8 2417.67  16
   2  -3  -7 64888.6 2309.55  10
   2  -3  -6 24003.9 1199.95  10
  -2   3   6 26449.6 1254.35  16
   2  -3  -5 61909.8 2182.33  10
  -2   3   5 63656.5 2138.80  16
  -2   3   4 99032.1 2591.57   7
  -2   3   4 104467. 2961.62  16
  -2   3   3 168849. 4235.84   7
  -2   3   3 172577. 4479.21  16
  -2   3   2 23816.5 885.557   7
   2  -3  -2 24704.0 1105.61  10
   2  -3  -1 123601. 3496.46  10
   2  -3   0 129807. 3550.26  10
  -2   3   0 126093. 3184.96   9
  -2   3  -1 222120. 5280.82   9
   2  -3   1 205339. 5494.79  10
  -2   3  -2 251312. 6038.21   9
   2  -3   2 239300. 6144.22  10
  -2   3  -3 59471.1 1799.83   9
   2  -3   3 58704.3 1770.64  10
  -2   3  -4 96756.2 2724.59   9
   2  -3   4 93828.3 2522.57  10
  -2   3  -5 28522.5 1109.11  13
  -2   3  -5 27084.8 1103.45   9
  -2   3  -6 18320.7 893.400  13
  -2   3  -6 20731.2 970.379   9
  -2   3  -7 13178.1 785.585   9
  -2   3  -7 12882.8 738.301  13
   2  -3   8 83174.5 2477.23   2
  -2   3  -8 84093.0 2603.98  13
  -2   3  -8 85738.2 2712.99   9
   2  -3   9 96360.2 2636.91   2
  -2   3  -9 90368.9 2306.88  39
  -2   3  -9 96289.2 2968.70   9
  -2   3  -9 90631.5 2266.97  62
  -2   3  -9 87851.8 2275.53  68
  -2   3 -10 57626.2 2001.57   7
  -2   3 -10 53768.9 1445.02  68
  -2   3 -10 52833.9 1425.73  62
   2  -3  10 51420.0 1486.63  40
  -2   3 -10 51506.4 1472.16  39
  -2   3 -10 59154.8 2121.42   9
   2  -3  11 13289.2 851.828  15
  -2   3 -11 14463.0 955.125   9
  -2   3 -11 12877.9 499.652  62
  -2   3 -11 13142.2 520.506  68
  -2   3 -11 14329.3 873.310   7
  -2   3 -11 12373.9 510.718  20
   2  -3  11 13221.4 556.218  40
   2  -3  11 14149.8 552.408  36
   2  -3  12 11528.1 829.694  15
  -2   3 -12 11863.5 503.093  68
   2  -3  12 12550.8 537.193  55
  -2   3 -12 11956.4 504.084  56
  -2   3 -12 12183.2 826.756   7
  -2   3 -12 12019.6 502.974  20
   2  -3  12 12022.5 532.524  40
   2  -3  12 12710.3 529.315  36
   2  -3  13 10213.7 842.470  15
  -2   3 -13 16310.7 591.408  68
  -2   3 -13 17610.7 618.234  67
   2  -3  13 10953.1 544.048  55
  -2   3 -13 17753.0 598.408  56
  -2   3 -13 14397.5 895.295   7
  -2   3 -13 17522.5 599.820  20
   2  -3  13 10294.3 531.585  40
   2  -3  13 11323.8 543.689  36
  -2   3 -14 17425.0 1141.55   9
  -2   3 -14 18927.2 650.159  56
   2  -3  14 14845.9 640.799  55
  -2   3 -14 18766.0 668.617  67
  -2   3 -14 18529.5 647.855  20
   2  -3  14 15355.5 643.000  40
   2  -3  14 15910.7 646.187  36
  -2   3 -15 2614.29 465.055   9
  -2   3 -15 3386.93 262.166  67
   2  -3  15 1832.28 226.736  40
  -2   3 -15 3177.96 251.741  56
   2  -3  15 2288.78 239.833  55
   2  -3  15 2144.09 227.999  36
   2  -3  16 5495.31 338.417  55
  -2   3 -16 4881.77 292.744  66
  -2   3 -16 4953.68 308.268  67
   2  -3  16 5552.72 328.756  36
  -2   3 -17 18637.9 643.906  67
   2  -3  17 19468.7 625.770  69
   2  -3  17 20888.7 682.625  36
   2  -3  18 10062.5 369.152  69
   2  -3  18 11115.2 427.383  36
  -2   3 -19 5353.96 261.671  19
   2  -3  19 5990.91 258.278  36
   2  -3  20 3250.22 199.270  59
  -2   3 -20 2606.55 153.786  19
   2  -3  21 5898.61 230.548  43
   2  -2 -20 12638.8 361.141  48
  -2   2  20 14506.5 437.255  30
  -2   2  19 422.250 130.235  30
   2  -2 -19 406.456 84.1599  24
   2  -2 -18 7407.99 334.893  51
   2  -2 -17 14280.0 545.328  51
  -2   2  16 21999.8 758.657  43
   2  -2 -16 27724.4 845.246  51
  -2   2  15 7696.38 385.965  43
   2  -2 -15 8383.95 771.499   8
   2  -2 -15 9052.88 437.290  51
  -2   2  14 1814.93 472.769  16
  -2   2  14 1458.89 190.804  43
   2  -2 -14 1162.88 340.688   8
   2  -2 -14 1627.82 215.857  51
   2  -2 -13 38289.2 1713.88  10
  -2   2  13 45798.5 2183.68  16
  -2   2  13 39674.5 1242.64  43
   2  -2 -13 47071.0 1927.92   8
   2  -2 -13 45040.9 1299.90  51
  -2   2  12 221860. 5385.01  43
   2  -2 -12 231658. 6138.75  10
   2  -2 -12 216120. 5313.54  50
  -2   2  11 8247.03 412.668  43
   2  -2 -11 8395.56 385.054  50
   2  -2 -11 9079.49 735.867  10
   2  -2 -11 9763.50 778.878   8
   2  -2 -10 14321.8 936.078   8
   2  -2 -10 15304.9 939.276  10
   2  -2  -9 3058.52 235.457  51
   2  -2  -9 3217.09 429.099  10
  -2   2   9 2893.01 364.487  12
   2  -2  -8 2763.73 260.724   2
  -2   2   8 2297.21 312.906  12
   2  -2  -8 3259.78 422.862  10
   2  -2  -7 10461.3 706.986  10
  -2   2   7 10378.5 602.629  12
  -2   2   6 8340.93 649.863  16
   2  -2  -6 8041.47 603.713  10
  -2   2   6 8330.70 500.337  12
  -2   2   5 154579. 4178.13  16
  -2   2   5 146436. 3840.38  12
   2  -2  -5 148141. 4116.82  10
  -2   2   4 32670.4 1280.19  16
  -2   2   4 32022.3 1084.80  12
  -2   2   3 60752.6 1641.57   7
  -2   2   3 60031.8 1739.88  12
  -2   2   3 62848.0 1937.92  16
  -2   2   2 21969.9 758.748   7
  -2   2   2 22392.5 907.778  16
  -2   2   1 4661.48 311.135   7
  -2   2   0 19855.7 755.224   7
  -2   2  -1 6300.75 338.046   9
  -2   2  -2 12607.3 544.131   9
  -2   2  -3 69841.8 1974.11   9
  -2   2  -4 144124. 3750.35   9
  -2   2  -5 157126. 4253.17   9
  -2   2  -5 170286. 4241.11  13
  -2   2  -6 173383. 4811.66   9
  -2   2  -6 197924. 4802.65  13
  -2   2  -7 617.377 224.191   9
  -2   2  -7 490.436 188.071  13
  -2   2  -8 6150.93 490.928   7
  -2   2  -8 6535.34 534.674   9
  -2   2  -9 24493.9 1045.60   7
  -2   2  -9 24505.7 1121.97   9
  -2   2 -10 140128. 3889.96   7
  -2   2 -11 8655.54 380.327  56
  -2   2 -11 8245.68 374.974  20
   2  -2  11 8954.80 410.140  40
  -2   2 -11 8404.75 370.684  62
  -2   2 -12 66250.6 1762.74  56
   2  -2  12 67717.4 1810.68  55
  -2   2 -12 68629.3 2202.47   7
  -2   2 -12 63881.7 1756.53  20
   2  -2  12 66317.6 1804.94  40
  -2   2 -12 71413.4 2487.44   9
   2  -2  13 76637.7 2614.34  15
  -2   2 -13 72574.6 2576.31   9
  -2   2 -13 65997.9 1833.43  67
  -2   2 -13 67275.7 1818.26  56
   2  -2  13 71702.3 1886.84  55
  -2   2 -13 65507.8 2201.68   7
  -2   2 -13 67503.2 1823.37  20
   2  -2  13 69571.9 1868.06  40
   2  -2  13 71666.2 1873.45  36
   2  -2  14 42556.1 1849.77  15
  -2   2 -14 39530.6 1773.77   9
  -2   2 -14 37105.9 1115.92  56
   2  -2  14 39134.4 1176.70  55
  -2   2 -14 37811.1 1140.50  67
  -2   2 -14 37403.2 1123.36  20
   2  -2  14 38983.9 1163.75  40
   2  -2  14 39188.4 1165.52  36
   2  -2  15 24899.4 1427.67  15
  -2   2 -15 24223.6 830.830  67
   2  -2  15 25583.1 855.725  40
   2  -2  15 25881.4 868.830  55
   2  -2  15 27274.3 874.044  36
   2  -2  16 13122.8 540.419  55
   2  -2  16 12387.9 988.219  15
   2  -2  16 13012.7 531.871  36
  -2   2 -16 11695.1 484.528  66
  -2   2 -16 12178.9 507.992  67
   2  -2  17 9137.33 428.473  55
   2  -2  17 9835.46 427.355  36
  -2   2 -17 8809.32 401.707  67
  -2   2 -17 8691.34 379.457  66
  -2   2 -18 1264.51 166.861  19
   2  -2  18 1301.33 156.729  36
   2  -2  19 2830.56 182.013  36
  -2   2 -19 2989.06 182.845  28
  -2   2 -19 2707.71 200.787  19
  -2   2 -20 8587.84 298.750  28
  -2   2 -20 9275.37 340.173  19
  -2   2 -21 4119.75 190.375  31
   2  -2  21 5021.48 246.601  59
   2  -2  22 3501.92 157.967  43
   2  -2  22 3313.88 149.133  59
   2  -1 -21 1476.39 86.5386  41
   2  -1 -20 15878.1 467.648  24
  -2   1  20 16927.1 536.814  30
  -2   1  19-18.7893 81.4073  43
  -2   1  19 5.94343 111.018  30
   2  -1 -19 30.9365 81.1833  51
   2  -1 -18 3176.79 220.747  51
  -2   1  18 2777.44 208.954  43
   2  -1 -17 22048.7 726.990  51
  -2   1  17 19767.4 712.604  43
   2  -1 -16 6171.86 348.419  51
  -2   1  16 5805.75 348.304  43
   2  -1 -15 4688.75 314.812  51
   2  -1 -15 3963.72 553.920   8
  -2   1  15 4022.75 304.865  43
   2  -1 -14 2891.65 259.765  51
  -2   1  14 2993.36 272.522  43
   2  -1 -14 3141.23 509.921   8
   2  -1 -13 34175.3 1066.58  51
  -2   1  13 33156.0 1087.55  43
   2  -1 -13 33183.6 1074.05  19
   2  -1 -13 34637.0 1635.98   8
   2  -1 -12 107909. 2784.15  19
   2  -1 -12 112641. 3501.39   8
  -2   1  12 107320. 2801.41  43
   2  -1 -12 105193. 3229.87  10
   2  -1 -11 27993.9 906.721  66
   2  -1 -11 30147.3 1298.01  10
   2  -1 -11 27382.4 907.278  19
   2  -1 -10 174.067 174.852  10
   2  -1 -10 350.414 128.941  19
   2  -1  -9 216971. 5729.89  10
   2  -1  -8 561486. 13578.6  10
  -2   1   7 233577. 5898.99   1
   2  -1  -7 265441. 6321.02  10
  -2   1   6 1394.24 202.057   1
  -2   1   5 112183. 2959.02   1
  -2   1   4 40071.1 1447.24  16
  -2   1   3 73041.2 2114.37  16
  -2   1   3 67033.3 1954.06  12
  -2   1   2 32654.9 1082.14  12
  -2   1   2 34713.3 1190.54  16
  -2   1   1 206538. 5082.62   7
  -2   1   1 214423. 5194.32  12
  -2   1   1 220136. 5294.59  16
  -2   1   0 368378. 8167.16   7
  -2   1   0 368275. 8242.30  12
  -2   1  -1 256738. 6160.40   7
  -2   1  -2 170046. 4211.95   7
  -2   1  -3 14299.4 618.514   7
  -2   1  -3 15136.8 610.626   9
  -2   1  -4 28621.6 995.086   9
  -2   1  -5 14491.6 658.405   7
  -2   1  -5 14597.4 671.675   9
  -2   1  -5 15049.5 649.635  13
  -2   1  -6 2126.87 260.818   7
  -2   1  -6 2245.22 238.966   1
  -2   1  -6 2265.30 283.065   9
  -2   1  -6 2278.72 264.613  13
  -2   1  -7 22085.9 892.538   7
  -2   1  -7 20826.1 797.391   1
  -2   1  -7 22145.6 946.207   9
  -2   1  -8 100884. 2658.00   7
  -2   1  -8 88468.6 2427.59   1
  -2   1  -9 151526. 3800.12   7
  -2   1  -9 137347. 3477.06   1
  -2   1 -10 35437.4 1287.66   7
  -2   1 -10 36076.4 1463.06   9
  -2   1 -11 6752.75 484.782   7
  -2   1 -11 6298.00 581.147   9
  -2   1 -12 8218.73 367.190  67
  -2   1 -12 8503.35 365.854  56
  -2   1 -12 8094.29 384.500  54
  -2   1 -12 8636.59 552.186   7
  -2   1 -12 9100.45 785.061   8
  -2   1 -12 8941.90 375.502  20
   2  -1  12 9322.74 393.117  40
  -2   1 -12 9366.74 729.457   9
  -2   1 -13 41655.9 1782.25   9
  -2   1 -13 42095.3 1215.79  67
  -2   1 -13 42903.2 1202.72  56
   2  -1  13 42885.8 1245.26  55
  -2   1 -13 41768.7 1253.74  54
  -2   1 -13 46427.4 1975.59   8
  -2   1 -13 44794.4 1204.78  25
   2  -1  13 44454.9 1238.69  40
  -2   1 -13 44116.4 1231.55  32
   2  -1  14 21084.7 1268.08  15
  -2   1 -14 18348.9 635.860  66
  -2   1 -14 18244.6 650.651  67
   2  -1  14 19029.2 675.873  55
  -2   1 -14 18499.2 1214.68   8
  -2   1 -14 19769.5 639.179  25
   2  -1  14 19363.7 666.560  40
  -2   1 -14 19173.4 666.248  32
  -2   1 -15 25961.2 1489.01   8
  -2   1 -15 23757.8 795.213  66
  -2   1 -15 25699.2 830.339  67
  -2   1 -15 26194.1 800.389  25
   2  -1  15 27286.2 859.796  55
   2  -1  15 29168.9 1558.39  15
   2  -1  15 27905.7 860.690  36
  -2   1 -15 25469.8 841.599  32
  -2   1 -16 28627.2 915.364  66
  -2   1 -16 31654.9 961.068  67
  -2   1 -16 30402.7 916.543  25
   2  -1  16 34478.6 1754.62  15
  -2   1 -16 32093.6 985.403  32
   2  -1  16 33621.9 983.035  36
   2  -1  16 33745.6 992.717  55
  -2   1 -17 13243.2 528.520  32
   2  -1  17 14740.5 524.580  36
   2  -1  17 14625.8 1130.30  15
  -2   1 -17 14142.1 539.891  19
  -2   1 -18 6103.18 324.616  19
  -2   1 -19 4231.65 252.121  19
  -2   1 -19 4305.85 248.684  28
  -2   1 -20 639.265 103.206  28
  -2   1 -21 12189.1 392.297  31
  -2   1 -21 10089.1 333.283  28
   2  -1  22 10329.6 336.290  59
  -2   1 -22 9059.90 288.831  31
   2   0 -21 2276.39 105.829  48
  -2   0  20 25520.1 732.071  30
  -2   0  20 26358.1 723.372  43
   2   0 -19 4192.72 221.581  51
  -2   0  19 4115.06 246.560  43
  -2   0  19 4091.06 256.758  30
  -2   0  18 2011.02 204.662  43
  -2   0  18 1855.10 151.426  59
   2   0 -18 1920.36 180.603  51
  -2   0  17 7774.70 414.519  43
  -2   0  17 7430.17 349.659  59
   2   0 -17 8013.90 383.601  51
  -2   0  16 1180.80 162.970  59
   2   0 -16 1061.89 173.990  51
  -2   0  16 1135.70 193.386  43
   2   0 -16 1231.99 187.292  19
   2   0 -15 4986.24 331.076  66
  -2   0  15 5024.29 311.943  59
   2   0 -15 4833.10 330.894  19
   2   0 -15 5471.96 336.514  51
  -2   0  15 4958.73 353.571  43
  -2   0  15 4742.89 704.251  16
  -2   0  14 57564.9 1644.40  59
   2   0 -14 60092.0 1678.12  19
   2   0 -14 61475.8 1677.51  51
  -2   0  14 61154.6 1741.35  43
   2   0 -14 57699.4 1666.36  66
   2   0 -13 34422.7 1097.02  19
   2   0 -13 37582.1 1703.07   8
  -2   0  13 35779.1 1091.24  59
   2   0 -12 282934. 6823.82  19
   2   0 -12 302352. 7679.15   8
  -2   0  12 285296. 6824.82  59
   2   0 -11 30604.6 970.919  19
   2   0 -11 32551.7 1467.47   8
  -2   0  11 32509.8 984.701  59
   2   0 -10 2976.55 223.189  19
   2   0 -10 2589.51 394.981   8
   2   0 -10 2872.99 335.181  10
   2   0  -9 9218.00 586.721  10
   2   0  -9 8886.14 669.277   8
   2   0  -8 43987.7 1530.48  10
   2   0  -8 41920.3 1597.00   8
  -2   0   7 68308.9 1820.49   1
  -2   0   6 24278.2 813.647   1
  -2   0   5 79966.1 2136.36   1
  -2   0   4 458934. 10796.7   1
  -2   0   3 242104. 5869.16   1
  -2   0   2 81734.5 2216.96   1
  -2   0   1 516317. 12143.4   1
  -2   0   0 239423. 5832.44   1
  -2   0  -1 885480. 20107.7   1
  -2   0  -1 861796. 19895.2  11
  -2   0  -1 858395. 19902.9  13
  -2   0  -2 131647. 3241.46  11
  -2   0  -2 136572. 3288.46  13
  -2   0  -3 249121. 6124.41  13
  -2   0  -3 248185. 6059.86  11
  -2   0  -4 176585. 4434.54   7
  -2   0  -4 184698. 4476.78   1
  -2   0  -5 13865.8 564.384   7
  -2   0  -5 5040.37 369.029   1
  -2   0  -6 19270.6 847.081   8
  -2   0  -6 21045.2 797.241   1
  -2   0  -7 54157.8 1718.12   8
  -2   0  -7 55741.0 1534.39   1
  -2   0  -7 55548.9 1639.21   7
  -2   0  -8 49837.1 1382.02   1
  -2   0  -8 50987.3 1532.20   7
  -2   0  -8 50803.2 1675.48   8
  -2   0  -8 47670.4 1648.25   9
  -2   0  -9 55965.1 1472.79   1
  -2   0  -9 56581.2 1913.15   8
  -2   0  -9 55553.2 1877.25   9
  -2   0 -10 181950. 4943.13   8
  -2   0 -11 54320.0 1997.76   8
  -2   0 -12 4104.48 256.618  54
  -2   0 -12 3307.73 472.188   8
  -2   0 -13 2740.33 200.754  25
  -2   0 -13 2620.35 454.431   8
  -2   0 -13 2627.60 224.255  54
   2   0  13 2265.80 193.851  55
  -2   0 -13 2582.84 193.444  67
  -2   0 -14 1247.80 177.306  25
  -2   0 -14 2290.75 238.431  54
   2   0  14 2617.23 224.928  55
  -2   0 -14 1691.12 192.163  67
  -2   0 -15 697.584 163.769  32
  -2   0 -15 855.355 388.037   8
   2   0  15 533.849 343.897  15
  -2   0 -15 405.899 123.728  25
  -2   0 -16 4326.61 306.013  32
  -2   0 -16 4858.24 691.960   8
  -2   0 -16 4522.71 283.878  19
  -2   0 -16 4095.71 263.120  25
   2   0  16 4488.16 657.847  15
  -2   0 -17 18982.6 667.019  19
   2   0  17 19657.4 1344.12  15
  -2   0 -17 19831.9 715.636  32
  -2   0 -18 1120.48 185.804  32
  -2   0 -18 1231.71 170.409  28
  -2   0 -18 1237.56 163.071  19
  -2   0 -19 21904.4 725.033  32
  -2   0 -19 21844.3 709.895  28
  -2   0 -19 19886.3 665.815  19
  -2   0 -20 1585.04 166.117  31
  -2   0 -20 1431.10 150.164  28
  -2   0 -21 67.7622 77.6719  31
  -2   0 -21 83.7850 69.0647  28
   2   0  22 2930.27 162.787  59
   2   0  22 2930.61 172.768  43
  -2   0 -22 2873.11 148.070  31
  -2  -1  20 13259.2 439.023  43
  -2  -1  19 21600.5 683.920  43
  -2  -1  19 19609.1 606.301  59
   2   1 -19 21341.7 620.678  51
  -2  -1  18 3383.76 224.128  59
   2   1 -18 3827.61 231.395  51
  -2  -1  18 3551.87 268.401  43
  -2  -1  18 3308.42 239.304  30
   2   1 -17 9983.00 438.051  51
  -2  -1  17 9758.53 492.606  43
  -2  -1  17 8941.56 425.431  59
   2   1 -16 5854.41 338.331  51
   2   1 -16 5620.73 348.356  19
  -2  -1  16 5374.64 370.013  43
  -2  -1  16 5473.65 337.411  59
  -2  -1  15 1256.12 189.273  59
   2   1 -15 1497.73 389.181   8
  -2  -1  15 1442.94 222.862  43
  -2  -1  15 1326.36 415.434  16
   2   1 -15 1160.14 187.231  19
   2   1 -14 43503.3 1277.40  19
   2   1 -14 42442.6 1902.51   8
  -2  -1  14 41396.0 2069.64  16
  -2  -1  14 41438.7 1289.14  59
  -2  -1  13 101351. 2699.92  59
   2   1 -13 109868. 3467.82   8
   2   1 -13 102951. 2662.02  19
   2   1 -12 90588.5 2373.64  19
   2   1 -12 90875.4 2385.57  66
  -2  -1  12 92377.4 2425.84  59
   2   1 -12 95126.9 3093.25   8
   2   1 -11 83230.9 2138.99  19
  -2  -1  11 88239.4 2209.49  59
   2   1 -11 86531.2 2804.82   8
   2   1 -11 82868.7 2148.32  66
   2   1 -10 45623.6 1312.07  66
   2   1 -10 48189.4 1821.68   8
   2   1 -10 48320.5 1318.84  19
   2   1  -9 29523.7 1298.57   8
   2   1  -8 19402.0 866.180  10
   2   1  -8 33118.2 1241.42   8
  -2  -1   7 4037.22 287.602   1
   2   1  -7 7820.80 538.358   8
  -2  -1   6 1235.43 179.354   1
   2   1  -6 1981.42 284.092   8
  -2  -1   5 33581.9 1076.21   1
  -2  -1   4 137259. 3503.43   1
  -2  -1   4 138741. 3721.86  16
  -2  -1   3 290504. 7066.85   1
  -2  -1   3 298709. 7211.88  16
  -2  -1   2 173362. 4415.17   1
  -2  -1   2 183626. 4495.12  16
  -2  -1   1 89760.7 2445.52   1
  -2  -1   1 93608.2 2460.93  16
  -2  -1   0 8277.39 530.727   1
  -2  -1  -1 107868. 2755.83   1
  -2  -1  -1 108534. 2685.41  12
  -2  -1  -2 56494.7 1659.42  11
  -2  -1  -2 64905.1 1689.62  12
  -2  -1  -3 12805.5 599.965   1
  -2  -1  -3 10266.4 500.007  11
  -2  -1  -4 33279.0 1086.93   1
  -2  -1  -4 32884.4 1083.94  11
  -2  -1  -5 159215. 3976.20   1
  -2  -1  -6 135107. 3443.23   1
  -2  -1  -6 138824. 3513.01   8
  -2  -1  -7 64520.8 1758.38   1
  -2  -1  -7 62629.5 1861.26   8
  -2  -1  -8 9573.29 433.298   1
  -2  -1  -8 9105.45 535.981   8
  -2  -1  -9 72002.8 2172.68   8
  -2  -1  -9 69463.0 1856.46   1
  -2  -1 -10 191984. 5083.18   8
  -2  -1 -11 83432.7 2633.85   8
  -2  -1 -12 6561.67 303.108  25
  -2  -1 -12 7165.27 342.443  54
  -2  -1 -13 13146.0 517.880  26
  -2  -1 -13 18912.3 576.959  19
  -2  -1 -13 17721.8 592.329  22
  -2  -1 -13 15564.7 556.063  25
  -2  -1 -13 17844.1 618.270  54
  -2  -1 -13 7264.38 743.226   8
   2   1  13 11465.3 964.201  15
  -2  -1 -14 15964.7 581.628  26
  -2  -1 -14 22173.0 670.273  22
  -2  -1 -14 18530.9 611.718  19
  -2  -1 -14 18640.7 634.774  25
  -2  -1 -14 18708.9 664.940  54
   2   1  14 12750.2 1042.38  15
  -2  -1 -15 19974.7 689.180  26
  -2  -1 -15 21870.9 740.450  25
  -2  -1 -15 24021.4 734.895  19
  -2  -1 -15 26153.0 815.862  54
   2   1  15 21075.6 1358.72  15
  -2  -1 -16 23402.0 787.530  25
  -2  -1 -16 24668.4 778.139  19
  -2  -1 -17 383.912 132.475  28
   2   1  17 293.345 318.757  15
  -2  -1 -17 425.800 126.548  19
  -2  -1 -17 599.061 177.855  32
  -2  -1 -18 7834.61 361.674  19
  -2  -1 -18 9045.55 423.373  28
  -2  -1 -18 9084.37 441.961  32
  -2  -1 -19 16439.7 610.802  28
  -2  -1 -19 17200.8 631.370  31
  -2  -1 -19 17493.0 638.668  32
  -2  -1 -20 5699.04 293.597  28
  -2  -1 -20 5817.92 305.141  31
  -2  -1 -20 5734.48 306.306  48
  -2  -1 -21 284.694 92.9422  28
  -2  -1 -21 641.127 115.860  31
  -2  -1 -22 345.246 76.8188  24
  -2  -1 -22 182.160 66.8761  31
  -2  -1 -22 257.083 78.8201  34
  -2  -1 -22 283.087 70.6975  48
  -2  -1 -23 576.444 54.3526  34
  -2  -2  20 456.780 80.9351  43
   2   2 -19 22.6441 63.1698  51
  -2  -2  19 68.8066 93.3659  43
  -2  -2  19 104.555 75.8749  59
   2   2 -18 1882.70 159.311  51
   2   2 -18 1941.36 177.498  19
  -2  -2  18 2036.12 206.034  43
  -2  -2  18 1895.21 175.406  59
   2   2 -17 3644.58 243.242  51
  -2  -2  17 3739.04 292.757  43
  -2  -2  17 4167.61 276.778  59
   2   2 -17 3654.22 257.222  19
  -2  -2  16 54181.6 1493.22  59
   2   2 -16 54504.8 1459.84  19
  -2  -2  16 56595.8 1546.98  43
   2   2 -15 4977.45 319.161  19
   2   2 -15 5009.56 630.651   8
  -2  -2  15 4271.24 317.744  59
  -2  -2  14 112424. 2888.63  59
   2   2 -14 109303. 3621.81   8
   2   2 -14 109989. 2816.12  19
   2   2 -14 111753. 2841.96  66
  -2  -2  13 33995.9 1097.82  59
   2   2 -13 32015.6 1593.32   8
   2   2 -13 33805.3 1030.86  19
   2   2 -13 33714.2 1049.17  66
  -2  -2  13 31681.6 959.061  69
  -2  -2  13 31090.3 1685.17  16
   2   2 -12 13990.5 974.862   8
  -2  -2  12 14157.2 617.003  59
  -2  -2  12 13920.1 518.641  69
   2   2 -12 14229.0 575.969  66
  -2  -2  12 12236.9 1019.54  16
   2   2 -12 13947.4 559.034  19
  -2  -2  11 7217.25 336.333  69
   2   2 -11 6732.76 367.098  66
   2   2 -11 7140.25 660.051   8
  -2  -2  11 7262.81 411.319  59
  -2  -2  11 6693.31 326.219  36
  -2  -2  11 6548.76 731.813  16
   2   2 -10 10942.1 772.757   8
  -2  -2  10 10661.1 491.913  59
  -2  -2  10 9699.08 403.314  36
   2   2 -10 9441.75 431.879  66
  -2  -2  10 9672.58 400.811  69
  -2  -2   9 17716.3 675.934  59
   2   2  -9 19000.0 999.082   8
   2   2  -8 72265.4 2334.59   8
  -2  -2   7 5069.53 508.048  16
   2   2  -7 4797.43 442.626   8
  -2  -2   7 4817.27 356.396   1
  -2  -2   6 205509. 5264.45  16
  -2  -2   6 194614. 4935.97   1
   2   2  -6 192423. 5068.64   8
  -2  -2   5 69399.5 2087.06  14
  -2  -2   5 77951.5 2278.79  16
   2   2  -5 72288.3 2149.28   8
  -2  -2   5 73804.0 2104.78   1
  -2  -2   4 2049.89 253.739  14
  -2  -2   4 2305.95 289.229  16
  -2  -2   4 1881.15 242.461   1
  -2  -2   3 296.315 144.236  16
  -2  -2   3 441.797 155.036  14
  -2  -2   3 490.053 157.552   1
   2   2  -2 126919. 3437.99   8
  -2  -2   2 149064. 3634.77  14
  -2  -2   2 135197. 3487.75  16
  -2  -2   2 143627. 3612.12   1
  -2  -2   1 318335. 7543.92  14
  -2  -2   1 298714. 7494.01   1
  -2  -2   0 304980. 7205.48  14
  -2  -2   0 282040. 7171.85   1
  -2  -2  -1 34205.6 1073.65  12
  -2  -2  -1 32693.9 1170.36  14
  -2  -2  -1 32720.2 1116.99  11
  -2  -2  -1 30522.0 1141.52   1
  -2  -2  -2 5436.41 376.169  11
  -2  -2  -2 6211.85 346.590  12
  -2  -2  -3 141344. 3477.04  12
  -2  -2  -3 143383. 3628.71  11
  -2  -2  -3 135186. 3649.51   1
  -2  -2  -4 3179.35 288.458  11
  -2  -2  -4 3061.63 309.757  14
  -2  -2  -4 2693.31 279.850   1
  -2  -2  -5 241.610 149.855  14
  -2  -2  -5 368.436 171.084  11
  -2  -2  -5 237.178 142.950   1
  -2  -2  -6 14244.6 668.180  14
  -2  -2  -6 12950.6 614.364   1
  -2  -2  -7 231675. 5431.70  14
  -2  -2  -7 220701. 5355.11   1
  -2  -2  -8 5407.02 374.316   8
  -2  -2  -8 5780.50 384.395   1
  -2  -2  -9 23942.4 882.081   1
  -2  -2  -9 23343.1 944.599   8
  -2  -2 -10 1714.93 276.651   8
  -2  -2 -11 2511.67 356.237   8
  -2  -2 -12 42094.6 1229.50  54
  -2  -2 -12 43402.8 1257.34  71
  -2  -2 -12 43731.8 1200.87  26
  -2  -2 -12 43336.5 1229.12  22
  -2  -2 -12 42564.7 1205.24  25
  -2  -2 -12 41073.1 1629.20   8
  -2  -2 -13 13228.6 510.692  25
  -2  -2 -13 13311.3 501.637  26
  -2  -2 -13 13748.6 530.783  22
  -2  -2 -13 12923.5 524.336  54
   2   2  13 14873.6 1008.23  15
  -2  -2 -14 11433.1 488.205  28
  -2  -2 -14 10057.0 458.771  22
  -2  -2 -14 10522.2 451.004  25
  -2  -2 -14 10362.2 437.765  26
  -2  -2 -14 10751.9 468.584  54
  -2  -2 -15 60499.3 1634.15  28
  -2  -2 -15 57783.9 1606.89  54
  -2  -2 -16 16892.2 651.598  54
  -2  -2 -16 18058.6 679.361  28
   2   2  16 18258.4 1271.08  15
  -2  -2 -16 18572.2 700.093  32
  -2  -2 -16 17140.6 685.784  31
  -2  -2 -17 2362.03 229.151  28
  -2  -2 -17 2130.21 240.365  32
  -2  -2 -17 2100.50 227.288  31
   2   2  17 1612.79 448.986  15
  -2  -2 -18 5041.74 317.057  28
  -2  -2 -18 5430.28 338.507  32
  -2  -2 -18 5112.41 325.142  31
  -2  -2 -18 5176.38 334.809  48
  -2  -2 -19 8651.29 405.858  28
  -2  -2 -19 8790.80 418.314  32
  -2  -2 -19 8456.16 404.447  31
  -2  -2 -19 8584.36 415.907  48
  -2  -2 -20 1978.98 181.372  28
  -2  -2 -20 1734.01 138.084  42
  -2  -2 -20 1700.61 180.929  34
  -2  -2 -20 2078.97 182.757  31
  -2  -2 -20 1963.79 192.362  32
  -2  -2 -20 1972.56 184.018  48
  -2  -2 -21 3286.17 203.289  48
  -2  -2 -21 3598.45 210.588  34
  -2  -2 -21 3233.28 197.027  31
  -2  -2 -21 3514.93 203.024  24
  -2  -2 -22 1264.20 105.160  48
  -2  -2 -22 1320.36 109.805  34
  -2  -2 -22 1203.44 97.2000  31
  -2  -2 -22 1370.86 106.530  24
  -2  -3  19 17330.4 525.949  43
  -2  -3  19 17395.8 514.440  59
   2   3 -18 1327.91 122.484  51
   2   3 -18 1273.10 136.251  19
  -2  -3  18 1608.13 162.527  43
  -2  -3  18 1482.66 148.824  59
  -2  -3  17 2378.50 207.857  59
   2   3 -17 2546.11 197.106  19
   2   3 -17 2183.90 173.150  51
  -2  -3  17 2421.87 217.173  43
   2   3 -17 2506.58 208.368  66
   2   3 -16 1738.29 186.165  19
   2   3 -16 1896.09 209.822  66
  -2  -3  16 1807.02 213.479  43
  -2  -3  16 1685.79 203.684  59
   2   3 -15 24747.1 823.589  19
   2   3 -15 25607.2 853.132  66
  -2  -3  15 25246.1 896.941  43
  -2  -3  15 25393.2 886.503  59
  -2  -3  14 1937.58 242.957  59
   2   3 -14 2121.59 237.021  66
  -2  -3  14 1916.40 196.575  69
   2   3 -14 2168.41 219.849  19
  -2  -3  14 2149.71 250.836  43
   2   3 -14 1698.11 392.748   8
   2   3 -13 2866.98 481.826   8
  -2  -3  13 2625.07 236.061  69
   2   3 -13 3085.50 271.574  66
  -2  -3  13 3525.65 315.541  43
  -2  -3  13 2801.58 223.001  36
   2   3 -13 3278.18 256.998  19
  -2  -3  13 2840.63 281.452  59
  -2  -3  12 42716.7 1237.62  69
   2   3 -12 45074.2 1306.54  66
  -2  -3  12 41577.1 1235.59  36
   2   3 -12 41918.5 1863.51   8
  -2  -3  12 44604.6 1372.64  59
   2   3 -11 66944.5 1812.51  66
  -2  -3  11 66007.6 1759.42  69
  -2  -3  11 64627.3 1764.41  36
   2   3 -11 62569.7 2415.43   8
  -2  -3  11 66076.7 1889.67  59
   2   3 -10 17170.2 1047.02   8
  -2  -3  10 17828.4 715.176  59
   2   3 -10 16498.2 589.897  56
  -2  -3  10 18409.3 628.617  69
  -2  -3  10 18059.9 636.919  36
   2   3  -9 1215.83 324.233   8
   2   3  -9 1181.23 165.425  56
   2   3  -9 1382.13 160.401  67
  -2  -3   9 1873.86 182.766  69
  -2  -3   9 1291.45 144.420  47
  -2  -3   9 1419.56 176.132  36
  -2  -3   9 972.433 278.456  16
  -2  -3   8 8260.69 365.088  69
   2   3  -8 7471.65 338.955  67
   2   3  -8 7392.64 334.691  56
  -2  -3   8 7548.48 634.878  16
   2   3  -8 8186.89 657.231   8
  -2  -3   8 8345.10 379.839  36
  -2  -3   7 97735.1 3032.01  16
   2   3  -7 111352. 3144.30   8
  -2  -3   6 40962.0 1454.03  14
  -2  -3   6 39107.2 1436.69  16
  -2  -3   6 43302.1 1485.18   1
   2   3  -6 40137.0 1491.17   8
  -2  -3   5 23881.0 1014.26  14
  -2  -3   5 23247.3 931.833  16
  -2  -3   5 25645.2 1055.85   1
   2   3  -5 22912.5 979.373   8
  -2  -3   4 19971.8 893.834  14
   2   3  -4 17560.1 779.887   8
  -2  -3   4 19651.3 910.418   1
  -2  -3   3 36176.2 1344.26  14
  -2  -3   3 37636.1 1392.10   1
   2   3  -3 36185.8 1175.09   8
  -2  -3   2 27381.3 1106.44  14
  -2  -3   2 26967.8 1125.90   1
   2   3  -2 25642.1 851.150   8
   2   3  -1 4.26327 69.1806   8
  -2  -3   1 248.228 195.726   1
  -2  -3   0 924.300 373.455  14
  -2  -3   0 589.400 251.161   1
  -2  -3  -1 30015.9 1004.19  12
  -2  -3  -1 25959.7 1137.56   1
  -2  -3  -2 136492. 3441.32  12
  -2  -3  -3 315413. 7448.52  12
  -2  -3  -4 165126. 4261.45  14
  -2  -3  -4 151237. 4196.62   1
  -2  -3  -5 25716.6 1070.82  14
  -2  -3  -5 24656.8 1048.88   1
  -2  -3  -6 14156.7 739.116  14
  -2  -3  -6 13282.0 715.880   1
  -2  -3  -7 90612.0 2596.34  14
  -2  -3  -7 83864.0 2550.20   1
  -2  -3  -8 19519.6 886.148  14
  -2  -3  -8 17647.2 844.104   1
  -2  -3  -9 9903.67 600.950  14
  -2  -3 -10 45913.3 1278.10  26
  -2  -3 -10 45649.1 1320.37  28
  -2  -3 -10 47893.0 1291.09  25
  -2  -3 -11 110871. 2839.26  71
  -2  -3 -11 112497. 2804.08  26
  -2  -3 -11 111822. 2828.48  22
  -2  -3 -11 115758. 2871.95  28
  -2  -3 -11 109085. 2874.57  31
  -2  -3 -12 54820.2 1552.63  54
  -2  -3 -12 57011.8 1596.32  71
  -2  -3 -12 56756.4 1549.32  26
  -2  -3 -12 57925.8 1581.63  22
  -2  -3 -12 58443.8 1636.62  31
  -2  -3 -13 899.202 151.657  26
  -2  -3 -13 901.809 167.438  22
  -2  -3 -13 952.422 155.361  54
  -2  -3 -13 1068.36 178.183  31
   2   3  13 1155.90 356.660  15
  -2  -3 -14 2240.52 229.984  22
  -2  -3 -14 2033.10 223.265  28
  -2  -3 -14 2059.46 206.717  54
  -2  -3 -14 2210.23 242.949  31
   2   3  14 1674.32 412.415  15
  -2  -3 -15 22876.6 812.036  28
  -2  -3 -15 21814.2 752.636  54
  -2  -3 -15 22081.9 823.999  31
   2   3  15 21712.2 1345.64  15
  -2  -3 -16 10755.8 507.367  28
  -2  -3 -16 10393.1 460.512  54
   2   3  16 10796.9 960.651  15
  -2  -3 -16 11337.2 530.724  31
  -2  -3 -16 11786.7 519.522  32
  -2  -3 -17 2176.83 231.321  31
  -2  -3 -17 1950.12 224.483  34
  -2  -3 -17 1921.56 216.646  28
  -2  -3 -18 3448.54 261.335  24
  -2  -3 -18 2624.47 236.883  28
  -2  -3 -18 3313.22 259.792  34
  -2  -3 -18 3154.92 250.757  31
  -2  -3 -18 2836.65 217.685  41
  -2  -3 -18 3031.17 229.274  42
  -2  -3 -19 433.734 128.443  24
  -2  -3 -19 501.647 130.646  31
  -2  -3 -19 468.845 129.436  34
  -2  -3 -19 349.234 107.825  42
  -2  -3 -19 257.192 96.6347  41
  -2  -3 -20 7432.30 327.804  24
  -2  -3 -20 6730.89 280.940  42
  -2  -3 -20 7442.56 330.865  31
  -2  -3 -20 7342.20 325.246  34
  -2  -3 -21 4344.72 213.158  24
  -2  -3 -21 4054.10 184.515  63
  -2  -3 -21 4293.83 209.538  31
  -2  -3 -21 4270.02 208.140  34
  -2  -3 -21 4198.06 216.038  48
  -2  -3 -22 45.2672 46.9107  48
  -2  -3 -22 53.7701 38.4701  31
  -2  -3 -22 33.1735 44.9574  24
  -2  -4  18 3528.98 183.041  59
  -2  -4  17 1820.66 167.077  59
   2   4 -17 2042.14 151.532  19
   2   4 -17 2148.94 149.388  51
  -2  -4  17 1679.13 151.297  43
   2   4 -17 2387.30 171.999  66
  -2  -4  16 4980.52 290.454  43
  -2  -4  16 4881.55 299.201  59
   2   4 -15 2793.75 210.425  19
   2   4 -15 3049.68 236.875  66
  -2  -4  14 12719.6 561.642  43
   2   4 -14 14258.6 532.317  19
   2   4 -14 14661.4 570.578  66
  -2  -4  14 13420.4 524.269  69
   2   4 -13 886.290 160.764  19
   2   4 -13 827.033 178.686  66
  -2  -4  13 756.732 157.860  69
  -2  -4  13 920.611 154.451  36
  -2  -4  13 575.244 172.283  43
  -2  -4  12 38403.6 1233.83  43
  -2  -4  12 37682.1 1161.27  36
   2   4 -12 40898.1 1213.89  66
  -2  -4  12 38803.1 1161.21  69
  -2  -4  11 146315. 3519.51  59
  -2  -4  11 141552. 3400.52  36
  -2  -4  11 135532. 3459.94  43
  -2  -4  11 142608. 3380.74  69
  -2  -4  10 65219.7 1689.20  69
  -2  -4  10 55531.3 1598.19  47
   2   4 -10 59992.0 1624.92  56
  -2  -4  10 62196.4 1782.50  59
  -2  -4  10 65165.2 1717.56  36
  -2  -4  10 60667.0 1747.25  43
   2   4 -10 57850.5 2287.59   8
  -2  -4   9 25198.3 831.823  69
   2   4  -9 25701.6 798.160  67
  -2  -4   9 23603.5 778.891  47
  -2  -4   9 25149.4 912.784  59
   2   4  -9 27136.4 808.449  56
  -2  -4   9 24371.3 881.354  43
  -2  -4   9 25308.7 860.742  36
   2   4  -9 24990.9 1315.58   8
  -2  -4   8 66215.3 1756.90  69
   2   4  -8 65987.0 1710.50  67
   2   4  -8 68252.8 1719.98  56
  -2  -4   8 67157.3 1859.43  59
  -2  -4   8 61982.8 1702.86  47
  -2  -4   8 65482.1 1794.77  36
  -2  -4   8 62703.7 1803.14  43
   2   4  -8 60311.2 2268.91   8
   2   4  -7 81545.8 2758.80   8
   2   4  -7 91406.3 2230.40  67
   2   4  -7 87963.0 2228.18  56
  -2  -4   7 89451.2 2363.12  59
   2   4  -7 88550.2 2210.10  20
  -2  -4   7 90219.6 2244.37  47
  -2  -4   7 91131.1 2328.05  36
  -2  -4   7 82536.8 2299.71  43
  -2  -4   7 86480.1 2738.57  14
  -2  -4   6 1167.02 178.175  59
  -2  -4   6 1284.40 153.303  47
   2   4  -6 1245.59 266.872   8
  -2  -4   6 1336.14 172.021  36
  -2  -4   6 1056.83 259.028  14
  -2  -4   5 32814.0 990.047  69
  -2  -4   5 36551.7 1040.80  36
  -2  -4   5 32832.2 1393.19  14
  -2  -4   5 33550.6 973.840  47
  -2  -4   4 140521. 3970.43   1
  -2  -4   4 133572. 3899.50  14
  -2  -4   3 53864.0 1959.03   1
  -2  -4   3 50736.6 1878.36  14
  -2  -4   2 271731. 7146.19   1
  -2  -4   2 275640. 7087.26  14
  -2  -4   1 68957.6 2363.52   1
  -2  -4   1 67763.1 2263.29  11
  -2  -4   0 17335.8 992.889   1
  -2  -4   0 17701.6 923.561  11
  -2  -4  -1 88416.1 2872.01   1
  -2  -4  -1 84429.7 2430.10  12
  -2  -4  -2 372763. 8069.27  11
  -2  -4  -2 298759. 7522.00  12
  -2  -4  -3 24434.7 1087.79  11
  -2  -4  -4 59090.0 2122.84   1
  -2  -4  -4 62907.9 2039.58  11
  -2  -4  -5 96948.4 3029.31   1
  -2  -4  -5 100197. 3057.31  14
  -2  -4  -5 98829.5 2945.99  11
  -2  -4  -6 25295.4 1189.91   1
  -2  -4  -6 26008.4 1168.87  11
  -2  -4  -6 25492.3 1198.88  14
   2   4   7 92009.5 2764.37  15
  -2  -4  -7 108739. 3082.56  14
  -2  -4  -8 20246.0 679.631  24
  -2  -4  -8 22799.3 687.470  26
  -2  -4  -8 19862.2 694.869  31
  -2  -4  -8 19438.7 674.563  34
  -2  -4  -8 19824.9 688.149  48
  -2  -4  -8 19936.2 671.262  37
   2   4   8 17149.2 902.633  15
  -2  -4  -8 20810.0 1041.35  14
   2   4   9 329.505 197.686  15
  -2  -4  -9 716.462 228.322  14
  -2  -4  -9 367.941 117.205  24
  -2  -4  -9 551.707 114.644  27
  -2  -4  -9 446.157 112.501  26
  -2  -4  -9 504.524 122.662  22
  -2  -4  -9 638.814 140.519  28
  -2  -4  -9 498.430 110.849  71
  -2  -4  -9 367.794 114.340  48
  -2  -4  -9 417.339 112.664  49
  -2  -4  -9 297.701 104.274  41
  -2  -4  -9 471.491 107.627  35
  -2  -4  -9 485.029 124.754  34
   2   4  10 67374.0 2382.64  15
  -2  -4 -10 66117.0 2307.77  14
  -2  -4 -10 70874.2 1906.89  71
  -2  -4 -10 73374.9 1952.27  24
  -2  -4 -10 75602.2 1984.57  28
  -2  -4 -10 73276.8 1869.01  29
  -2  -4 -10 73821.2 1873.74  27
  -2  -4 -10 76619.7 1924.30  22
  -2  -4 -10 73695.4 1973.87  48
  -2  -4 -10 71378.0 1883.07  49
  -2  -4 -10 71328.1 1915.04  41
  -2  -4 -10 73696.3 1953.04  34
  -2  -4 -10 69960.0 1852.78  35
   2   4  11 68964.6 2472.82  15
  -2  -4 -11 73848.6 1944.52  71
  -2  -4 -11 71127.4 1887.46  54
  -2  -4 -11 74874.2 1875.77  27
  -2  -4 -11 75117.8 1944.36  22
  -2  -4 -11 73538.3 1936.38  26
  -2  -4 -11 76145.5 2012.60  28
  -2  -4 -11 73833.7 1980.83  24
  -2  -4 -11 74207.5 2002.84  48
  -2  -4 -11 69692.9 1895.74  49
  -2  -4 -11 72217.3 1941.70  41
  -2  -4 -11 73698.1 1982.62  34
  -2  -4 -11 68517.6 1847.40  35
  -2  -4 -12 31211.2 1023.18  34
  -2  -4 -12 32157.7 1057.10  31
  -2  -4 -12 30403.4 933.698  54
  -2  -4 -12 31043.9 1020.94  24
  -2  -4 -12 30944.8 902.909  27
  -2  -4 -12 34257.3 1064.40  28
  -2  -4 -12 31075.5 1040.81  48
  -2  -4 -12 29922.8 981.128  41
   2   4  12 27823.7 1428.95  15
  -2  -4 -13 20765.0 769.702  34
  -2  -4 -13 21896.4 804.743  31
  -2  -4 -13 20685.6 678.979  54
  -2  -4 -13 19564.7 759.617  24
  -2  -4 -13 20448.3 782.691  48
  -2  -4 -13 19340.9 722.575  41
  -2  -4 -14 39970.8 1217.86  34
  -2  -4 -14 41317.1 1254.54  31
  -2  -4 -14 39541.0 1104.34  54
  -2  -4 -14 40499.9 1226.03  24
  -2  -4 -14 40211.7 1248.15  48
  -2  -4 -14 37220.5 1166.71  41
  -2  -4 -15 13321.6 516.236  64
  -2  -4 -15 14559.5 536.804  54
  -2  -4 -15 15933.0 664.649  48
  -2  -4 -15 16507.2 656.569  24
  -2  -4 -15 14583.1 598.498  41
  -2  -4 -15 16098.4 647.601  34
  -2  -4 -15 16675.5 668.220  31
  -2  -4 -15 15922.3 610.242  32
  -2  -4 -16 420.555 98.4640  64
  -2  -4 -16 590.719 169.454  48
  -2  -4 -16 714.985 168.709  24
  -2  -4 -16 521.588 145.166  42
  -2  -4 -16 534.657 143.915  41
  -2  -4 -16 545.669 158.340  32
  -2  -4 -16 701.348 167.792  34
  -2  -4 -16 538.392 156.235  31
  -2  -4 -17 11867.7 519.252  48
  -2  -4 -17 10907.5 490.124  24
  -2  -4 -17 10717.6 451.208  41
  -2  -4 -17 10225.4 462.720  42
  -2  -4 -17 10737.5 483.041  34
  -2  -4 -17 10986.0 498.743  31
  -2  -4 -17 11457.4 478.969  32
  -2  -4 -18 4201.33 281.724  48
  -2  -4 -18 3926.69 266.150  24
  -2  -4 -18 3516.79 244.326  42
  -2  -4 -18 3965.75 235.507  41
  -2  -4 -18 4040.63 258.359  34
  -2  -4 -18 4031.60 261.100  32
  -2  -4 -18 4171.73 274.496  31
  -2  -4 -19 20507.6 647.610  63
  -2  -4 -19 21848.4 696.875  48
  -2  -4 -19 20961.2 678.439  24
  -2  -4 -19 19929.8 646.501  42
  -2  -4 -19 21860.1 689.432  31
  -2  -4 -19 21338.5 668.655  34
  -2  -4 -19 20874.3 669.248  32
  -2  -4 -20 4296.48 195.889  63
  -2  -4 -20 4626.05 230.655  24
  -2  -4 -20 4356.26 198.429  42
  -2  -4 -20 4702.93 237.938  48
  -2  -4 -20 4646.27 231.055  31
  -2  -4 -20 4896.30 226.156  34
  -2  -4 -21 863.942 85.1247  31
  -2  -4 -21 1015.76 93.5114  24
  -2  -5  17 3292.46 148.583  59
   2   5 -17 3342.66 148.031  66
  -2  -5  16 6867.40 245.573  49
  -2  -5  16 7912.11 310.229  59
   2   5 -16 7951.10 299.935  66
   2   5 -16 6816.32 249.973  19
  -2  -5  15 5852.13 295.456  59
   2   5 -15 6338.66 290.285  66
   2   5 -15 5766.05 248.571  19
  -2  -5  14 16721.3 606.271  59
   2   5 -14 16892.9 579.485  66
  -2  -5  14 15268.1 526.350  72
   2   5 -14 15756.4 526.734  19
  -2  -5  13 2541.75 241.923  59
  -2  -5  13 2096.59 197.914  43
  -2  -5  13 2772.23 224.130  69
   2   5 -13 2706.82 234.500  66
   2   5 -13 2793.82 203.565  19
  -2  -5  12 1938.89 203.135  69
   2   5 -12 1725.48 205.736  66
  -2  -5  12 1332.59 177.714  43
  -2  -5  12 1494.37 208.609  59
  -2  -5  11 89.6765 135.574  59
  -2  -5  11 95.4665 133.919  69
  -2  -5  11 59.3769 105.169  47
  -2  -5  11 71.9023 118.013  43
  -2  -5  11 44.5228 122.710  36
  -2  -5  10 3733.04 252.275  47
   2   5 -10 3653.56 254.473  56
  -2  -5  10 3885.25 316.756  59
  -2  -5  10 2952.37 260.933  43
  -2  -5  10 3616.46 288.397  36
  -2  -5  10 4094.66 289.156  69
  -2  -5   9 32345.2 946.639  47
  -2  -5   9 32001.1 1055.26  59
   2   5  -9 31002.9 923.006  56
  -2  -5   9 33518.8 1034.07  36
   2   5  -9 29276.0 898.886  67
  -2  -5   8 25494.9 808.165  47
   2   5  -8 24265.0 781.497  56
  -2  -5   8 23349.1 876.703  59
  -2  -5   8 25800.6 882.923  36
   2   5  -8 24219.3 764.255  67
  -2  -5   7 42698.8 1231.49  47
   2   5  -7 41283.5 1197.77  56
  -2  -5   7 42412.2 1313.71  59
  -2  -5   7 43096.7 1309.47  36
  -2  -5   7 45559.7 1283.91  69
   2   5  -6 35055.7 1073.56  56
  -2  -5   6 39890.0 1195.44  59
  -2  -5   6 41359.7 1138.60  47
  -2  -5   6 39291.8 1154.27  69
  -2  -5   6 34852.3 1603.30  14
  -2  -5   5 1308.37 185.397  59
  -2  -5   5 1433.88 174.217   5
  -2  -5   5 1770.18 188.477  47
  -2  -5   5 1582.79 188.275  69
  -2  -5   5 1483.62 342.363  14
  -2  -5   4 3600.80 266.121  59
  -2  -5   4 4056.43 272.606  69
  -2  -5   4 4932.68 278.310   5
  -2  -5   4 4241.67 298.609  36
  -2  -5   4 3577.78 492.357  14
  -2  -5   3 27896.0 1402.44  14
  -2  -5   3 26689.4 877.555  59
  -2  -5   3 28445.7 873.339  69
  -2  -5   3 28639.0 910.980  36
  -2  -5   3 29467.3 851.970  35
  -2  -5   3 28380.5 872.056   5
  -2  -5   2 76860.3 2667.64  14
  -2  -5   2 81641.3 2643.44  11
  -2  -5   2 78063.8 1957.04   5
  -2  -5   2 73048.5 1916.67  69
  -2  -5   2 75297.0 1969.79  36
  -2  -5   2 71385.4 1906.72  35
  -2  -5   1 158418. 3719.22  35
  -2  -5   1 153953. 3744.38   5
  -2  -5   1 166784. 4468.36  11
  -2  -5   0 85311.4 2096.68  35
  -2  -5   0 83305.0 2122.76  21
  -2  -5   0 76290.7 2078.53  27
  -2  -5   0 80556.8 2116.80   5
  -2  -5   0 90678.6 2757.73  11
  -2  -5  -1 2934.79 217.028  35
  -2  -5  -1 2128.36 187.696  60
  -2  -5  -1 2513.96 212.248  21
  -2  -5  -1 1508.32 171.746  27
  -2  -5  -1 3295.96 228.729  48
  -2  -5  -1 3986.44 482.445  11
  -2  -5  -1 2858.03 231.102   5
  -2  -5  -2 18465.1 649.188  35
  -2  -5  -2 18964.3 644.942  60
  -2  -5  -2 19796.4 655.834  27
  -2  -5  -2 19704.8 676.226  21
  -2  -5  -2 20619.7 669.805  49
  -2  -5  -2 20344.0 683.421  48
  -2  -5  -2 20058.0 659.472  41
  -2  -5  -2 20987.3 1060.62  11
  -2  -5  -3 10450.1 695.670  11
  -2  -5  -3 3790.12 254.751  63
  -2  -5  -3 3844.73 237.861  60
  -2  -5  -3 4865.08 275.508  27
  -2  -5  -3 6484.91 327.416  21
  -2  -5  -3 5127.37 283.851  48
  -2  -5  -3 2150.36 198.924  49
  -2  -5  -3 7890.54 326.542  41
  -2  -5  -3 1126.04 173.889  31
  -2  -5  -3 9280.82 355.871  35
  -2  -5  -4 17741.9 926.259  11
  -2  -5  -4 15234.7 475.396   5
  -2  -5  -4 6009.12 346.662  63
  -2  -5  -4 4902.19 283.080  60
  -2  -5  -4 11062.7 449.535  21
  -2  -5  -4 10836.8 410.094  48
  -2  -5  -4 7267.80 340.966  49
  -2  -5  -4 5423.50 305.679  37
  -2  -5  -4 11356.8 426.225  41
  -2  -5  -4 1667.19 224.030  31
  -2  -5  -5 7734.27 626.069  11
  -2  -5  -5 1632.60 403.740  14
  -2  -5  -5 7982.16 338.954   5
  -2  -5  -5 3549.16 260.647  63
  -2  -5  -5 3156.83 225.114  60
  -2  -5  -5 5851.91 304.903  27
  -2  -5  -5 4613.34 277.519  48
  -2  -5  -5 2294.89 197.757  49
  -2  -5  -5 7049.30 312.558  41
  -2  -5  -5 1463.87 185.088  42
  -2  -5  -5 3309.12 239.456  37
  -2  -5  -5 1349.39 181.391  31
  -2  -5  -6 30488.3 1502.26  14
  -2  -5  -6 33214.4 978.650   5
  -2  -5  -6 33579.6 1016.96  63
  -2  -5  -6 31802.4 964.274  60
  -2  -5  -6 33421.3 983.846  27
  -2  -5  -6 31360.1 944.085  22
  -2  -5  -6 31019.8 936.510  45
  -2  -5  -6 32383.4 958.045  49
  -2  -5  -6 33472.0 1007.06  48
  -2  -5  -6 32470.3 972.965  41
  -2  -5  -6 32738.0 1004.84  42
  -2  -5  -6 32149.2 988.011  35
  -2  -5  -6 34281.9 1023.13  31
  -2  -5  -7 81074.1 2786.03  14
  -2  -5  -7 73903.4 2021.29  71
  -2  -5  -7 79994.5 2048.26  70
  -2  -5  -7 84891.2 2150.79  63
  -2  -5  -7 78640.7 2063.84  22
  -2  -5  -7 79297.0 2092.04  27
  -2  -5  -7 81718.7 2122.89  24
  -2  -5  -7 80776.7 2076.27   5
  -2  -5  -7 83594.6 2133.30  48
  -2  -5  -7 77331.4 2043.50  45
  -2  -5  -7 80587.7 2066.75  49
  -2  -5  -7 85754.3 2168.29  42
  -2  -5  -7 81230.4 2095.01  41
  -2  -5  -7 81075.5 2098.33  35
  -2  -5  -7 83792.4 2152.97  31
  -2  -5  -8 38692.8 1669.96  14
  -2  -5  -8 34249.0 1042.79  71
  -2  -5  -8 38957.9 1152.63  63
  -2  -5  -8 34795.3 1081.38  27
  -2  -5  -8 36797.7 1122.56  24
  -2  -5  -8 37222.5 1081.60  22
  -2  -5  -8 36579.9 1064.38   5
  -2  -5  -8 38226.1 1137.70  48
  -2  -5  -8 36285.4 1055.98  45
  -2  -5  -8 36931.0 1068.23  49
  -2  -5  -8 40004.6 1177.66  42
  -2  -5  -8 37753.0 1105.86  41
  -2  -5  -8 37858.0 1095.01  35
  -2  -5  -8 37348.5 1153.22  31
  -2  -5  -9 12602.0 908.704  14
  -2  -5  -9 15745.5 567.374  22
  -2  -5  -9 14005.9 555.264  27
  -2  -5  -9 15020.3 605.682  24
  -2  -5  -9 14923.8 611.656  63
  -2  -5  -9 13579.4 531.677  71
  -2  -5  -9 15077.7 547.316  49
  -2  -5  -9 14807.4 540.684  45
  -2  -5  -9 15881.7 617.093  48
  -2  -5  -9 14932.7 627.866  42
  -2  -5  -9 14865.2 583.246  41
  -2  -5  -9 14135.9 549.936  35
  -2  -5  -9 15935.5 610.413  34
  -2  -5 -10 21468.4 1204.67  14
  -2  -5 -10 28370.9 918.760  63
  -2  -5 -10 23585.7 801.225  71
  -2  -5 -10 25079.0 805.515  49
  -2  -5 -10 24661.0 797.389  45
  -2  -5 -10 26750.9 899.979  48
  -2  -5 -10 25096.0 818.528  27
  -2  -5 -10 26033.2 883.222  24
  -2  -5 -10 25883.3 832.111  22
  -2  -5 -10 26053.2 859.675  41
  -2  -5 -10 24645.2 805.586  35
  -2  -5 -10 26716.0 883.920  34
  -2  -5 -11 165.927 141.780  63
  -2  -5 -11 238.459 124.972  49
  -2  -5 -11 260.245 124.024  45
  -2  -5 -11 197.106 144.419  48
  -2  -5 -11 200.351 119.654  27
  -2  -5 -11 300.703 138.092  22
  -2  -5 -11 358.303 152.384  41
  -2  -5 -11 108.117 118.744  35
  -2  -5 -11 330.667 165.431  34
  -2  -5 -12 382.144 159.860  63
  -2  -5 -12 337.209 160.627  48
  -2  -5 -12 419.455 125.656  45
  -2  -5 -12 475.237 128.642  27
  -2  -5 -12 470.718 157.732  41
  -2  -5 -12 528.351 169.934  42
  -2  -5 -12 422.596 121.442  35
  -2  -5 -12 432.057 166.016  34
  -2  -5 -12 328.314 161.735  31
  -2  -5 -13 157.903 130.455  63
  -2  -5 -13 350.152 112.742  27
  -2  -5 -13 319.320 108.963  45
  -2  -5 -13 234.441 152.597  48
  -2  -5 -13 293.320 150.963  42
  -2  -5 -13 747.277 157.367  41
  -2  -5 -13 346.505 129.323  32
  -2  -5 -13 234.226 144.096  34
  -2  -5 -13 550.147 174.018  31
  -2  -5 -14 2818.08 258.720  63
  -2  -5 -14 2384.98 186.238  60
  -2  -5 -14 2306.87 188.404  45
  -2  -5 -14 2911.63 270.523  48
  -2  -5 -14 2573.54 187.342  27
  -2  -5 -14 2956.57 253.541  41
  -2  -5 -14 3118.56 286.001  31
  -2  -5 -14 2787.92 259.566  34
  -2  -5 -14 2795.77 225.600  32
  -2  -5 -15 868.010 146.927  64
  -2  -5 -15 1304.54 185.686  63
  -2  -5 -15 1173.07 185.533  42
  -2  -5 -15 980.666 165.344  41
  -2  -5 -15 1218.00 185.345  34
  -2  -5 -15 967.454 157.151  32
  -2  -5 -15 1044.41 186.852  31
  -2  -5 -15 891.842 185.388  48
  -2  -5 -16 9658.01 395.318  64
  -2  -5 -16 11388.1 479.035  63
  -2  -5 -16 11741.8 494.299  42
  -2  -5 -16 11091.6 460.316  41
  -2  -5 -16 11979.7 516.922  31
  -2  -5 -16 11570.9 487.019  34
  -2  -5 -16 10388.1 431.386  32
  -2  -5 -16 11157.8 501.612  48
  -2  -5 -17 9793.07 405.366  63
  -2  -5 -17 9873.61 427.138  42
  -2  -5 -17 10249.0 401.730  41
  -2  -5 -17 9827.34 442.621  31
  -2  -5 -17 9344.36 383.485  32
  -2  -5 -17 9515.78 434.724  48
  -2  -5 -18 4805.16 237.552  63
  -2  -5 -18 4420.95 249.745  42
  -2  -5 -18 4972.77 272.786  31
  -2  -5 -18 5015.39 273.350  48
  -2  -5 -19 662.982 78.1335  63
  -2  -5 -19 657.426 98.0078  42
  -2  -5 -19 765.809 109.465  31
  -2  -5 -19 655.240 107.395  48
  -2  -5 -20 2677.69 139.008  31
  -2  -5 -20 2515.50 141.332  48
   2   6 -15 6521.66 229.751  66
  -2  -6  15 5861.83 206.163  49
  -2  -6  14 19667.3 549.430  49
  -2  -6  14 17160.7 546.102  59
   2   6 -14 19150.3 556.450  66
  -2  -6  14 17016.0 524.991  72
  -2  -6  13 21591.6 664.674  59
   2   6 -13 22928.0 662.308  66
  -2  -6  13 22679.5 657.747  72
  -2  -6  12 5031.57 281.247  59
  -2  -6  12 4215.25 218.242  38
   2   6 -12 5197.76 276.975  66
  -2  -6  12 5599.62 291.788  69
   2   6 -12 4363.92 218.381  19
   2   6 -11 1423.16 171.801  66
  -2  -6  11 1620.31 187.614  59
  -2  -6  10 4209.37 255.965  47
  -2  -6  10 3608.71 274.201  59
   2   6 -10 3562.23 226.524  56
  -2  -6   9 10373.0 439.673  47
  -2  -6   9 9255.75 459.342  59
   2   6  -9 9922.44 400.779  56
  -2  -6   8 3662.12 261.939  47
  -2  -6   8 3676.70 283.320  69
  -2  -6   8 3094.86 526.160  11
   2   6  -8 3852.07 250.062  56
  -2  -6   8 3393.21 279.556  59
  -2  -6   7 86.0077 126.803  47
  -2  -6   7 116.316 132.590  69
  -2  -6   7 32.1277 238.469  11
   2   6  -7 67.9446 124.714  56
  -2  -6   7 55.0134 118.287  59
  -2  -6   6 8877.85 425.469  47
  -2  -6   6 9075.09 435.928  69
  -2  -6   6 8813.72 840.257  11
   2   6  -6 8369.01 380.905  56
  -2  -6   6 7810.78 414.067  59
  -2  -6   5 45193.2 1247.85  47
  -2  -6   5 40664.3 1219.42  69
  -2  -6   5 35988.2 1766.67  14
  -2  -6   5 44525.0 1963.59  11
  -2  -6   5 38987.5 1209.66  59
  -2  -6   4 80568.4 2234.12  59
  -2  -6   4 84213.5 2250.77  69
  -2  -6   4 89626.1 3067.13  11
  -2  -6   4 83916.1 3040.25  14
  -2  -6   4 87677.4 2250.54   5
  -2  -6   3 28853.4 906.091   5
  -2  -6   3 28132.8 883.140  69
  -2  -6   3 30432.9 1498.84  11
  -2  -6   3 28711.4 1524.99  14
  -2  -6   3 30240.5 879.889  35
  -2  -6   2 227.433 133.213   5
  -2  -6   2 194.673 245.261  14
  -2  -6   2-52.5596 234.452  11
  -2  -6   2 172.944 114.015  35
  -2  -6   2 92.0996 102.417  69
  -2  -6   1 9824.54 466.378   5
  -2  -6   1 9128.56 392.804  69
  -2  -6   1 9383.39 787.953  11
  -2  -6   1 8521.94 838.935  14
  -2  -6   1 10006.0 432.696  35
  -2  -6   0 69916.9 1904.31   5
  -2  -6   0 73600.8 1879.51  27
  -2  -6   0 66679.2 1804.66  64
  -2  -6   0 70909.9 1888.48  49
  -2  -6   0 72997.4 2520.83  11
  -2  -6   0 67047.7 2716.40  14
  -2  -6   0 67364.4 1850.69  35
  -2  -6  -1 26058.7 893.854   5
  -2  -6  -1 25529.9 859.586  27
  -2  -6  -1 26574.3 827.406  64
  -2  -6  -1 27681.3 883.382  49
  -2  -6  -1 27125.7 869.201  35
  -2  -6  -1 28232.9 1369.63  11
  -2  -6  -1 25763.0 1524.71  14
  -2  -6  -2 30747.4 957.391  35
  -2  -6  -2 28221.5 930.818  27
  -2  -6  -2 31528.9 954.958  49
  -2  -6  -2 30938.3 929.756  47
  -2  -6  -2 29221.3 1404.28  11
  -2  -6  -2 25676.7 1562.63  14
  -2  -6  -2 28610.4 971.668   5
  -2  -6  -3 22265.1 794.168  31
  -2  -6  -3 22653.2 787.509  35
  -2  -6  -3 21753.2 757.045  60
  -2  -6  -3 22187.2 767.848  27
  -2  -6  -3 22430.2 766.537  49
  -2  -6  -3 23944.7 801.515  48
  -2  -6  -3 22964.4 733.504  47
  -2  -6  -3 21790.0 764.926  41
  -2  -6  -3 22410.1 1195.44  11
  -2  -6  -4 73720.2 1991.98   5
  -2  -6  -4 76424.5 2013.31  31
  -2  -6  -4 71639.3 1979.66  35
  -2  -6  -4 73290.4 1957.48  60
  -2  -6  -4 74590.9 1971.40  27
  -2  -6  -4 77880.5 1999.76  48
  -2  -6  -4 72366.2 1890.61  47
  -2  -6  -4 72336.6 1947.85  49
  -2  -6  -4 72078.2 1959.33  41
  -2  -6  -4 70024.9 1950.02  42
  -2  -6  -4 79948.9 2615.77  11
  -2  -6  -4 71922.1 2838.17  14
  -2  -6  -5 18507.9 1267.79  14
  -2  -6  -5 19698.6 725.105  63
  -2  -6  -5 19089.8 687.118  60
  -2  -6  -5 20015.0 713.702   5
  -2  -6  -5 17904.5 609.404  47
  -2  -6  -5 19899.2 716.152  48
  -2  -6  -5 20029.3 684.560  49
  -2  -6  -5 19431.6 702.126  42
  -2  -6  -5 19033.0 691.319  41
  -2  -6  -5 19035.7 638.043  38
  -2  -6  -5 18627.9 715.548  31
  -2  -6  -6 1544.17 410.359  14
  -2  -6  -6 1602.35 210.861   5
  -2  -6  -6 1559.21 199.060  63
  -2  -6  -6 1309.25 184.774  60
  -2  -6  -6 1231.96 182.648  48
  -2  -6  -6 1383.11 178.475  49
  -2  -6  -6 1496.46 197.259  42
  -2  -6  -6 1324.54 182.455  41
  -2  -6  -6 1290.45 193.120  31
  -2  -6  -7 53801.9 2294.38  14
  -2  -6  -7 56503.2 1562.98   5
  -2  -6  -7 58986.8 1629.97  63
  -2  -6  -7 52215.7 1490.30  70
  -2  -6  -7 56805.3 1574.27  60
  -2  -6  -7 52544.7 1566.34  27
  -2  -6  -7 55244.0 1534.35  49
  -2  -6  -7 57349.9 1604.22  48
  -2  -6  -7 55444.7 1576.49  41
  -2  -6  -7 59431.1 1637.81  42
  -2  -6  -7 58267.4 1596.18  35
  -2  -6  -7 58625.6 1637.41  31
  -2  -6  -8 64913.1 2636.81  14
  -2  -6  -8 70600.8 1921.94   5
  -2  -6  -8 74425.5 2016.26  63
  -2  -6  -8 70217.5 1946.13  60
  -2  -6  -8 69635.1 1954.70  27
  -2  -6  -8 72996.2 1914.05  49
  -2  -6  -8 74919.0 1999.56  48
  -2  -6  -8 75445.1 2040.04  42
  -2  -6  -8 72009.1 1961.81  41
  -2  -6  -8 75706.2 1971.49  35
  -2  -6  -8 73714.5 2024.68  31
  -2  -6  -9 21613.5 790.131  63
  -2  -6  -9 20197.0 729.873  60
  -2  -6  -9 19783.7 734.667  27
  -2  -6  -9 20146.0 696.959  45
  -2  -6  -9 20644.1 698.361  49
  -2  -6  -9 21132.7 773.187  48
  -2  -6  -9 20617.8 745.672  41
  -2  -6  -9 21556.3 810.444  42
  -2  -6  -9 21718.2 741.667  35
  -2  -6 -10 27079.1 917.246  63
  -2  -6 -10 23745.9 825.093  60
  -2  -6 -10 25334.6 843.783  27
  -2  -6 -10 25768.7 893.855  48
  -2  -6 -10 25716.0 809.907  49
  -2  -6 -10 24144.4 798.759  45
  -2  -6 -10 25787.3 929.880  42
  -2  -6 -10 24457.9 855.247  41
  -2  -6 -10 25238.8 829.729  35
  -2  -6 -11 2542.88 259.606  63
  -2  -6 -11 2434.36 219.096  60
  -2  -6 -11 2468.07 226.782  27
  -2  -6 -11 2279.99 201.957  45
  -2  -6 -11 2583.88 257.777  48
  -2  -6 -11 2970.88 258.157  41
  -2  -6 -11 2736.11 227.295  35
  -2  -6 -12 30193.5 990.316  63
  -2  -6 -12 28940.2 899.501  60
  -2  -6 -12 30198.2 907.793  27
  -2  -6 -12 30966.9 1000.43  48
  -2  -6 -12 27028.3 864.468  45
  -2  -6 -12 29040.2 948.996  41
  -2  -6 -12 31088.1 1032.06  31
  -2  -6 -12 27321.8 873.131  35
  -2  -6 -13 15559.9 620.785  63
  -2  -6 -13 15785.5 544.979  60
  -2  -6 -13 15130.2 625.580  48
  -2  -6 -13 14419.4 516.653  45
  -2  -6 -13 15537.7 542.712  27
  -2  -6 -13 15872.0 655.858  42
  -2  -6 -13 14579.0 588.531  41
  -2  -6 -13 14316.4 517.101  35
  -2  -6 -13 15887.0 662.387  31
  -2  -6 -14 119.164 119.195  64
  -2  -6 -14 284.210 120.933  63
  -2  -6 -14 231.527 144.634  42
  -2  -6 -14 152.855 110.750  41
  -2  -6 -14 230.372 140.105  31
  -2  -6 -14 67.7129 125.395  48
  -2  -6 -15 3628.92 230.414  64
  -2  -6 -15 3896.93 251.616  63
  -2  -6 -15 4098.67 252.978  41
  -2  -6 -15 3915.17 276.063  42
  -2  -6 -15 4446.36 298.366  31
  -2  -6 -15 3980.59 275.707  48
  -2  -6 -16 10192.0 403.751  63
  -2  -6 -16 10780.7 446.812  42
  -2  -6 -16 11082.8 412.908  41
  -2  -6 -16 11436.4 464.839  31
  -2  -6 -16 11166.9 449.087  48
  -2  -6 -17 10386.2 363.206  63
  -2  -6 -17 11363.2 429.599  31
  -2  -6 -17 11817.7 425.074  48
  -2  -6 -18 130.781 73.9402  31
  -2  -6 -18 75.1454 67.1846  48
  -2  -6 -19 684.332 68.4679  31
  -2  -6 -19 774.091 70.5885  48
  -2  -7  13 312.300 60.8440  72
  -2  -7  13 394.075 63.7548  49
  -2  -7  12 5395.47 236.349  72
   2   7 -12 4878.34 208.217  66
  -2  -7  11 15888.3 507.866  49
   2   7 -11 14517.1 462.312  66
  -2  -7  11 15891.1 509.212  72
  -2  -7  10 9995.63 404.985  49
   2   7 -10 9212.05 358.058  66
  -2  -7  10 9096.94 359.289  38
  -2  -7   9 17647.6 625.425  49
  -2  -7   9 17208.8 579.338  47
  -2  -7   9 17082.6 594.714  69
   2   7  -9 16922.4 569.730  66
  -2  -7   8 19111.7 637.159  47
  -2  -7   8 18260.3 676.380  49
   2   7  -8 18739.4 561.307  56
  -2  -7   8 17484.2 633.781  69
  -2  -7   7 2399.51 244.433  49
  -2  -7   7 2135.74 210.550  47
   2   7  -7 2621.10 188.138  56
  -2  -7   7 1999.74 213.740  69
  -2  -7   6 16155.0 607.651  69
  -2  -7   6 16974.6 660.780  49
  -2  -7   6 16797.3 617.303  47
  -2  -7   5 31875.7 993.610  44
  -2  -7   5 32394.2 1008.03  69
  -2  -7   4 19607.1 1275.81  14
  -2  -7   4 21233.5 741.949  69
  -2  -7   3 5679.26 340.449   5
  -2  -7   3 5601.69 307.851  69
  -2  -7   3 5330.64 618.326  11
  -2  -7   3 4894.63 653.154  14
  -2  -7   3 5576.09 305.839  35
  -2  -7   2 2967.54 265.667   5
  -2  -7   2 3180.27 273.473  49
  -2  -7   2 3570.81 275.821  47
  -2  -7   2 2478.08 203.071  69
  -2  -7   2 2208.14 482.197  14
  -2  -7   2 2844.05 459.795  11
  -2  -7   2 3028.32 238.248  35
  -2  -7   1 17498.3 647.452  35
  -2  -7   1 16381.9 1080.34  11
  -2  -7   1 16435.1 1261.77  14
  -2  -7   1 18923.5 703.650   5
  -2  -7   1 18305.9 682.014  47
  -2  -7   1 18778.2 695.148  49
  -2  -7   0 44734.8 1314.30  35
  -2  -7   0 44977.3 1324.39  47
  -2  -7   0 46787.5 1343.80  49
  -2  -7   0 43193.1 1837.69  11
  -2  -7   0 41316.1 2132.64  14
  -2  -7   0 46614.7 1367.74   5
  -2  -7  -1 26448.0 878.734   5
  -2  -7  -1 22296.9 752.063  64
  -2  -7  -1 19853.3 724.025  61
  -2  -7  -1 25851.9 824.753  47
  -2  -7  -1 25776.0 832.697  49
  -2  -7  -1 22947.5 1254.58  11
  -2  -7  -1 23112.6 1519.25  14
  -2  -7  -1 26250.0 841.927  35
  -2  -7  -2 10581.1 516.660   5
  -2  -7  -2 10811.7 456.365  64
  -2  -7  -2 8935.42 411.386  72
  -2  -7  -2 11755.9 479.500  47
  -2  -7  -2 11074.3 484.450  49
  -2  -7  -2 11294.5 497.723  27
  -2  -7  -2 10087.1 836.086  11
  -2  -7  -2 10484.8 1026.65  14
  -2  -7  -2 12139.2 520.644  35
  -2  -7  -3 33016.2 1042.80  27
  -2  -7  -3 33621.0 1025.11  49
  -2  -7  -3 32632.1 986.577  47
  -2  -7  -3 30586.2 994.434  64
  -2  -7  -3 34620.1 1073.06  35
  -2  -7  -4 47650.3 2295.03  14
  -2  -7  -4 52538.1 1494.31   5
  -2  -7  -4 48517.8 1419.08  64
  -2  -7  -4 53684.6 1458.63  60
  -2  -7  -4 54651.1 1478.52  27
  -2  -7  -4 50846.7 1421.30  49
  -2  -7  -4 45577.6 1348.06  47
  -2  -7  -4 47203.0 1366.45  38
  -2  -7  -4 52682.5 1492.37  35
  -2  -7  -5 24396.2 823.969   5
  -2  -7  -5 24197.0 830.711  35
  -2  -7  -5 24449.6 797.852  60
  -2  -7  -5 25404.9 821.252  27
  -2  -7  -5 19413.7 668.663  47
  -2  -7  -5 23740.5 764.139  49
  -2  -7  -5 18654.3 675.899  38
  -2  -7  -5 21168.5 1428.26  14
  -2  -7  -6 2921.08 540.260  14
  -2  -7  -6 3354.91 225.035  70
  -2  -7  -6 4156.04 291.552  60
  -2  -7  -6 4049.10 313.443  31
  -2  -7  -6 3458.25 253.388  49
  -2  -7  -6 3697.09 288.964  48
  -2  -7  -6 3844.32 287.127  41
  -2  -7  -6 3922.53 303.181   5
  -2  -7  -7 6753.87 383.120   5
  -2  -7  -7 7689.60 439.279  31
  -2  -7  -7 7485.55 411.944  35
  -2  -7  -7 7449.96 390.770  60
  -2  -7  -7 7385.69 358.828  49
  -2  -7  -7 7784.87 405.888  48
  -2  -7  -7 7237.96 392.523  41
  -2  -7  -8 2733.75 249.063  60
  -2  -7  -8 2541.40 269.387  27
  -2  -7  -8 2765.49 275.111  48
  -2  -7  -8 2929.69 225.104  49
  -2  -7  -8 3833.86 300.085  41
  -2  -7  -8 3774.36 307.195  35
  -2  -7  -9 35590.3 1110.10  60
  -2  -7  -9 36785.5 1134.98  27
  -2  -7  -9 38792.4 1159.50  48
  -2  -7  -9 36406.9 1062.85  49
  -2  -7  -9 38249.9 1146.36  41
  -2  -7  -9 37408.8 1129.40  35
  -2  -7 -10 10952.7 471.387  60
  -2  -7 -10 11726.6 498.729  27
  -2  -7 -10 11818.4 517.712  48
  -2  -7 -10 10840.6 432.604  49
  -2  -7 -10 11763.9 505.303  41
  -2  -7 -10 11580.5 489.016  35
  -2  -7 -11 7796.39 367.612  60
  -2  -7 -11 8489.10 389.588  27
  -2  -7 -11 8173.13 411.998  48
  -2  -7 -11 7836.09 394.151  41
  -2  -7 -11 7937.62 372.743  35
  -2  -7 -12 24984.3 764.859  60
  -2  -7 -12 25044.8 830.436  48
  -2  -7 -12 26264.3 785.293  27
  -2  -7 -12 24697.5 806.824  41
  -2  -7 -12 26908.8 886.460  31
  -2  -7 -13 18772.5 631.052  64
  -2  -7 -13 18579.9 650.532  48
  -2  -7 -13 17612.5 583.039  27
  -2  -7 -13 18035.2 624.456  41
  -2  -7 -13 19915.5 696.652  31
  -2  -7 -14 956.245 145.144  64
  -2  -7 -14 1233.20 144.969  41
  -2  -7 -14 1101.78 169.184  31
  -2  -7 -14 953.651 147.255  48
  -2  -7 -15 989.101 120.042  64
  -2  -7 -15 1073.25 134.790  48
  -2  -7 -15 1417.58 156.740  31
  -2  -7 -15 1240.62 126.513  41
  -2  -7 -16 4908.36 215.433  48
  -2  -7 -16 4838.33 235.429  31
  -2  -7 -17 66.2513 38.3978  48
  -2  -8  10 9511.35 306.820  61
  -2  -8  10 10054.0 322.254  72
  -2  -8   9 12849.5 417.771  38
  -2  -8   9 14864.6 451.292  49
  -2  -8   8 15768.0 505.088  38
  -2  -8   7 7913.54 338.215  38
  -2  -8   7 7599.71 344.066  72
  -2  -8   7 8492.23 339.914  47
  -2  -8   6 1640.76 168.628  47
  -2  -8   5 2128.12 193.853  47
  -2  -8   4 4787.38 287.707  44
  -2  -8   4 15755.7 502.733  49
  -2  -8   3 156.733 112.109  44
  -2  -8   3 233.614 93.6843  35
  -2  -8   2 14795.2 548.206  72
  -2  -8   2 14176.5 517.071  35
  -2  -8   2 14713.2 567.344  47
  -2  -8   1 14378.0 537.114  72
  -2  -8   1 14703.6 549.237  35
  -2  -8   1 15687.4 585.254  47
  -2  -8   0 54019.4 1525.89  35
  -2  -8   0 56135.7 1539.55  47
  -2  -8   0 58832.1 1552.47  49
  -2  -8  -1 14393.6 542.007  38
  -2  -8  -1 14542.0 560.592  35
  -2  -8  -1 13881.8 535.057  47
  -2  -8  -1 14275.9 543.730  49
  -2  -8  -2 1620.64 164.592  64
  -2  -8  -2 1573.03 175.440  38
  -2  -8  -2 1896.66 213.644  35
  -2  -8  -2 1839.20 189.993  49
  -2  -8  -2 1845.66 183.954  47
  -2  -8  -3 6239.57 314.375  64
  -2  -8  -3 5756.74 298.137  38
  -2  -8  -3 6741.61 330.209  49
  -2  -8  -3 5879.83 294.686  47
  -2  -8  -3 7101.59 374.831  35
  -2  -8  -4 12072.3 465.165  49
  -2  -8  -4 12722.5 528.175  35
  -2  -8  -4 10995.1 459.088  64
  -2  -8  -5 11497.5 447.985  49
  -2  -8  -5 11098.9 469.966  64
  -2  -8  -5 12284.6 520.493  35
  -2  -8  -6 17462.0 628.456  60
  -2  -8  -6 17063.0 635.814  27
  -2  -8  -6 17437.1 630.855  21
  -2  -8  -6 16111.5 558.783  49
  -2  -8  -6 16579.1 611.223  64
  -2  -8  -6 17528.5 649.825  35
  -2  -8  -7 1234.97 150.082  49
  -2  -8  -7 1496.99 192.220  64
  -2  -8  -7 1605.88 184.059  60
  -2  -8  -7 1522.81 184.942  21
  -2  -8  -8 80245.1 2097.49  60
  -2  -8  -8 80558.2 2111.56  64
  -2  -8  -8 80812.5 2113.67  35
  -2  -8  -8 83445.3 2124.83  21
  -2  -8  -9 8809.49 380.793  60
  -2  -8  -9 8415.90 398.539  64
  -2  -8  -9 9111.10 396.960  35
  -2  -8  -9 8656.75 394.932  27
  -2  -8  -9 8835.56 401.312  21
  -2  -8 -10 9343.34 379.532  60
  -2  -8 -10 9885.16 415.041  64
  -2  -8 -10 9130.57 387.359  35
  -2  -8 -10 10008.6 418.581  21
  -2  -8 -10 10095.5 405.890  27
  -2  -8 -11 1677.33 174.953  64
  -2  -8 -11 1878.03 171.313  21
  -2  -8 -12 7437.24 322.011  21
  -2  -8 -13 4999.79 235.225  21
  -2  -8 -14 8458.88 291.664  64
  -2  -8 -14 9584.44 311.990  21
  -2  -9   6 8525.77 279.406  38
  -2  -9   6 8442.73 269.095  49
  -2  -9   5 9645.35 318.768  49
  -2  -9   4 9585.74 325.043  38
  -2  -9   4 9926.75 318.436  49
  -2  -9   3 3358.74 191.223  38
  -2  -9   3 3243.24 181.239  49
  -2  -9   3 3718.15 192.802  47
  -2  -9   3 2884.35 174.350   4
  -2  -9   2 861.273 107.331  44
  -2  -9   2 926.559 122.170  38
  -2  -9   2 1089.93 124.202  49
  -2  -9   2 989.739 122.834  47
  -2  -9   1 7188.25 292.761  38
  -2  -9   1 7586.19 304.906  44
  -2  -9   1 7898.72 299.322  49
  -2  -9   1 7317.12 297.173  47
  -2  -9   0 7526.18 301.611  38
  -2  -9   0 7826.90 335.995  44
  -2  -9   0 7862.26 305.012  49
  -2  -9   0 7654.38 304.248  47
  -2  -9   0 7265.26 291.909  35
  -2  -9  -1 74.3385 103.840  44
  -2  -9  -1 195.699 92.4471  49
  -2  -9  -1 95.4019 92.2291  35
  -2  -9  -2-52.5646 115.837  44
  -2  -9  -2-12.7146 98.9248  35
  -2  -9  -3 3250.02 214.256  35
  -2  -9  -4 8486.28 362.161  35
  -2  -9  -5 9825.28 383.339  35
  -2  -9  -5 8456.21 311.575  64
  -2  -9  -6 243.795 108.255  44
  -2  -9  -6 120.468 106.709  35
  -2  -9  -6 136.926 82.4078  64
  -2  -9  -7 756.877 124.742  44
  -2  -9  -7 746.742 117.809   4
  -2  -9  -7 756.348 112.232  64
  -2  -9  -8 23912.4 666.251  44
  -2  -9  -8 22257.7 650.773  64
  -2  -9  -9 226.809 85.9657  35
  -2  -9  -9 197.745 84.8126  64
  -2  -9 -10 624.500 76.7780  35
  -2  -9 -10 732.093 89.2917  64
  -2  -9 -11 8.54173 44.4639  64
   3  -9  -4 5008.13 176.495  35
   3  -9  -3 11815.1 325.994   5
   3  -9  -3 10325.5 322.197  35
   3  -9  -2 2227.67 126.667   5
   3  -9  -2 1579.74 99.9736  35
   3  -9  -1 489.086 61.8748  35
   3  -9   0 10831.7 350.776   5
   3  -9   1 5213.53 210.996   5
   3  -9   2 1746.62 100.008  47
   3  -9   2 1955.92 119.306   5
   3  -9   3 4606.99 168.198  47
   3  -9   3 4312.75 164.027   5
  -3   9  -4 3338.75 138.836  56
   3  -9   4 3650.21 139.841  47
   3  -8 -10 2337.41 109.125  27
   3  -8  -9 56.3609 53.9951  27
   3  -8  -9 37.3713 44.9886  60
   3  -8  -8 14003.1 433.868  27
   3  -8  -8 13257.0 415.727  60
   3  -8  -8 13855.0 418.388  35
   3  -8  -7 9476.45 339.469  27
   3  -8  -7 8777.86 323.889  60
   3  -8  -7 9470.43 342.596  35
   3  -8  -6 335.003 93.2439  27
   3  -8  -6 214.328 81.6881  60
   3  -8  -5 580.448 108.214  27
   3  -8  -5 545.053 100.269  60
   3  -8  -5 720.956 124.181   5
   3  -8  -5 895.840 140.893  35
   3  -8  -4 1867.25 151.201  27
   3  -8  -4 1838.26 145.024  60
   3  -8  -4 2174.50 187.040   5
   3  -8  -3 11414.3 441.689  35
   3  -8  -3 10671.9 376.838  27
   3  -8  -3 10712.7 370.678  60
   3  -8  -2 12864.4 486.141  35
   3  -8  -2 12303.3 409.471  27
   3  -8  -2 13321.8 416.050  60
  -3   8   1 4960.83 239.193  62
   3  -8  -1 5525.33 286.881  35
  -3   8   0 2787.97 173.940  62
   3  -8   0 3096.15 210.320  35
  -3   8  -1 3052.44 176.812  62
   3  -8   1 2937.52 199.352  35
  -3   8  -2 1014.83 110.054  62
   3  -8   2 712.813 114.062  35
   3  -8   3 300.146 83.8623  35
  -3   8  -3 469.160 88.5449  62
  -3   8  -4 196.561 70.9506  62
   3  -8   4 207.294 114.879   5
  -3   8  -5 87214.5 2144.15  68
   3  -8   5 87317.5 2160.09   5
  -3   8  -6 485.402 107.092  68
   3  -8   6 546.216 100.977   5
  -3   8  -6 555.897 124.668  20
  -3   8  -7 34923.3 875.807  68
  -3   8  -7 35179.1 890.129  20
  -3   8  -8 71.7698 76.3425  68
  -3   8  -8 110.158 72.8780  67
  -3   8  -8 100.520 95.4144  20
  -3   8  -9 176.448 59.0954  67
  -3   8  -9 86.8919 78.3918  20
  -3   8 -10-1.65943 57.4788  20
   3  -7 -13 4320.21 158.530  27
   3  -7 -13 4281.71 165.214  60
   3  -7 -12 4603.57 205.693  60
   3  -7 -11 724.938 107.474  27
   3  -7 -10 1418.21 126.651  41
   3  -7 -10 1932.94 167.502  27
   3  -7 -10 1720.37 165.375  45
   3  -7  -9 1990.87 178.912  27
   3  -7  -9 1398.71 139.714  41
   3  -7  -9 1778.85 155.080  35
   3  -7  -9 1769.44 177.264  45
   3  -7  -8 9076.61 400.702  27
   3  -7  -8 8490.28 355.271  41
   3  -7  -8 9791.42 390.041  35
   3  -7  -8 9231.07 405.777  45
   3  -7  -7 6480.42 340.931  27
   3  -7  -7 6275.18 304.913  41
   3  -7  -6 9229.48 423.207  27
   3  -7  -5 4252.59 279.587  27
   3  -7  -4 2206.27 194.735  60
   3  -7  -4 2221.18 208.548  27
   3  -7  -3 192.378 115.192  27
  -3   7   3 423.432 112.858  33
   3  -7  -3 106.874 100.156  60
   3  -7  -3 150.324 145.051   6
   3  -7  -2 1180.75 159.495  27
   3  -7  -2 1344.73 161.150  60
   3  -7  -1 3087.72 221.852  27
   3  -7  -1 3363.00 226.983  60
   3  -7   0 9001.77 375.551  60
   3  -7   0 8432.88 368.157  27
  -3   7   0 11163.9 398.553  39
   3  -7   0 9774.49 489.472   6
  -3   7   0 11531.0 426.300  33
  -3   7  -1 22033.0 682.532  39
   3  -7   1 22421.7 804.336   6
  -3   7  -1 22130.5 708.932  33
  -3   7  -2 38215.7 1060.67  39
   3  -7   2 39465.6 1187.09   6
  -3   7  -2 37191.7 1080.29  33
   3  -7   3 20404.4 712.713   6
  -3   7  -3 18669.7 609.439  39
  -3   7  -3 18767.7 632.302  33
  -3   7  -3 18163.6 623.497  62
   3  -7   4 3767.75 272.632   6
  -3   7  -4 3219.76 218.059  62
  -3   7  -4 3383.86 216.155  39
   3  -7   4 3491.37 221.796  35
  -3   7  -4 3500.70 231.828  33
  -3   7  -5 266.810 101.295  39
   3  -7   5 225.408 108.193  40
  -3   7  -5 261.896 101.838  62
  -3   7  -6 19066.3 599.977  62
  -3   7  -6 18204.5 609.865  39
   3  -7   6 19125.4 621.831  40
  -3   7  -7 2134.49 205.526  68
  -3   7  -7 2279.04 170.708  62
   3  -7   7 2350.45 190.856  40
  -3   7  -8 16795.1 521.197  62
  -3   7  -8 17254.8 580.720  68
   3  -7   8 17029.1 557.944  40
   3  -7   8 16166.7 531.593   5
   3  -7   9 9160.32 359.881  40
  -3   7  -9 8943.60 374.725  68
  -3   7  -9 9031.33 387.071  20
  -3   7 -10 13505.8 480.625  20
  -3   7 -10 13384.4 469.965  68
  -3   7 -10 13348.7 479.206  56
  -3   7 -11 13757.4 461.747  20
  -3   7 -11 12916.2 448.446  56
  -3   7 -11 13221.8 448.069  68
  -3   7 -11 13875.9 458.736  67
   3  -7  12 4.84619 47.9602  47
  -3   7 -12 41.7701 94.1471  20
   3  -7  12-21.7725 73.6777  69
  -3   7 -12 48.7602 75.7751  67
  -3   7 -12-50.5363 85.8267  56
  -3   7 -13 1122.14 98.2731  67
  -3   7 -13 967.460 92.6352  56
   3  -6 -15 1658.68 103.418  45
   3  -6 -14 1417.41 99.7861  41
   3  -6 -14 1734.02 132.683  45
   3  -6 -14 1697.29 120.499  27
   3  -6 -13 5917.33 248.894  41
   3  -6 -13 6408.59 290.775  45
   3  -6 -13 6431.91 275.002  27
   3  -6 -12 36225.0 1018.15  41
   3  -6 -12 38661.8 1074.79  45
   3  -6 -11 6859.98 325.338  41
   3  -6 -11 7853.85 370.452  45
   3  -6 -10 24025.3 777.109  41
   3  -6 -10 25530.9 834.395  45
   3  -6  -9 26055.3 816.464  41
   3  -6  -9 27882.3 874.404  45
   3  -6  -8 20608.1 687.395  41
   3  -6  -8 22175.3 748.052  45
   3  -6  -7 87.8382 105.376  41
  -3   6   7 264.810 110.313  39
   3  -6  -7 166.415 117.077   6
   3  -6  -7 321.777 144.669  45
   3  -6  -6 9847.75 928.036  10
   3  -6  -6 10828.9 455.480  41
  -3   6   6 10567.2 454.775  39
   3  -6  -6 10962.4 463.328   6
   3  -6  -6 10254.8 822.242   2
   3  -6  -6 11031.0 495.266  45
   3  -6  -5 8314.42 841.765  10
   3  -6  -5 8214.23 395.163  41
  -3   6   5 8939.54 413.513  39
   3  -6  -5 9620.23 439.716   6
   3  -6  -5 9158.07 797.493   2
   3  -6  -5 9645.91 448.207  45
   3  -6  -4 23533.7 1410.79  10
   3  -6  -4 22422.4 748.477  41
  -3   6   4 23044.6 764.396  39
   3  -6  -4 24302.5 820.783   6
   3  -6  -4 21699.2 1318.81   2
   3  -6  -4 23491.2 798.377  45
   3  -6  -3 11642.8 957.953  10
   3  -6  -3 11787.3 476.734  41
  -3   6   3 12177.9 490.194  39
   3  -6  -3 12571.0 552.946   6
   3  -6  -3 12565.8 519.901  45
   3  -6  -2 81557.6 2959.89  10
   3  -6  -2 82622.9 2186.32  41
  -3   6   2 85143.7 2207.21  39
   3  -6  -2 89260.3 2314.73   6
   3  -6  -2 86252.0 2243.63  45
   3  -6  -1 20376.6 1329.48   2
  -3   6   1 20636.8 681.486  39
   3  -6   0 24304.2 754.873  27
   3  -6   0 23346.4 852.273   6
   3  -6   0 23602.9 751.486  60
  -3   6   0 23246.3 752.936  39
  -3   6  -1 49673.2 1373.15  39
   3  -6   1 50767.7 2241.42   2
   3  -6   1 50377.4 1481.18   6
  -3   6  -1 48599.5 1895.06   7
  -3   6  -2 43094.4 1214.61  39
   3  -6   2 42494.1 1303.40   6
   3  -6   2 46933.1 2086.10   2
  -3   6  -2 43024.3 1787.37   7
  -3   6  -2 42147.9 1227.60  33
   3  -6   3 49574.0 1440.24   6
   3  -6   3 48887.6 2158.66   2
  -3   6  -3 47782.5 1971.33   7
  -3   6  -3 48188.3 1370.04  33
  -3   6  -3 49175.8 1355.08  39
  -3   6  -3 49093.2 2004.04  13
  -3   6  -4 3019.88 466.948  13
  -3   6  -4 3483.26 245.059  62
   3  -6   4 3214.19 547.771   2
   3  -6   4 3420.88 281.296   6
  -3   6  -4 3100.01 485.101   7
  -3   6  -4 3410.27 236.572  39
  -3   6  -4 3481.95 248.351  33
  -3   6  -5 37907.5 1680.50  13
   3  -6   5 35403.7 1095.91  55
  -3   6  -5 38553.5 1110.47  62
  -3   6  -5 36835.0 1728.37   7
   3  -6   5 39142.4 1158.01   6
   3  -6   5 40831.1 1837.08   2
  -3   6  -5 38969.6 1116.97  39
   3  -6   5 37256.3 1107.64  36
  -3   6  -5 38698.6 1129.37  33
  -3   6  -6 11109.2 860.559  13
   3  -6   6 10347.6 455.134  55
  -3   6  -6 11624.5 459.196  62
  -3   6  -6 9280.57 832.147   7
   3  -6   6 11433.3 482.803   6
   3  -6   6 10964.9 880.770   2
  -3   6  -6 11436.8 468.872  39
   3  -6   6 10582.8 482.329  40
   3  -6   6 10060.4 462.550  36
  -3   6  -6 11491.3 480.992  33
  -3   6  -7 7271.44 692.328  13
  -3   6  -7 6990.90 721.465   7
   3  -6   7 7874.78 375.353   6
   3  -6   7 7301.73 712.812   2
  -3   6  -7 8553.16 371.508  62
   3  -6   7 7071.91 390.705  40
  -3   6  -7 8358.44 390.518  39
   3  -6   7 7289.31 387.524  36
  -3   6  -7 8049.59 398.513  33
   3  -6   7 7049.71 366.829  55
   3  -6   8 108.636 124.182  36
  -3   6  -8 71.0478 111.140  39
   3  -6   8 118.932 138.506  40
  -3   6  -8 269.621 252.569   7
  -3   6  -8 106.432 105.923  62
   3  -6   8 302.505 138.914  55
  -3   6  -9 16810.8 569.323  62
  -3   6  -9 17103.4 611.372  68
   3  -6   9 15785.2 616.225  40
   3  -6   9 15283.8 612.248  36
   3  -6   9 15776.1 592.043  55
  -3   6 -10 47267.9 1289.61  62
  -3   6 -10 48688.7 1343.62  68
   3  -6  10 47305.2 1352.49  40
   3  -6  10 48700.0 1374.05  36
   3  -6  10 46590.2 1331.28  55
  -3   6 -11 45525.0 1291.90  68
   3  -6  11 47155.6 1311.69  40
   3  -6  11 47009.9 1323.45  36
   3  -6  11 45553.3 1287.07  55
  -3   6 -11 46444.3 1296.17  56
  -3   6 -12 4519.74 265.595  68
   3  -6  12 3473.71 245.966  40
   3  -6  12 3705.07 251.512  36
  -3   6 -12 4192.04 260.679  56
   3  -6  12 3758.45 242.249  55
   3  -6  13 36748.6 1073.70  36
  -3   6 -13 39087.5 1051.55  56
   3  -6  13 35517.3 1045.67  55
  -3   6 -14 7256.46 295.221  56
  -3   6 -14 7615.95 312.080  67
   3  -6  14 6807.60 310.109  36
   3  -6  15 1145.40 120.299  69
  -3   6 -15 1214.49 117.400  67
   3  -6  16 843.941 83.6151  69
   3  -5 -17 3012.67 126.024  45
   3  -5 -16 4355.29 174.818  41
   3  -5 -16 5011.43 211.146  45
   3  -5 -15 7879.53 304.729  41
   3  -5 -15 8801.64 342.920  45
   3  -5 -15 8706.15 306.781  27
   3  -5 -14 9467.20 364.374  41
   3  -5 -14 9969.14 395.865  45
   3  -5 -13 74.3106 104.249  41
  -3   5  13 78.4982 88.9397  30
   3  -5 -12 10289.0 432.486  41
  -3   5  12 8784.33 402.385  30
   3  -5 -11 17742.0 633.143  41
  -3   5  11 15250.4 594.613  30
   3  -5 -10 98866.0 2341.24  50
   3  -5 -10 99890.7 3353.41  10
   3  -5 -10 97501.7 2437.27  41
   3  -5  -9 2020.29 186.571  50
   3  -5  -9 1924.43 212.291  41
   3  -5  -9 1486.92 400.121  10
   3  -5  -8 9553.16 424.464  50
   3  -5  -8 9073.29 431.469  41
   3  -5  -8 8675.31 382.736   6
   3  -5  -7 474.487 131.345  50
   3  -5  -7 645.747 311.010  10
   3  -5  -7 385.264 130.972  41
   3  -5  -7 504.823 134.752   6
   3  -5  -7 136.363 213.105   2
   3  -5  -6 4190.42 294.704  45
   3  -5  -6 4011.25 283.494  50
   3  -5  -6 4132.19 622.841  10
   3  -5  -6 4114.90 270.715  41
   3  -5  -6 4044.03 516.515   2
   3  -5  -6 4106.52 275.396   6
   3  -5  -5 540.207 175.324  45
   3  -5  -5 391.536 143.719  50
   3  -5  -5 300.261 393.117  10
   3  -5  -5 204.819 127.765  41
   3  -5  -5 950.663 175.014   6
   3  -5  -5 547.945 314.227   2
   3  -5  -4 3590.41 266.847  50
   3  -5  -4 3615.70 263.562  45
   3  -5  -4 3499.88 555.662  10
   3  -5  -4 3208.20 234.311  41
   3  -5  -4 4069.06 285.234   6
   3  -5  -4 3717.60 538.318   2
   3  -5  -3 56828.9 1582.45  45
   3  -5  -3 59883.0 1611.78  50
   3  -5  -3 57982.2 2360.96  10
   3  -5  -3 55180.3 1541.49  41
  -3   5   3 58358.7 1602.44  39
   3  -5  -3 59169.8 1626.12   6
   3  -5  -3 63309.3 2359.85   2
   3  -5  -2 106519. 2683.43  50
   3  -5  -2 103996. 2653.33  45
   3  -5  -2 96681.1 3417.81  10
  -3   5   2 104410. 2662.99  39
   3  -5  -2 103661. 2702.99   6
   3  -5  -1 76479.5 1994.85  45
   3  -5  -1 76570.2 2018.77  50
   3  -5  -1 76449.9 2721.74  10
  -3   5   1 76083.9 2002.67  39
  -3   5   1 73668.7 2402.04   7
   3  -5   0 6353.71 327.498  45
   3  -5   0 5995.69 334.591  50
  -3   5   0 5886.31 322.208  39
  -3   5   0 5876.83 553.765   7
   3  -5   0 5509.89 595.473  10
  -3   5  -1 7152.46 349.420  39
  -3   5  -1 7249.41 639.628   7
   3  -5   1 6957.55 733.044   2
   3  -5   1 7277.38 397.001   6
   3  -5   1 6480.52 598.186  10
  -3   5  -2 5294.95 304.274  39
  -3   5  -2 3975.21 542.647   7
   3  -5   2 6748.65 384.226   6
   3  -5   2 6499.88 717.064   2
   3  -5   2 3648.82 447.949  10
  -3   5  -3 5031.07 297.626  39
  -3   5  -3 3860.83 584.330   7
   3  -5   3 7474.25 405.525   6
   3  -5   3 6791.05 754.137   2
   3  -5   4 12283.9 509.960   6
  -3   5  -4 10722.4 849.345   7
   3  -5   4 12814.6 955.263   2
  -3   5  -4 10453.1 458.573  33
   3  -5   4 10437.3 455.637  36
  -3   5  -4 11460.2 461.657  39
  -3   5  -4 11476.9 849.467  13
  -3   5  -5 35317.2 1565.61  13
  -3   5  -5 32489.1 1560.74   7
   3  -5   5 32257.2 1010.02   6
   3  -5   5 34689.8 1622.17   2
  -3   5  -5 33580.5 992.729  62
  -3   5  -5 33418.8 994.521  39
   3  -5   5 31830.6 1005.36  36
  -3   5  -5 32082.8 996.140  33
  -3   5  -6 123123. 3637.89  13
  -3   5  -6 112861. 3461.11   9
   3  -5   6 113095. 2867.76   6
   3  -5   6 121132. 3669.69   2
  -3   5  -6 112615. 3655.05   7
  -3   5  -6 114396. 2850.67  62
  -3   5  -6 116207. 2871.27  39
   3  -5   6 107929. 2890.27  36
  -3   5  -6 112837. 2872.31  33
  -3   5  -7 38956.4 1737.35   9
  -3   5  -7 45504.4 1858.08  13
  -3   5  -7 43686.9 1895.03   7
   3  -5   7 42777.7 1234.52   6
   3  -5   7 45409.7 1850.16   2
  -3   5  -7 43265.7 1230.63  62
  -3   5  -7 44001.8 1261.89  39
  -3   5  -7 43583.1 1263.58  33
   3  -5   7 42562.2 1289.01  36
  -3   5  -8 1051.47 317.261   9
  -3   5  -8 1250.69 342.827  13
   3  -5   8 893.454 157.275   6
   3  -5   8 937.693 313.770   2
  -3   5  -8 952.129 166.265  39
   3  -5   8 1387.96 196.841  36
  -3   5  -8 959.849 162.577  33
  -3   5  -8 1049.17 154.858  62
  -3   5  -9 3049.97 226.692  62
  -3   5  -9 2858.63 245.574  39
   3  -5   9 2565.07 270.187  40
   3  -5   9 2944.99 263.442  36
  -3   5 -10 4275.84 551.505   7
  -3   5 -10 3992.63 258.163  62
  -3   5 -10 3745.84 278.159  68
  -3   5 -10 3694.15 280.210  39
   3  -5  10 3755.22 308.249  40
   3  -5  10 4334.02 307.856  55
   3  -5  10 3504.08 286.617  36
   3  -5  11 2359.23 247.147  55
  -3   5 -11 2529.77 245.295  68
  -3   5 -11 2365.97 211.191  62
  -3   5 -11 2376.11 427.713   7
   3  -5  11 2425.17 243.129  36
  -3   5 -12 2944.05 264.151  20
  -3   5 -12 2831.06 254.639  56
   3  -5  12 3264.83 271.407  55
  -3   5 -12 2691.61 249.558  68
   3  -5  12 2772.14 250.860  36
  -3   5 -13 11359.4 480.616  20
   3  -5  13 12555.6 520.404  55
  -3   5 -13 12036.6 484.057  56
  -3   5 -13 11311.2 483.249  68
   3  -5  14 11182.2 473.334  40
  -3   5 -14 10361.0 429.942  20
  -3   5 -14 10172.5 420.336  56
  -3   5 -15 9890.53 381.904  56
   3  -5  15 10038.0 420.768  36
   3  -5  16 14482.6 510.974  36
   3  -5  16 15031.8 499.423  69
   3  -5  17 80.9108 80.7206  36
   3  -5  17 87.0664 70.7581  69
  -3   5 -17-19.8013 70.5752  67
   3  -5  18 3147.89 141.109  36
  -3   5 -18 1964.60 107.238  19
   3  -4 -18 475.069 62.9537  45
   3  -4 -17 43.4688 60.1293  41
  -3   4  17-2.99752 67.4306  30
   3  -4 -16 8925.57 336.557  41
  -3   4  16 8384.45 348.230  30
   3  -4 -15 6939.30 315.568  41
  -3   4  15 6359.17 328.877  30
   3  -4 -14 19289.8 643.914  41
  -3   4  14 17130.4 656.394  30
   3  -4 -13 2775.66 233.914  41
  -3   4  13 2640.07 245.455  30
   3  -4 -12 2397.39 228.164  41
  -3   4  12 2371.09 255.560  30
   3  -4 -12 2276.98 172.572  50
  -3   4  11 7455.34 442.642  30
   3  -4 -11 7945.01 417.490  41
   3  -4 -11 8706.60 821.674  10
   3  -4 -11 7424.56 705.282   8
   3  -4 -11 8440.28 366.506  50
  -3   4  10 79976.3 2255.23  30
   3  -4 -10 80994.7 2197.60  41
   3  -4 -10 83673.1 3044.81  10
   3  -4 -10 86423.1 2921.35   8
   3  -4 -10 86324.5 2157.81  50
  -3   4   9 54509.4 1597.19  30
   3  -4  -9 53275.1 1534.82  41
   3  -4  -9 55102.9 2300.26  10
  -3   4   9 49645.6 2251.08  16
   3  -4  -9 55308.8 1518.00  50
  -3   4   8 1955.47 233.761  30
   3  -4  -8 2346.23 216.461  50
   3  -4  -8 2180.31 217.203  41
  -3   4   8 1569.50 403.967  16
   3  -4  -8 2285.02 455.356  10
   3  -4  -7 57662.8 1603.51   6
   3  -4  -7 64081.0 2158.91   2
  -3   4   7 62080.4 1725.04  30
   3  -4  -7 61952.2 1690.33  50
   3  -4  -7 63256.8 1673.85  41
   3  -4  -7 61655.5 2464.61  10
   3  -4  -6 81743.0 2131.45  50
  -3   4   6 81836.5 2139.25  30
   3  -4  -6 78149.1 2065.36   6
   3  -4  -6 85667.9 2693.80   2
   3  -4  -6 80030.6 2090.58  41
   3  -4  -5 81605.1 2093.59  50
   3  -4  -5 77369.1 2033.21  41
   3  -4  -4 11892.6 488.431  50
   3  -4  -4 12346.3 928.659  10
   3  -4  -3 111862. 2812.29  50
   3  -4  -3 110926. 3618.57  10
   3  -4  -2 103280. 2621.25  50
   3  -4  -2 100969. 3365.09  10
  -3   4   2 106989. 2950.93   7
   3  -4  -1 13355.9 514.074  50
  -3   4   1 13135.7 733.575   7
  -3   4   1 14839.1 488.893  17
   3  -4  -1 12539.9 897.270  10
   3  -4   0 5835.84 582.957  10
  -3   4   0 5673.60 491.075   7
  -3   4   0 5759.59 301.096  39
   3  -4   1 195.322 180.868  10
  -3   4  -1 259.340 102.054  39
  -3   4  -1 407.508 194.497   7
   3  -4   2 97584.3 2469.31  50
   3  -4   2 96000.1 2976.19  10
  -3   4  -2 97354.7 2466.50  39
  -3   4  -2 99747.1 2999.84   7
   3  -4   3 39342.4 1118.84  50
  -3   4  -3 38228.7 1104.19  39
  -3   4  -3 38519.2 1577.89   7
   3  -4   3 38298.2 1460.73  10
  -3   4  -4 63637.5 1677.75  39
  -3   4  -4 64349.9 2257.82   7
   3  -4   4 60947.3 1960.97  10
  -3   4  -4 65150.9 2084.97   9
  -3   4  -5 12788.1 864.585   7
  -3   4  -5 12197.8 472.741  33
  -3   4  -5 12236.4 474.209  39
  -3   4  -5 12600.2 782.300   9
  -3   4  -5 12972.5 840.977  13
  -3   4  -6 68068.3 2281.41  13
  -3   4  -6 62370.5 2193.98   9
  -3   4  -6 62022.2 2286.21   7
  -3   4  -6 61363.2 1635.33  62
  -3   4  -6 62143.8 1651.89  39
  -3   4  -6 60704.6 1645.84  33
  -3   4  -7 28314.6 1321.17  13
  -3   4  -7 24165.4 1247.03   9
  -3   4  -7 27695.5 1354.60   7
   3  -4   7 28361.4 1305.72   2
  -3   4  -7 24951.2 788.083  62
  -3   4  -7 24471.6 802.421  39
  -3   4  -7 25082.0 806.169  33
  -3   4  -8 33869.5 1493.03  13
  -3   4  -8 30244.7 1467.97   9
  -3   4  -8 31136.8 927.504  62
   3  -4   8 31556.5 1396.28   2
  -3   4  -8 30338.5 948.295  39
  -3   4  -8 29920.0 944.574  33
  -3   4  -9 159.271 101.191  62
  -3   4  -9-77.5545 244.960   7
   3  -4   9 81.8065 191.584   2
  -3   4  -9 58.8048 116.972  33
   3  -4   9 257.320 133.745  36
  -3   4  -9 46.5067 103.122  39
  -3   4  -9 272.730 252.486   9
  -3   4 -10 15068.5 1043.69   9
  -3   4 -10 16965.5 1045.17   7
  -3   4 -10 15244.0 569.435  62
  -3   4 -10 15298.5 585.136  68
  -3   4 -10 15470.7 609.403  39
   3  -4  10 15448.0 624.766  36
  -3   4 -11 57541.5 1583.21  62
  -3   4 -11 57153.5 1600.50  68
  -3   4 -11 60781.2 2244.80   7
   3  -4  11 59430.4 1683.49  40
  -3   4 -11 56911.2 1633.91  39
  -3   4 -11 59185.7 2331.59   9
  -3   4 -12 75.2179 146.861  68
  -3   4 -12 134.648 114.351  62
  -3   4 -12 142.794 161.139  56
  -3   4 -12 74.3847 229.547   7
  -3   4 -12 51.2559 157.476  20
   3  -4  12 82.4795 166.219  40
  -3   4 -12 296.184 264.224   9
  -3   4 -13 4489.13 533.571   7
  -3   4 -13 5315.00 331.391  68
  -3   4 -13 5155.55 321.331  20
  -3   4 -13 5601.22 330.193  56
   3  -4  13 6085.05 374.182  40
   3  -4  13 6187.13 365.989  36
  -3   4 -14 8525.19 418.996  67
  -3   4 -14 8353.25 406.539  20
  -3   4 -14 8715.27 404.733  56
   3  -4  14 9689.29 467.532  55
   3  -4  14 9703.35 465.760  40
   3  -4  14 9746.49 461.350  36
  -3   4 -15 20929.4 711.819  67
  -3   4 -15 19418.3 682.910  20
   3  -4  15 22816.1 759.607  40
   3  -4  15 22279.6 761.611  36
   3  -4  15 22467.7 765.758  55
  -3   4 -15 20456.5 681.274  56
   3  -4  16 13441.7 530.876  36
   3  -4  16 14274.6 540.327  55
   3  -4  17 10280.8 408.416  36
   3  -4  17 9620.54 368.495  69
   3  -4  18 342.230 98.4096  36
   3  -4  18 318.068 79.0776  69
   3  -4  19 199.811 65.1906  36
  -3   3  19 1376.40 90.9430  30
   3  -3 -18 11600.6 369.420  41
  -3   3  18 11790.8 408.816  30
   3  -3 -17 1020.51 122.180  41
  -3   3  17 973.779 141.964  30
  -3   3  16 3400.62 250.924  30
  -3   3  15 13600.7 577.938  30
  -3   3  14 321.323 156.593  30
   3  -3 -13 64.4813 75.6742  50
   3  -3 -13 182.605 145.689  51
  -3   3  13 162.386 146.969  30
   3  -3 -13 26.6931 198.135   8
  -3   3  13-36.5996 227.891  16
   3  -3 -13 81.8302 182.763  10
   3  -3 -12 41961.5 1217.35  50
   3  -3 -12 43622.1 1327.08  51
  -3   3  12 40687.9 2086.64  16
   3  -3 -12 43149.4 1911.81  10
   3  -3 -12 45569.5 1929.11   8
  -3   3  12 44139.6 1397.11  30
   3  -3 -11 10362.9 891.014  10
  -3   3  11 9563.01 981.166  16
   3  -3 -11 11966.0 935.502   8
   3  -3 -11 12171.8 563.321  51
   3  -3 -11 12381.0 501.638  50
  -3   3  10 95434.7 3616.02  16
   3  -3 -10 99797.1 3454.21  10
   3  -3 -10 105255. 2645.60  50
   3  -3 -10 101940. 2705.22  51
  -3   3   9 22998.7 1437.21  16
   3  -3  -9 23830.9 1340.29  10
   3  -3  -9 23152.5 790.596  50
   3  -3  -9 21233.1 811.927  51
   3  -3  -8 13626.0 550.608  50
   3  -3  -8 12685.1 555.752  51
  -3   3   8 12731.1 605.074  30
   3  -3  -8 10606.1 680.939   2
  -3   3   8 13131.4 1051.27  16
   3  -3  -8 11627.2 915.848  10
   3  -3  -7 9281.31 431.216  50
   3  -3  -7 8469.89 437.872  51
  -3   3   7 9039.03 470.941  30
  -3   3   7 8988.70 835.982  16
   3  -3  -7 9065.07 783.590  10
   3  -3  -6 54467.4 1514.86  50
   3  -3  -6 54127.2 1509.94  51
  -3   3   6 55475.7 1553.46  30
   3  -3  -6 54606.4 2161.24  10
  -3   3   6 56525.5 2169.39  16
   3  -3  -5 41857.3 1780.75  10
  -3   3   5 40512.0 1700.30  16
  -3   3   4 30968.1 1371.46  16
  -3   3   3 15113.6 522.060  17
  -3   3   2 65810.8 1686.61  17
  -3   3   2 69501.3 2000.53   7
  -3   3   1 130602. 3500.41   7
  -3   3   0 46335.7 1584.62   7
  -3   3  -1 77326.2 2354.35   7
  -3   3  -2 133136. 3695.89   7
  -3   3  -3 110573. 3240.19   7
  -3   3  -4 81346.1 2465.48   9
  -3   3  -4 82650.4 2573.64  13
  -3   3  -4 81713.1 2586.91   7
  -3   3  -5 72629.8 2311.30  13
  -3   3  -5 71603.4 2258.53   9
  -3   3  -5 66776.4 2298.22   7
  -3   3  -6 6881.17 588.910  13
  -3   3  -6 6738.24 594.265   9
  -3   3  -7 5564.70 268.197  62
  -3   3  -7 6571.91 584.971  13
  -3   3  -7 7081.75 620.846   9
  -3   3  -8 10847.1 773.050  13
  -3   3  -8 12143.3 846.036   9
  -3   3  -8 12012.9 819.938   7
  -3   3  -9 28221.6 851.918  62
  -3   3  -9 27400.0 867.245  39
  -3   3  -9 29430.6 1417.04   9
  -3   3  -9 30160.5 1370.09   7
  -3   3  -9 27009.3 1222.79   1
  -3   3 -10 28315.8 864.840  62
  -3   3 -10 30055.5 1375.63   7
  -3   3 -10 26721.2 878.277  39
  -3   3 -10 29152.9 1456.58   9
  -3   3 -11 29756.3 921.001  62
  -3   3 -11 31345.5 1426.88   7
  -3   3 -11 29351.9 911.988  20
   3  -3  11 28785.0 970.256  40
  -3   3 -11 32646.3 1569.64   9
  -3   3 -12 39527.1 1168.51  62
  -3   3 -12 41460.5 1174.89  56
  -3   3 -12 38885.4 1681.25   7
  -3   3 -12 37840.6 1152.78  20
   3  -3  12 38495.5 1227.65  40
   3  -3  13 13616.1 589.147  36
  -3   3 -13 14007.0 545.491  56
   3  -3  13 14571.0 606.416  55
  -3   3 -13 12791.2 877.076   7
  -3   3 -13 13507.7 543.306  20
   3  -3  13 14267.9 602.157  40
   3  -3  13 13244.9 950.250  15
  -3   3 -14 7015.37 653.791   7
  -3   3 -14 8262.25 429.821  67
  -3   3 -14 11285.8 469.944  20
  -3   3 -14 12930.9 477.389  56
   3  -3  14 10182.5 504.914  55
   3  -3  14 9419.53 474.005  40
   3  -3  14 8187.09 453.547  36
  -3   3 -15 163.384 129.839  67
  -3   3 -15 177.744 145.885  20
   3  -3  15 150.183 141.984  40
   3  -3  15 289.881 143.802  36
  -3   3 -15 281.375 141.482  56
   3  -3  15 68.5692 145.667  55
  -3   3 -16 957.655 159.502  67
  -3   3 -16 724.986 122.178  66
   3  -3  16 838.762 172.440  40
   3  -3  16 851.501 166.048  36
   3  -3  16 784.773 176.771  55
  -3   3 -17 1953.16 183.261  67
   3  -3  17 2238.93 214.457  36
   3  -3  17 2133.21 223.500  55
   3  -3  18 9649.25 354.218  69
   3  -3  18 11153.9 426.114  36
   3  -3  19 4640.93 228.542  36
   3  -3  20 12350.7 400.380  59
   3  -3  20 10706.9 327.469  36
  -3   2  19 421.719 87.1801  30
   3  -2 -19 395.940 65.1471  41
  -3   2  18 6587.16 310.837  30
   3  -2 -18 5847.47 228.424  48
   3  -2 -18 6807.02 284.175  51
  -3   2  17 5652.11 323.727  30
   3  -2 -17 5734.45 293.951  51
  -3   2  16 22490.6 801.560  30
  -3   2  15 3185.25 225.001  43
  -3   2  15 3644.15 309.392  30
   3  -2 -14 611.555 116.054  50
  -3   2  14 449.812 312.637  16
  -3   2  14 899.010 149.647  43
   3  -2 -14 941.115 304.140   8
   3  -2 -13 19050.5 653.609  50
   3  -2 -13 20089.1 733.243  51
  -3   2  13 18499.8 1351.68  16
  -3   2  13 16911.7 665.274  43
   3  -2 -13 19282.1 1188.13   8
  -3   2  12 98888.6 2692.32  43
   3  -2 -12 108772. 2750.50  51
   3  -2 -12 105775. 2680.06  50
  -3   2  12 108959. 3863.97  16
   3  -2 -12 102616. 3385.75  10
   3  -2 -12 109751. 3525.03   8
  -3   2  11 7888.98 456.288  43
   3  -2 -11 11177.0 534.635  51
   3  -2 -11 8650.72 430.479  50
  -3   2  11 6803.32 906.068  16
   3  -2 -11 6857.89 716.797  10
   3  -2 -11 10020.4 870.521   8
  -3   2  10 159404. 4114.09  43
   3  -2 -10 170151. 4121.48  50
   3  -2 -10 170132. 4149.88  51
  -3   2  10 169879. 5326.11  16
   3  -2 -10 166522. 4887.22  10
  -3   2   9 42909.3 1279.53  43
   3  -2  -9 44599.6 1879.43  10
  -3   2   9 44489.4 2102.91  16
   3  -2  -9 43550.1 1295.68  51
   3  -2  -9 44388.3 1290.35  50
  -3   2   8 748.547 386.327  16
   3  -2  -8 388.345 296.062  10
  -3   2   8 678.701 240.727  12
   3  -2  -8 397.466 153.310  51
  -3   2   7 14591.4 787.165   1
  -3   2   7 15405.9 1053.20  16
  -3   2   7 15320.7 861.493  12
   3  -2  -7 15539.4 963.849  10
   3  -2  -7 14008.8 548.736  51
  -3   2   6 8379.33 598.254  12
   3  -2  -6 7111.30 643.171  10
  -3   2   5 6455.19 561.641   1
  -3   2   5 3797.38 797.872  16
  -3   2   4 33380.7 1510.10  16
  -3   2   4 35378.7 1322.76  12
  -3   2   3 6770.28 674.580  16
  -3   2   3 3331.79 195.745  17
  -3   2   2 450145. 10415.3  17
  -3   2   1 235050. 5908.41   7
  -3   2   1 242128. 5636.24  17
  -3   2   0 152532. 3941.61   7
  -3   2  -1 326.169 170.667   7
  -3   2  -2 25635.9 1066.77   7
  -3   2  -3 44193.9 1537.25   7
  -3   2  -4 69265.5 2192.99   7
  -3   2  -5 116456. 3311.99   7
  -3   2  -6 119813. 3469.51   9
  -3   2  -6 124274. 3444.09  13
  -3   2  -7 90265.5 2754.70   7
  -3   2  -7 91877.8 2800.67   9
  -3   2  -7 96632.0 2765.89  13
  -3   2  -8 62669.1 2085.85   7
  -3   2  -8 58463.6 1955.26   1
  -3   2  -8 59422.6 2116.61   9
  -3   2  -9 3016.78 427.199   7
  -3   2  -9 2297.03 320.727   1
  -3   2  -9 2434.39 192.669  62
  -3   2  -9 2556.78 430.149   9
  -3   2 -10 10584.9 426.271  68
  -3   2 -10 10946.9 430.583  62
  -3   2 -10 10226.2 420.432  54
  -3   2 -10 9426.60 582.558   1
  -3   2 -10 10633.3 438.175  39
  -3   2 -10 10861.7 822.425   9
  -3   2 -11 25199.8 816.804  62
  -3   2 -11 25353.3 819.930  68
  -3   2 -11 27098.7 809.075  56
  -3   2 -11 26031.2 822.155  54
  -3   2 -11 26863.6 1239.32   7
  -3   2 -11 26755.3 806.496  20
  -3   2 -11 24753.4 831.942  39
  -3   2 -11 26498.0 1380.47   9
  -3   2 -12 109084. 2646.03  56
  -3   2 -12 104492. 2674.61  54
  -3   2 -12 110640. 3241.97   7
  -3   2 -12 104613. 2642.02  20
   3  -2  12 101364. 2702.06  40
  -3   2 -12 104276. 2672.22  68
  -3   2 -13 81418.6 2086.57  56
  -3   2 -13 84126.8 2626.06   7
  -3   2 -13 80341.2 2094.66  20
   3  -2  13 81526.0 2164.15  40
  -3   2 -13 79626.2 2125.40  68
   3  -2  14 21467.4 795.432  55
  -3   2 -14 23548.9 743.806  56
  -3   2 -14 21164.3 751.671  67
  -3   2 -14 24646.4 762.813  20
   3  -2  14 22064.7 790.575  40
   3  -2  14 21153.6 1320.33  15
   3  -2  15 10566.4 910.831  15
   3  -2  15 11237.9 507.885  55
  -3   2 -15 10750.7 466.145  67
  -3   2 -15 10680.9 425.874  25
   3  -2  15 11081.9 492.655  40
   3  -2  15 11709.7 517.715  36
   3  -2  16 152.906 247.236  15
  -3   2 -16 356.490 131.701  67
   3  -2  16 415.208 145.859  40
   3  -2  16 245.993 148.104  55
   3  -2  16 436.257 143.756  36
   3  -2  17 441.469 146.192  55
   3  -2  17 421.417 139.900  36
  -3   2 -17 506.035 132.251  67
  -3   2 -18 3704.15 234.092  19
   3  -2  18 4212.38 260.319  36
   3  -2  19 2145.09 168.269  36
  -3   2 -20 853.298 97.0797  28
   3  -2  20 719.185 85.1801  36
  -3   2 -21 9581.29 303.898  31
  -3   2 -21 7567.79 241.420  28
   3  -1 -19 464.750 82.9917  51
  -3   1  19 533.953 97.7476  30
   3  -1 -18 823.895 122.294  51
  -3   1  18 934.370 143.280  30
  -3   1  18 827.842 104.181  43
   3  -1 -18 757.692 87.8088  24
  -3   1  17 265.842 97.5852  43
  -3   1  16 1842.05 188.119  43
  -3   1  15 9693.94 449.103  43
   3  -1 -15 9652.53 397.327  50
  -3   1  14 68123.3 1882.08  43
  -3   1  13 47591.8 1441.63  43
   3  -1 -13 49875.6 1433.99  51
  -3   1  12 162382. 4154.40  43
  -3   1  12 168402. 5364.53  16
   3  -1 -12 169568. 4135.15  51
  -3   1  11 23905.9 850.935  43
  -3   1  11 19613.6 1185.27  12
   3  -1 -11 21713.8 1184.87  10
  -3   1  11 27010.1 1610.97  16
   3  -1 -11 24886.9 833.129  51
  -3   1  10 87653.9 2334.15  43
   3  -1 -10 85683.6 2869.13  10
  -3   1  10 94777.8 3375.00  16
   3  -1 -10 88982.6 2300.63  51
  -3   1   9 74590.6 2004.03  43
   3  -1  -9 74077.4 1968.94  51
  -3   1   9 80317.5 2969.12  16
   3  -1  -9 77777.7 2584.88  10
   3  -1  -8 10977.6 462.330  51
  -3   1   8 9947.32 757.687  12
  -3   1   8 12321.8 959.585  16
   3  -1  -8 11982.4 821.300  10
  -3   1   7 15078.4 1012.97  16
  -3   1   7 13190.4 836.137  12
  -3   1   7 13257.1 680.271   1
  -3   1   6 92303.9 2870.61  12
  -3   1   6 97317.2 3120.46  16
  -3   1   6 91558.9 2665.89   1
  -3   1   5 59073.0 1993.18  12
  -3   1   5 62667.6 2185.41  16
  -3   1   5 56602.5 1838.74   1
  -3   1   4 79473.9 2424.87  12
  -3   1   4 78987.7 2553.30  16
  -3   1   4 78596.8 2348.69   1
  -3   1   3 48972.0 1253.79  17
  -3   1   3 47548.5 1722.63  16
  -3   1   3 47797.1 1630.23  12
  -3   1   3 46893.6 1609.23   1
  -3   1   2 234349. 6123.45  12
  -3   1   2 245950. 5709.74  17
  -3   1   2 245845. 6263.74  16
  -3   1   2 244666. 6196.13   1
  -3   1   1 197826. 5137.18  12
  -3   1   1 207264. 5236.41   1
  -3   1   0 30558.9 1117.16  12
  -3   1   0 28839.9 803.893  11
  -3   1   0 32088.7 1209.11   1
  -3   1  -2 28260.1 1005.63  13
  -3   1  -2 29620.1 1049.01   7
  -3   1  -3 39405.3 1295.75  13
  -3   1  -3 40657.0 1347.48   7
  -3   1  -3 39889.7 1437.40   1
  -3   1  -4 3882.24 335.568  13
  -3   1  -4 3475.30 339.264   7
  -3   1  -4 3464.21 369.330   1
  -3   1  -5 525.842 194.983  13
  -3   1  -5 489.177 190.799   1
  -3   1  -6 57723.7 1865.34   1
  -3   1  -7 169761. 4546.72   7
  -3   1  -7 173822. 4482.76   1
  -3   1  -8 61846.7 2015.46   7
  -3   1  -8 62650.7 1920.72   1
  -3   1  -9 17705.0 879.287   7
  -3   1  -9 16693.6 752.815   1
  -3   1 -10 33360.9 1163.01   1
  -3   1 -10 37077.6 1388.70   7
  -3   1 -11 6617.47 332.044  54
  -3   1 -11 6504.44 327.565  39
  -3   1 -11 6485.14 321.319  68
  -3   1 -11 6516.01 328.276  62
  -3   1 -12 188.160 112.487  54
  -3   1 -12 134.257 109.730  56
  -3   1 -12 122.434 122.116  20
   3  -1  12 103.969 122.412  40
  -3   1 -12 119.512 118.475  68
  -3   1 -13-9.86229 129.501  20
  -3   1 -13-32.9390 111.456  67
  -3   1 -13 252.783 118.113  56
  -3   1 -13 27.8315 107.507  54
   3  -1  13-38.0885 125.649  40
  -3   1 -14 1047.98 160.989  67
   3  -1  14 985.863 169.428  40
   3  -1  14 1016.80 175.876  55
  -3   1 -14 971.652 172.696  54
   3  -1  15 6337.74 739.756  15
   3  -1  15 6017.67 346.948  55
  -3   1 -15 5834.20 312.941  67
  -3   1 -15 5941.31 312.011  25
   3  -1  15 5664.75 328.049  40
  -3   1 -15 5318.56 315.271  32
  -3   1 -16 36804.0 1097.81  67
   3  -1  16 40581.2 1163.59  55
  -3   1 -16 37100.0 1127.03  32
   3  -1  16 41520.7 1183.82  36
   3  -1  16 43363.0 1986.48  15
  -3   1 -16 38418.7 1109.16  25
  -3   1 -17 25282.1 797.255  25
  -3   1 -17 24889.9 822.142  32
   3  -1  17 26947.6 843.290  55
  -3   1 -18 11169.4 441.241  32
  -3   1 -18 10284.2 417.459  19
   3  -1  19 2563.40 177.185  36
  -3   1 -20 10957.3 401.573  28
  -3   1 -21 950.638 114.907  31
  -3   1 -21 904.995 96.5919  28
  -3   1 -22 13.4399 46.8724  34
  -3   1 -22 18.9739 44.9782  31
   3  -1  22 114.316 62.2179  59
  -3   0  20 1462.40 90.0806  57
   3   0 -19 537.351 86.2704  51
  -3   0  19 338.641 77.5095  43
   3   0 -18 7471.23 314.583  51
  -3   0  18 6691.86 308.654  43
  -3   0  18 6797.31 321.526  30
  -3   0  17 2803.37 224.236  43
  -3   0  17 3222.30 249.179  30
  -3   0  16 1008.10 173.429  43
  -3   0  16 886.656 178.883  30
  -3   0  15 10816.6 501.489  43
  -3   0  15 9984.24 417.916  59
  -3   0  14 53376.1 2428.16  16
  -3   0  14 57346.1 1591.88  43
   3   0 -14 59910.3 2287.97   8
  -3   0  13 10466.3 1021.21  16
  -3   0  13 9486.36 438.838  59
   3   0 -13 10288.9 484.069  19
   3   0 -13 9978.52 477.751  51
  -3   0  13 10771.2 526.320  43
   3   0 -13 10856.9 901.371   8
   3   0 -12 36428.8 1682.89   8
   3   0 -12 34048.0 1073.15  66
  -3   0  12 31708.4 1025.14  59
   3   0 -12 33319.9 1064.65  19
   3   0 -12 32766.1 1055.03  51
  -3   0  12 35744.4 1136.41  43
  -3   0  12 34827.3 1888.74  16
   3   0 -11 5921.98 347.693  66
  -3   0  11 4786.48 305.012  59
   3   0 -11 5476.27 341.155  19
  -3   0  11 5743.65 380.975  43
  -3   0  11 6263.95 783.029  16
   3   0 -11 5057.16 610.599   8
   3   0 -10 1355.07 190.927  66
  -3   0  10 1218.21 164.851  59
   3   0 -10 1298.38 185.201  19
   3   0 -10 1566.15 382.269   8
  -3   0  10 1562.17 222.050  43
  -3   0  10 1133.52 405.711  16
   3   0 -10 1287.14 287.277  10
   3   0  -9 26393.7 852.347  66
  -3   0   9 25925.9 900.411  43
   3   0  -9 25530.3 837.866  19
   3   0  -9 27132.9 1233.95  10
  -3   0   9 25731.7 1485.33  16
   3   0  -9 25985.7 1319.42   8
  -3   0   8 78445.1 2886.29  16
  -3   0   7 1220.46 212.541   1
  -3   0   6 288995. 7095.80   1
  -3   0   5 56069.3 1742.29   1
  -3   0   4 679379. 16024.9   1
  -3   0   3 37113.6 1292.57   1
  -3   0   3 36123.1 1357.13  12
  -3   0   2 7207.17 486.825   1
  -3   0   2 6914.52 277.457  17
  -3   0   2 7438.65 505.224  12
  -3   0   1 151080. 3924.00   1
  -3   0   1 144130. 3901.13  12
  -3   0   0 4336.11 380.977   1
  -3   0   0 4263.88 270.881  13
  -3   0   0 4479.66 367.424  12
  -3   0  -1 5771.58 445.556   1
  -3   0  -1 5685.25 321.638  11
  -3   0  -1 5644.54 331.970  13
  -3   0  -1 5683.12 416.931  12
  -3   0  -2 213040. 5173.56  11
  -3   0  -2 216710. 5232.78  13
  -3   0  -3 176990. 4371.16  11
  -3   0  -3 182393. 4479.23  13
  -3   0  -4 653.566 189.936   1
  -3   0  -5 334011. 8161.47   1
  -3   0  -6 85589.0 2444.04   1
  -3   0  -7 4991.58 387.230   1
  -3   0  -8 3340.43 310.960   1
  -3   0  -9 25050.2 932.063   1
  -3   0 -10 5689.06 375.116   1
  -3   0 -11 12315.9 492.050  54
  -3   0 -12 38783.1 1088.38  26
  -3   0 -12 38189.4 1089.57  22
  -3   0 -12 39987.4 1127.18  52
  -3   0 -12 39025.9 1156.74  54
  -3   0 -13 33672.5 981.174  26
  -3   0 -13 34015.9 987.181  22
  -3   0 -13 34382.9 1059.63  54
  -3   0 -14 28763.8 877.369  26
  -3   0 -14 31052.2 928.236  25
  -3   0 -14 29712.3 970.790  54
   3   0  14 29582.9 909.690  55
  -3   0 -15 5104.38 273.612  26
  -3   0 -15 5396.43 306.142  25
   3   0  15 4910.63 293.994  55
  -3   0 -15 5416.21 343.358  54
  -3   0 -15 5024.42 267.636  67
  -3   0 -16 5871.06 359.662  54
  -3   0 -16 5169.18 288.120  19
  -3   0 -16 5931.59 321.347  25
   3   0  16 6321.05 761.147  15
  -3   0 -16 6163.05 351.437  32
  -3   0 -17 17524.2 600.563  19
  -3   0 -17 18556.8 644.291  25
   3   0  17 18483.5 1288.42  15
  -3   0 -17 19076.6 684.364  32
   3   0  17 19045.6 638.841  36
  -3   0 -18 3356.32 252.254  32
  -3   0 -18 2938.00 221.697  48
  -3   0 -19 1495.11 171.994  28
  -3   0 -19 1462.99 171.823  32
  -3   0 -19 1195.13 138.837  48
  -3   0 -20 4728.53 259.519  28
  -3   0 -20 5200.21 282.716  31
  -3   0 -21 783.769 106.610  28
  -3   0 -21 785.469 116.045  31
  -3   0 -22 6979.27 252.920  34
  -3   0 -22 6641.64 247.951  31
  -3  -1  19 2700.07 164.090  43
   3   1 -19 3345.50 158.266  51
  -3  -1  18 14167.6 487.277  43
   3   1 -18 15014.9 462.445  51
  -3  -1  17 25024.2 760.942  59
  -3  -1  17 25356.8 796.782  30
  -3  -1  16 1852.85 216.229  43
  -3  -1  16 1485.35 162.284  59
  -3  -1  16 1686.99 190.324  30
  -3  -1  15 657.194 138.767  59
  -3  -1  15 727.546 171.472  30
  -3  -1  15 830.602 184.945  43
   3   1 -15 930.643 164.752  19
   3   1 -14-7.16252 126.966  19
  -3  -1  14-35.8081 239.912  16
  -3  -1  14 29.3891 107.543  59
   3   1 -14-7.49630 136.710  66
   3   1 -14 262.036 238.911   8
  -3  -1  14 72.9629 144.486  43
  -3  -1  14-70.9874 131.112  30
   3   1 -13 29.3030 247.640   8
  -3  -1  13 179.859 124.904  59
   3   1 -13 83.8612 129.786  66
  -3  -1  13 190.264 157.317  43
  -3  -1  13-37.6961 284.935  16
   3   1 -13 7.25043 132.242  19
   3   1 -12 3936.55 546.163   8
  -3  -1  12 3616.71 282.186  59
   3   1 -12 3758.09 286.094  66
   3   1 -12 3934.58 280.219  19
  -3  -1  12 3381.74 309.748  43
  -3  -1  12 3124.19 574.314  16
   3   1 -11 8492.78 747.747   8
  -3  -1  11 7157.24 411.635  59
   3   1 -11 9934.23 453.654  66
   3   1 -11 10020.9 440.453  19
  -3  -1  11 7570.57 459.660  43
  -3  -1  11 8097.77 866.777  16
   3   1 -10 54977.7 2086.15   8
  -3  -1  10 46858.1 1482.74  59
   3   1 -10 57551.2 1504.32  66
   3   1 -10 56343.9 1482.98  19
  -3  -1  10 48354.8 1543.12  43
  -3  -1  10 50007.3 2292.29  16
  -3  -1   9 114674. 2983.61  59
   3   1  -9 115657. 2935.59  19
  -3  -1   9 118909. 3056.76  43
  -3  -1   9 123987. 3964.80  16
   3   1  -9 120072. 3616.64   8
   3   1  -9 119833. 2964.23  66
  -3  -1   8 58431.7 1644.39  43
   3   1  -8 56918.5 1559.97  66
  -3  -1   8 59984.4 2351.00  16
   3   1  -8 57886.8 2089.58   8
   3   1  -7 22046.4 1093.60   8
  -3  -1   7 23811.7 1283.36  16
  -3  -1   7 22648.1 906.753   1
  -3  -1   6 13907.8 908.337  16
  -3  -1   6 13857.2 677.903   1
  -3  -1   5 95938.7 2948.31  16
  -3  -1   5 92126.8 2633.04   1
  -3  -1   4 64419.2 2111.73  16
  -3  -1   4 60095.5 1892.07   1
  -3  -1   3 72506.3 2174.50  16
  -3  -1   3 61049.0 1967.22   1
  -3  -1   2 93957.8 2677.92   1
  -3  -1   1 102345. 2873.07   1
  -3  -1   0 181152. 4699.18   1
  -3  -1  -1 107009. 2860.52  12
  -3  -1  -1 102237. 2750.94  11
  -3  -1  -1 97921.5 2861.03   1
  -3  -1  -2 69830.5 2028.38  11
  -3  -1  -2 76059.7 2139.75  12
  -3  -1  -3 44424.8 1416.86  12
  -3  -1  -3 41730.1 1341.49  11
  -3  -1  -4 134987. 3604.62  11
  -3  -1  -4 147933. 3770.29   1
  -3  -1  -5 337699. 8337.04  11
  -3  -1  -5 355314. 8450.86   1
  -3  -1  -6 189020. 4847.84   1
  -3  -1  -7 77579.6 2255.39   1
  -3  -1  -8 32763.0 1162.79   1
  -3  -1  -9 3007.04 300.088   1
  -3  -1 -10 12999.8 611.597   1
  -3  -1 -11 21242.0 703.514  52
  -3  -1 -11 21624.5 712.762  71
  -3  -1 -11 22400.1 695.050  26
  -3  -1 -12 54279.2 1472.34  52
  -3  -1 -12 55934.2 1441.35  26
  -3  -1 -12 53603.4 1448.64  22
  -3  -1 -13 125046. 3123.88  26
  -3  -1 -13 126323. 3143.36  22
  -3  -1 -13 131116. 3158.27  25
  -3  -1 -13 122999. 3177.88  71
  -3  -1 -14 29467.4 909.405  26
  -3  -1 -14 29905.3 927.861  22
  -3  -1 -14 30577.4 937.313  25
   3   1  15 3071.67 540.236  15
  -3  -1 -15 2569.49 222.473  22
  -3  -1 -15 2399.16 202.840  26
  -3  -1 -15 2788.80 233.641  25
  -3  -1 -16 111.913 114.801  25
  -3  -1 -16 24.2237 107.018  22
  -3  -1 -16 191.003 90.8077  26
  -3  -1 -17-36.1499 108.807  48
  -3  -1 -17-31.8628 112.963  25
  -3  -1 -17 95.6038 143.652  32
   3   1  17-36.1530 282.855  15
  -3  -1 -18 2117.98 216.392  28
  -3  -1 -18 2405.07 228.221  32
  -3  -1 -18 2269.25 211.346  48
  -3  -1 -19 1362.78 174.348  28
  -3  -1 -19 1171.69 171.980  32
  -3  -1 -19 1348.77 177.032  31
  -3  -1 -19 1244.78 156.238  48
  -3  -1 -20 16738.9 577.092  28
  -3  -1 -20 17126.4 589.560  31
  -3  -1 -20 16058.1 564.282  32
  -3  -1 -20 15521.9 534.441  48
  -3  -1 -21 13148.4 459.817  28
  -3  -1 -21 14089.4 478.789  31
  -3  -1 -22 7491.64 278.243  31
   3   2 -19 178.186 47.0138  51
  -3  -2  19 219.478 62.6609  43
   3   2 -18 19.4880 71.4302  51
  -3  -2  18 29.8836 61.2731  59
  -3  -2  18 89.0306 89.0075  43
   3   2 -17 11962.5 439.621  51
  -3  -2  17 11622.6 470.472  43
  -3  -2  17 11465.8 432.791  59
  -3  -2  16 4978.54 319.348  43
  -3  -2  16 4785.96 282.563  59
   3   2 -15 33857.9 1025.52  66
  -3  -2  15 32044.0 1019.69  59
   3   2 -15 32470.8 994.009  19
  -3  -2  14 6364.12 371.621  59
   3   2 -14 6350.56 344.045  19
   3   2 -14 6121.19 355.935  66
  -3  -2  14 5252.67 323.086  30
   3   2 -13 38095.1 1136.68  66
  -3  -2  13 37900.8 1171.37  59
   3   2 -13 37575.3 1724.31   8
   3   2 -13 36713.8 1100.72  19
  -3  -2  13 33607.3 1113.22  30
   3   2 -12 30851.7 980.228  66
  -3  -2  12 31360.0 1033.14  59
   3   2 -12 30425.3 1511.21   8
   3   2 -12 29921.2 948.864  19
  -3  -2  12 27497.0 1579.72  16
  -3  -2  12 28293.2 981.959  30
   3   2 -11 510.626 152.712  66
  -3  -2  11 392.730 160.582  59
   3   2 -11 288.407 254.212   8
  -3  -2  11 303.523 281.081  16
   3   2 -11 410.835 140.711  19
  -3  -2  11 588.154 167.045  30
   3   2 -10 1693.00 199.305  66
  -3  -2  10 1876.04 229.704  59
   3   2 -10 2359.22 400.577   8
   3   2 -10 1698.17 188.371  19
  -3  -2  10 1528.10 210.867  30
  -3  -2  10 1205.86 385.835  16
  -3  -2   9 76222.3 2784.77  16
   3   2  -9 76081.1 1973.24  66
  -3  -2   9 76356.2 1948.80  69
  -3  -2   9 73315.9 2045.44  59
   3   2  -9 79149.9 2572.55   8
   3   2  -9 75260.6 1944.24  19
  -3  -2   9 77304.4 2091.70  43
   3   2  -8 20490.8 1053.77   8
  -3  -2   8 19991.0 738.117  59
   3   2  -8 19966.7 677.294  66
  -3  -2   8 20417.0 671.343  69
   3   2  -8 18949.9 648.303  19
  -3  -2   8 20114.8 756.206  43
  -3  -2   8 20062.6 1186.32  16
  -3  -2   7 14568.9 528.196  69
  -3  -2   7 14362.1 592.768  43
  -3  -2   7 14621.8 581.838  59
  -3  -2   7 14996.4 963.016  16
   3   2  -7 15359.4 857.346   8
  -3  -2   6 294865. 7538.05  16
   3   2  -6 286867. 7306.40   8
  -3  -2   6 286255. 7195.83   1
  -3  -2   5 18899.2 985.012  16
   3   2  -5 19041.1 908.733   8
  -3  -2   5 19621.7 587.790   3
  -3  -2   5 20038.1 897.437   1
  -3  -2   4 129885. 3656.52  16
   3   2  -4 123468. 3503.15   8
  -3  -2   4 134255. 3589.29   1
  -3  -2   4 130213. 3112.90   3
  -3  -2   3 10178.2 626.124   1
  -3  -2   3 10706.5 378.833   3
  -3  -2   2 82660.9 2450.70   1
  -3  -2   2 79717.0 1992.47   3
  -3  -2   1 30940.0 1218.23   1
  -3  -2   1 29871.3 845.468   3
  -3  -2   0 251971. 6111.72  12
  -3  -2   0 240989. 5648.51  18
  -3  -2   0 244315. 6176.73   1
  -3  -2   0 236319. 5651.93   3
  -3  -2  -1 134641. 3533.74  11
  -3  -2  -1 128199. 3107.69  18
  -3  -2  -1 127786. 3588.11   1
  -3  -2  -1 124643. 3112.24   3
  -3  -2  -2 65215.2 1925.17  12
  -3  -2  -2 61920.6 1930.98  11
  -3  -2  -2 60218.8 2004.23   1
  -3  -2  -3 225168. 5320.55  12
  -3  -2  -3 218871. 5374.93  11
  -3  -2  -3 207775. 4974.36  18
  -3  -2  -3 207513. 4977.60   3
  -3  -2  -4 450753. 10657.4  11
  -3  -2  -4 437526. 10247.9  18
  -3  -2  -4 459934. 10784.4   1
  -3  -2  -4 441673. 10250.5   3
  -3  -2  -5 13681.2 697.786  11
  -3  -2  -5 13512.8 717.795   1
  -3  -2  -5 12951.1 438.685   3
  -3  -2  -6 41806.4 1468.89  11
  -3  -2  -6 41253.3 1470.67   1
  -3  -2  -6 40813.0 1084.75   3
  -3  -2  -7 15845.0 772.947   1
  -3  -2  -7 15975.3 501.180   3
  -3  -2  -8 27744.8 777.164   3
  -3  -2  -8 29172.0 1115.33   1
  -3  -2  -9 100198. 2826.14   1
  -3  -2 -10 89458.4 2553.05   1
  -3  -2 -11 62404.7 1671.09  52
  -3  -2 -11 63388.8 1695.08  48
  -3  -2 -11 59958.2 1638.46  26
  -3  -2 -11 64235.2 1682.83  71
  -3  -2 -11 62096.1 1665.55  29
  -3  -2 -12 86133.8 2227.27  26
  -3  -2 -12 90376.0 2239.24  25
  -3  -2 -12 83596.0 2243.11  22
  -3  -2 -12 84421.4 2275.82  48
  -3  -2 -12 88635.8 2215.07  37
  -3  -2 -12 87131.6 2267.75  71
  -3  -2 -13 20128.4 736.811  48
  -3  -2 -13 20301.9 687.662  26
  -3  -2 -13 20387.3 695.943  25
  -3  -2 -13 20825.2 715.172  22
  -3  -2 -13 18844.4 705.423  54
  -3  -2 -13 19407.4 721.157  71
  -3  -2 -14 46833.7 1433.47  48
  -3  -2 -14 49170.9 1375.99  26
  -3  -2 -14 50323.4 1393.25  25
  -3  -2 -14 48072.1 1400.06  22
  -3  -2 -14 48180.2 1414.31  54
  -3  -2 -15 314.000 141.891  48
  -3  -2 -15 376.364 137.454  25
  -3  -2 -15 368.058 127.829  26
  -3  -2 -15 388.984 141.967  22
   3   2  15 545.198 322.975  15
  -3  -2 -15 371.253 138.008  54
  -3  -2 -16 1284.67 200.694  48
  -3  -2 -16 1630.70 203.413  28
  -3  -2 -16 1727.61 186.565  26
  -3  -2 -16 1394.64 186.991  22
  -3  -2 -16 1456.13 185.064  25
   3   2  16 2074.26 490.658  15
  -3  -2 -16 1377.80 193.034  54
  -3  -2 -17 10286.5 475.937  54
  -3  -2 -17 10643.0 492.064  48
  -3  -2 -17 11159.0 498.422  28
  -3  -2 -17 11160.1 512.519  31
  -3  -2 -17 10906.6 498.799  32
   3   2  17 11402.1 1014.70  15
  -3  -2 -18 20960.2 746.475  28
  -3  -2 -18 22113.2 754.679  32
  -3  -2 -18 21437.3 759.275  31
  -3  -2 -18 20141.5 734.350  48
  -3  -2 -19 4205.62 271.690  28
  -3  -2 -19 3921.33 246.001  24
  -3  -2 -19 4282.07 276.281  31
  -3  -2 -19 3921.89 270.985  32
  -3  -2 -19 3654.61 252.305  48
  -3  -2 -20 750.660 131.321  28
  -3  -2 -20 808.265 121.315  24
  -3  -2 -20 775.332 141.841  32
  -3  -2 -20 899.016 141.838  31
  -3  -2 -20 674.047 116.590  48
  -3  -2 -21 7373.14 292.398  48
  -3  -2 -21 7194.80 266.533  42
  -3  -2 -21 8911.50 331.919  34
  -3  -2 -21 8324.01 329.226  31
  -3  -2 -21 8152.52 323.286  32
  -3  -2 -22 2844.53 152.283  34
  -3  -2 -22 2950.05 152.779  31
  -3  -3  18 673.091 91.3886  43
   3   3 -18 760.589 80.4512  51
  -3  -3  18 635.452 77.9800  59
  -3  -3  17 9265.45 369.792  43
   3   3 -17 8949.36 342.522  51
  -3  -3  17 9203.97 356.094  59
  -3  -3  16 134.684 111.942  43
  -3  -3  16 162.760 104.294  59
   3   3 -16 50.2613 106.279  66
  -3  -3  15 227.331 118.994  59
   3   3 -15 357.598 131.968  66
  -3  -3  15 134.723 124.132  43
   3   3 -15 132.449 101.455  19
   3   3 -14 13621.1 522.702  19
   3   3 -14 14323.3 564.414  66
  -3  -3  14 14533.8 609.112  43
  -3  -3  14 13841.4 586.222  59
   3   3 -13 27600.5 876.191  19
   3   3 -13 27847.0 915.597  66
  -3  -3  13 28197.4 981.362  43
  -3  -3  13 28652.8 973.189  59
  -3  -3  12 54165.7 1552.49  59
   3   3 -12 51332.7 1457.52  66
  -3  -3  12 48859.0 1372.86  72
   3   3 -12 50385.8 1413.04  19
  -3  -3  12 52299.9 1553.34  43
  -3  -3  11 28664.2 1017.00  59
   3   3 -11 28834.9 935.344  66
  -3  -3  11 29187.8 890.807  72
   3   3 -11 28173.3 892.848  19
  -3  -3  11 29180.7 1034.66  43
   3   3 -11 28228.8 1427.82   8
  -3  -3  10 98.5548 121.649  69
   3   3 -10 83.9028 112.997  66
   3   3 -10-74.3796 206.506   8
  -3  -3  10-38.2821 144.033  59
  -3  -3  10-19.3305 137.371  43
   3   3 -10 41.8054 104.831  19
   3   3  -9 313.236 129.434  66
  -3  -3   9 298.947 130.261  69
   3   3  -9 207.491 203.196   8
  -3  -3   9 306.845 152.274  59
  -3  -3   9 352.779 158.268  43
  -3  -3   9 324.126 219.720  16
   3   3  -9 763.788 139.085  19
   3   3  -8 4706.37 287.676  66
  -3  -3   8 4664.50 290.032  69
  -3  -3   8 4957.96 341.854  59
   3   3  -8 4748.62 520.984   8
  -3  -3   8 4685.33 341.264  43
   3   3  -7 33529.2 998.893  66
  -3  -3   7 34642.5 1015.01  69
  -3  -3   7 34884.1 1095.71  59
  -3  -3   7 33109.1 965.502  47
  -3  -3   7 29681.8 1378.20  16
  -3  -3   7 33220.0 1086.69  43
   3   3  -7 33880.3 1408.88   8
  -3  -3   6 29253.2 862.238  47
  -3  -3   6 29101.0 947.415  43
  -3  -3   6 29321.6 893.787  69
  -3  -3   6 29140.5 1241.28   1
   3   3  -6 29254.1 1235.87   8
  -3  -3   5 52342.7 1804.62   1
   3   3  -5 47733.9 1680.90   8
  -3  -3   4 85709.6 2586.36   1
   3   3  -4 77549.4 2353.87   8
  -3  -3   3 42371.0 1583.79  14
  -3  -3   3 42664.2 1582.04   1
   3   3  -3 38716.4 1327.80   8
  -3  -3   2 15213.9 853.325  14
  -3  -3   2 15243.2 847.275   1
   3   3  -2 12912.8 589.170   8
  -3  -3   1 13579.5 810.947  14
  -3  -3   1 14114.1 832.698   1
  -3  -3   0 408.960 193.664  12
  -3  -3   0 369.648 217.179  14
  -3  -3   0 195.061 229.496  11
  -3  -3   0 359.264 103.565   3
  -3  -3   0 231.881 187.358   1
  -3  -3  -1 85569.0 2663.53  14
  -3  -3  -1 84460.5 2571.71  11
  -3  -3  -1 89669.2 2476.93  12
  -3  -3  -1 83424.9 2636.81   1
  -3  -3  -2 183234. 5008.07  14
  -3  -3  -2 183909. 4873.08  11
  -3  -3  -2 184945. 4706.54  12
  -3  -3  -2 174939. 4942.35   1
  -3  -3  -3 62989.6 2062.21  11
  -3  -3  -3 62320.9 1866.14  12
  -3  -3  -4 2237.81 326.682  11
  -3  -3  -4 2638.65 380.381  14
  -3  -3  -4 1888.09 319.670   1
  -3  -3  -5 30523.4 1262.45  11
  -3  -3  -5 34003.4 1385.39  14
  -3  -3  -5 29658.8 1292.93   1
  -3  -3  -6 46994.3 1686.10  11
  -3  -3  -6 50190.6 1787.69  14
  -3  -3  -7 13891.1 796.573   1
  -3  -3  -8 10545.5 675.065   1
  -3  -3  -9 66450.4 2243.53   1
  -3  -3  -9 70320.4 1849.19  71
  -3  -3  -9 72284.2 1884.79  48
  -3  -3  -9 72762.2 1855.27  37
  -3  -3  -9 71615.1 1878.48  34
  -3  -3 -10 52471.1 1883.10   1
  -3  -3 -10 57096.3 1517.29  64
  -3  -3 -10 58800.6 1553.37  71
  -3  -3 -10 57914.8 1528.94  70
  -3  -3 -10 53199.3 1526.99  52
  -3  -3 -10 58019.1 1581.31  48
  -3  -3 -10 57186.0 1574.24  34
  -3  -3 -10 58608.7 1588.00  31
  -3  -3 -10 57986.6 1543.72  37
  -3  -3 -10 57471.8 1545.31  24
  -3  -3 -10 54033.2 1554.46  28
  -3  -3 -10 58426.4 1530.10  29
  -3  -3 -10 57038.0 1536.40  25
  -3  -3 -11 30761.6 934.558  29
  -3  -3 -11 30951.9 976.098  28
  -3  -3 -11 31496.6 960.120  24
  -3  -3 -11 30351.9 931.399  26
  -3  -3 -11 30504.3 936.917  25
  -3  -3 -11 30781.3 959.420  22
  -3  -3 -11 30685.5 911.537  64
  -3  -3 -11 30496.3 925.933  70
  -3  -3 -11 31217.0 988.427  48
  -3  -3 -11 30514.0 942.329  37
  -3  -3 -11 30301.9 988.934  31
  -3  -3 -12 40226.6 1125.22  64
  -3  -3 -12 39748.1 1193.21  24
  -3  -3 -12 41241.1 1176.71  25
  -3  -3 -12 39862.4 1166.43  26
  -3  -3 -12 39160.9 1189.63  22
  -3  -3 -12 42289.8 1225.14  28
  -3  -3 -12 40334.3 1228.04  48
  -3  -3 -12 40387.2 1173.23  37
  -3  -3 -12 36996.1 1119.47  41
  -3  -3 -12 39532.8 1165.86  29
  -3  -3 -12 39862.3 1233.81  31
   3   3  13 2065.29 435.579  15
  -3  -3 -13 1844.50 172.589  64
  -3  -3 -13 1812.93 195.463  54
  -3  -3 -13 2168.56 207.555  26
  -3  -3 -13 1687.92 208.143  28
  -3  -3 -13 1888.18 204.570  22
  -3  -3 -13 1856.01 220.807  48
  -3  -3 -13 1454.14 174.067  41
  -3  -3 -13 1870.28 225.400  31
  -3  -3 -14 340.883 106.904  64
  -3  -3 -14 246.910 128.880  54
  -3  -3 -14 202.861 137.286  28
  -3  -3 -14 148.143 132.863  24
  -3  -3 -14 308.115 134.094  26
  -3  -3 -14 221.710 126.391  22
  -3  -3 -14 408.226 151.572  48
  -3  -3 -14 254.029 108.902  41
   3   3  14 582.712 318.992  15
  -3  -3 -15 757.062 183.979  34
  -3  -3 -15 743.841 154.638  54
  -3  -3 -15 923.468 178.018  24
  -3  -3 -15 879.322 152.665  26
  -3  -3 -15 846.140 170.744  22
  -3  -3 -15 765.194 183.431  48
  -3  -3 -15 656.005 128.922  41
   3   3  15 1032.44 357.438  15
  -3  -3 -16 1345.72 207.486  34
  -3  -3 -16 1408.21 182.677  54
  -3  -3 -16 1548.86 198.108  24
  -3  -3 -16 1368.93 188.400  22
  -3  -3 -16 1768.51 215.718  48
  -3  -3 -16 1044.67 143.179  41
   3   3  16 1407.76 406.168  15
  -3  -3 -17 4194.86 302.907  48
  -3  -3 -17 4028.18 280.582  24
  -3  -3 -17 3931.14 268.763  54
  -3  -3 -17 4295.28 309.051  34
  -3  -3 -17 4438.86 313.533  31
  -3  -3 -18 13379.5 553.933  28
  -3  -3 -18 13921.9 536.025  24
  -3  -3 -18 14401.1 567.144  34
  -3  -3 -18 14750.0 577.264  31
  -3  -3 -18 13406.9 549.788  48
  -3  -3 -19 6366.53 308.012  24
  -3  -3 -19 6180.16 330.215  28
  -3  -3 -19 6422.39 314.881  42
  -3  -3 -19 6408.15 330.216  34
  -3  -3 -19 6429.04 336.074  31
  -3  -3 -19 6248.13 324.003  48
  -3  -3 -20 35.0592 79.6830  24
  -3  -3 -20 86.9441 82.0132  42
  -3  -3 -20 38.9769 86.9357  31
  -3  -3 -20 63.6989 91.0007  34
  -3  -3 -20 93.0612 88.6325  48
  -3  -3 -21 866.217 84.1147  42
  -3  -3 -21 908.397 108.260  31
  -3  -3 -21 957.613 109.399  34
  -3  -3 -21 942.759 101.213  48
  -3  -3 -22 96.9482 44.0207  31
  -3  -4  17 12747.0 396.457  59
   3   4 -17 12138.1 375.304  51
  -3  -4  16 11325.4 405.782  43
  -3  -4  16 12309.9 432.795  59
   3   4 -15 29563.2 850.864  19
  -3  -4  15 30616.6 918.210  43
   3   4 -15 33644.7 919.388  66
  -3  -4  15 32255.6 944.682  59
   3   4 -14 506.341 135.688  66
  -3  -4  14 652.631 164.409  59
  -3  -4  14 608.569 139.664  43
   3   4 -14 482.601 114.504  19
   3   4 -13 3917.98 240.431  19
  -3  -4  13 4602.96 319.593  59
  -3  -4  13 4182.21 297.945  43
  -3  -4  13 4001.37 237.223  72
   3   4 -13 4225.88 278.715  66
   3   4 -12 19492.5 653.401  19
  -3  -4  12 20787.9 787.322  59
  -3  -4  12 19907.3 747.138  43
   3   4 -12 20348.2 707.879  66
  -3  -4  12 19065.1 662.847  72
  -3  -4  11 22464.3 837.727  43
   3   4 -11 24127.5 796.526  66
   3   4 -11 21884.7 725.028  19
  -3  -4  10 22591.5 843.932  43
   3   4 -10 22548.9 785.429  66
  -3  -4  10 21975.6 795.181  69
   3   4 -10 22595.1 734.222  19
   3   4  -9 26262.4 845.437  66
  -3  -4   9 25630.5 852.771  69
  -3  -4   9 23899.2 773.861  38
  -3  -4   9 23620.0 882.273  43
   3   4  -9 26038.1 793.774  19
   3   4  -8 26741.5 830.875  66
  -3  -4   8 23757.5 815.358  69
  -3  -4   8 24791.2 869.513  43
  -3  -4   8 24135.4 892.751  59
  -3  -4   7 67156.1 1774.72  69
  -3  -4   7 71832.8 1877.94  59
  -3  -4   7 67872.1 1823.30  43
  -3  -4   6 15683.8 577.200  47
  -3  -4   6 16303.1 623.510  43
  -3  -4   6 16719.2 664.329  59
  -3  -4   5 9171.80 418.646  57
  -3  -4   5 10262.6 474.578  59
  -3  -4   5 9556.36 428.422  69
  -3  -4   5 10341.7 416.366  47
  -3  -4   5 8463.95 410.002  43
  -3  -4   5 8696.81 393.806  44
  -3  -4   5 7968.64 683.609   1
  -3  -4   4 45675.6 1816.84   1
  -3  -4   4 45916.1 1309.22  59
  -3  -4   4 44054.3 1247.40  69
  -3  -4   4 45506.2 1241.43  47
  -3  -4   4 41372.7 1223.12  44
  -3  -4   4 44077.0 1767.38  14
  -3  -4   3 91620.0 2360.51  69
  -3  -4   3 88400.1 2398.76  59
  -3  -4   3 99231.4 2372.97  47
  -3  -4   3 95751.1 3033.30  14
  -3  -4   3 92909.9 3037.41   1
  -3  -4   2 30171.8 1406.97  14
  -3  -4   2 25583.7 1330.84   1
  -3  -4   1 15579.6 898.461  12
  -3  -4   1 18400.5 1084.48  14
  -3  -4   1 16871.8 1029.06   1
  -3  -4   0 6624.82 536.323  12
  -3  -4   0 7840.18 695.996   1
  -3  -4  -1 35418.1 1577.46  14
  -3  -4  -1 31336.1 1230.91  12
  -3  -4  -1 31459.2 1506.29   1
  -3  -4  -2 645.954 166.419  12
  -3  -4  -2 1112.36 310.328  14
  -3  -4  -2 832.576 291.074   1
  -3  -4  -3 47697.7 1475.93  12
  -3  -4  -4 41269.9 1713.15  14
  -3  -4  -4 35768.1 1615.84   1
  -3  -4  -5 96946.1 3040.82  14
  -3  -4  -5 85685.5 2928.47   1
  -3  -4  -6 121622. 3567.67  14
  -3  -4  -6 105375. 3431.38   1
  -3  -4  -7 16230.5 608.605  70
  -3  -4  -7 20994.6 1150.31   1
  -3  -4  -7 16161.4 587.357  29
  -3  -4  -7 18545.5 644.141  24
  -3  -4  -7 19350.2 636.936  35
  -3  -4  -7 16287.1 628.326  31
  -3  -4  -7 19939.9 1151.89  14
  -3  -4  -8 9378.02 766.346  14
  -3  -4  -8 12100.9 810.359   1
  -3  -4  -8 8714.76 409.843  70
  -3  -4  -8 7919.61 391.359  71
  -3  -4  -8 9651.66 402.970  53
  -3  -4  -8 9977.28 417.413  27
  -3  -4  -8 11683.2 463.089  24
  -3  -4  -8 14599.3 491.712  26
  -3  -4  -8 10885.7 459.066  28
  -3  -4  -8 12817.2 463.619  25
  -3  -4  -8 10171.1 413.851  29
  -3  -4  -8 10621.3 444.860  37
  -3  -4  -8 11203.1 441.029  35
  -3  -4  -8 11572.6 471.251  31
   3   4   9 5779.45 547.249  15
  -3  -4  -9 6389.05 324.342  70
  -3  -4  -9 6441.93 329.547  71
  -3  -4  -9 7028.43 362.480  28
  -3  -4  -9 6907.74 350.023  22
  -3  -4  -9 6412.30 314.434  27
  -3  -4  -9 7220.23 354.946  26
  -3  -4  -9 7161.95 348.661  25
  -3  -4  -9 6847.36 323.239  29
  -3  -4  -9 7072.05 353.636  24
  -3  -4  -9 6131.17 597.386   1
  -3  -4  -9 6775.14 336.867  49
  -3  -4  -9 5885.24 307.337  41
  -3  -4  -9 6728.92 348.096  37
  -3  -4  -9 6369.40 326.024  35
  -3  -4  -9 7337.58 379.569  31
   3   4  10 21229.2 1133.62  15
  -3  -4 -10 22938.0 727.736  27
  -3  -4 -10 24380.5 786.482  26
  -3  -4 -10 23196.0 785.460  22
  -3  -4 -10 23967.3 780.554  25
  -3  -4 -10 24559.6 760.564  29
  -3  -4 -10 23400.1 808.232  28
  -3  -4 -10 23673.3 791.175  24
  -3  -4 -10 21991.2 741.043  70
  -3  -4 -10 23712.0 782.210  71
  -3  -4 -10 24948.9 784.215  49
  -3  -4 -10 22267.9 739.501  41
  -3  -4 -10 23572.5 792.444  37
  -3  -4 -10 21941.0 732.821  35
  -3  -4 -10 24292.7 833.635  31
   3   4  11 211333. 5788.69  15
  -3  -4 -11 214733. 5128.42  24
  -3  -4 -11 215370. 5163.81  28
  -3  -4 -11 202728. 5010.75  27
  -3  -4 -11 215356. 5075.62  29
  -3  -4 -11 205896. 5102.57  22
  -3  -4 -11 218320. 5092.24  64
  -3  -4 -11 217897. 5060.38  70
  -3  -4 -11 216769. 5123.87  71
  -3  -4 -11 217544. 5101.71  49
  -3  -4 -11 204016. 5054.50  41
  -3  -4 -11 216063. 5122.57  37
  -3  -4 -11 190985. 5016.03  35
  -3  -4 -11 215425. 5155.25  34
  -3  -4 -11 216121. 5186.15  31
   3   4  12 61939.5 2338.69  15
  -3  -4 -12 65884.0 1732.24  64
  -3  -4 -12 65206.0 1784.38  71
  -3  -4 -12 63327.2 1780.85  24
  -3  -4 -12 66415.0 1828.31  28
  -3  -4 -12 61571.6 1712.59  41
  -3  -4 -12 63873.1 1730.40  29
  -3  -4 -12 63596.0 1803.81  34
  -3  -4 -12 65592.7 1840.02  31
  -3  -4 -13 22275.4 734.110  64
  -3  -4 -13 22907.5 803.908  71
  -3  -4 -13 23826.6 841.039  28
  -3  -4 -13 21441.0 795.887  24
  -3  -4 -13 21218.6 763.302  26
  -3  -4 -13 21903.8 754.755  54
  -3  -4 -13 19392.4 715.021  41
  -3  -4 -13 21600.2 813.571  34
  -3  -4 -13 23817.3 855.122  31
  -3  -4 -14 82240.7 2139.98  64
  -3  -4 -14 81907.7 2237.20  24
  -3  -4 -14 90652.3 2299.84  28
  -3  -4 -14 86781.3 2233.99  22
  -3  -4 -14 85512.0 2192.57  54
  -3  -4 -14 78093.0 2153.19  41
  -3  -4 -14 83142.5 2268.36  34
  -3  -4 -15 34488.5 1038.51  64
  -3  -4 -15 37135.3 1100.56  54
  -3  -4 -15 37923.3 1162.97  24
  -3  -4 -15 38668.2 1154.28  22
  -3  -4 -15 41555.9 1219.42  28
  -3  -4 -15 35745.1 1077.37  41
  -3  -4 -15 38995.3 1190.79  34
  -3  -4 -16 6180.17 320.985  54
  -3  -4 -16 7190.36 416.709  48
  -3  -4 -16 7453.96 416.236  28
  -3  -4 -16 7259.13 385.125  24
  -3  -4 -16 5426.04 296.762  41
  -3  -4 -16 6752.14 386.784  34
  -3  -4 -16 6291.80 363.387  32
  -3  -4 -17 4297.90 298.377  48
  -3  -4 -17 4553.29 287.041  24
  -3  -4 -17 4451.45 293.907  42
  -3  -4 -17 4799.27 319.760  31
  -3  -4 -17 4451.18 300.569  34
  -3  -4 -17 4430.18 287.215  32
  -3  -4 -18 2578.24 217.962  48
  -3  -4 -18 2616.97 206.613  24
  -3  -4 -18 2727.57 220.371  42
  -3  -4 -18 2854.57 232.126  31
  -3  -4 -18 2667.72 220.108  34
  -3  -4 -18 2852.82 219.621  32
  -3  -4 -19 2821.91 202.657  63
  -3  -4 -19 3001.76 213.745  48
  -3  -4 -19 3242.55 205.930  24
  -3  -4 -19 2218.98 186.088  42
  -3  -4 -19 1922.30 185.652  32
  -3  -4 -19 2860.45 215.041  31
  -3  -4 -19 2249.53 189.354  34
  -3  -4 -20 1340.91 123.302  63
  -3  -4 -20 1296.19 129.428  48
  -3  -4 -20 1635.08 127.217  24
  -3  -4 -20 1128.43 119.348  42
  -3  -4 -20 1448.84 137.501  31
  -3  -4 -20 1131.82 124.122  32
  -3  -4 -21 377.518 66.6664  48
  -3  -4 -21 504.172 73.5995  31
  -3  -4 -21 377.122 54.6512  63
   3   5 -16 4840.46 182.298  51
   3   5 -15 4238.98 198.253  66
  -3  -5  14 154.747 68.7252  49
   3   5 -14 132.025 92.3558  66
  -3  -5  14 82.0157 64.9661  72
  -3  -5  13 162.180 89.9166  49
  -3  -5  13 79.7914 115.053  59
   3   5 -13 240.656 113.861  66
  -3  -5  13 210.032 96.2064  72
  -3  -5  12 14884.0 587.997  59
   3   5 -12 14006.3 522.117  66
  -3  -5  12 13987.4 517.457  72
  -3  -5  11 23235.7 743.182  72
   3   5 -11 23530.6 738.964  66
  -3  -5  11 24749.3 826.204  59
  -3  -5  11 19348.1 710.442  43
  -3  -5  11 20058.3 649.038  38
   3   5 -10 5626.73 311.969  66
  -3  -5  10 5504.06 363.682  59
  -3  -5  10 4825.75 265.720  38
   3   5  -9 14644.3 554.282  66
  -3  -5   9 13839.4 523.681  38
  -3  -5   9 13870.4 623.905  59
  -3  -5   8 73732.8 1809.71  47
   3   5  -8 69968.1 1798.51  66
  -3  -5   8 70289.1 1919.29  59
  -3  -5   7 93295.6 2550.00  59
  -3  -5   7 96037.1 2448.65  47
  -3  -5   6 78290.3 2008.67  47
  -3  -5   6 73573.8 2026.57  69
  -3  -5   6 72943.0 2887.29  11
  -3  -5   6 74465.4 2081.99  59
  -3  -5   5 13789.1 579.013  59
  -3  -5   5 12286.4 539.628  69
  -3  -5   5 13946.4 536.877  47
  -3  -5   5 11619.6 496.396  44
  -3  -5   5 9465.01 822.379  14
  -3  -5   5 15188.1 1114.51  11
  -3  -5   4 863.659 170.171  59
  -3  -5   4 819.012 158.032  69
  -3  -5   4 1172.42 177.099  47
  -3  -5   4 1296.15 174.614  44
  -3  -5   4 1052.43 329.450  14
  -3  -5   4 1064.32 369.471  11
  -3  -5   3 331.835 127.636  69
  -3  -5   3 21.8268 101.852  59
  -3  -5   3 38.8599 110.654  47
  -3  -5   3-28.4985 211.538  14
  -3  -5   3 118.559 254.040  11
  -3  -5   3 107.867 100.006  35
  -3  -5   2 684.783 147.006  69
  -3  -5   2 448.896 142.359  59
  -3  -5   2 607.482 301.177   1
  -3  -5   2 1609.49 191.470  49
  -3  -5   2 403.006 231.501  12
  -3  -5   2 612.306 283.098  14
  -3  -5   2 1552.24 425.145  11
  -3  -5   2 1157.45 164.945  35
  -3  -5   1 4407.81 271.792  69
  -3  -5   1 4885.83 270.789  64
  -3  -5   1 5433.99 307.615  59
  -3  -5   1 3825.13 578.043   1
  -3  -5   1 7208.35 350.312  49
  -3  -5   1 5113.30 303.779  47
  -3  -5   1 6072.79 317.619  35
  -3  -5   1 2351.91 381.391  12
  -3  -5   1 3354.30 546.540  14
  -3  -5   1 8823.11 768.801  11
  -3  -5   0 23477.9 1248.34  11
  -3  -5   0 23667.3 1336.15  14
  -3  -5   0 20268.2 1291.38   1
  -3  -5   0 21762.7 696.955  64
  -3  -5   0 21016.3 714.175  59
  -3  -5   0 21490.9 722.955  47
  -3  -5   0 22777.8 745.339  49
  -3  -5   0 20174.7 684.984  37
  -3  -5   0 21896.6 721.435  35
  -3  -5  -1 109785. 3306.07  11
  -3  -5  -1 99180.8 3393.82  14
  -3  -5  -1 89261.6 3343.63   1
  -3  -5  -1 96363.6 2525.10   5
  -3  -5  -1 100072. 2481.70  64
  -3  -5  -1 95170.5 2482.49  59
  -3  -5  -1 98630.8 2504.19  21
  -3  -5  -1 102568. 2527.24  49
  -3  -5  -1 97869.9 2491.15  47
  -3  -5  -1 93638.0 2478.31  37
  -3  -5  -1 103943. 2518.40  35
  -3  -5  -2 181560. 4678.03  11
  -3  -5  -2 145253. 4682.76  14
  -3  -5  -2 148965. 3807.14   5
  -3  -5  -2 140782. 4717.04   1
  -3  -5  -2 147967. 3757.00  72
  -3  -5  -2 155779. 3768.38  64
  -3  -5  -2 146119. 3745.19  59
  -3  -5  -2 159340. 3796.73  27
  -3  -5  -2 157831. 3789.59  21
  -3  -5  -2 159813. 3764.30  47
  -3  -5  -2 163068. 3807.58  49
  -3  -5  -2 160614. 3833.71  48
  -3  -5  -2 152879. 3780.63  37
  -3  -5  -2 159580. 3801.20  35
  -3  -5  -2 145098. 3766.19  31
  -3  -5  -3 65843.1 2205.24  11
  -3  -5  -3 53919.0 1495.51  63
  -3  -5  -3 42561.3 1382.41  72
  -3  -5  -3 56377.0 1461.23  64
  -3  -5  -3 52018.9 1430.04  60
  -3  -5  -3 52387.9 1441.85  61
  -3  -5  -3 46503.8 1394.06  59
  -3  -5  -3 57276.4 1475.66  21
  -3  -5  -3 53855.9 1417.51  47
  -3  -5  -3 56415.2 1475.38  49
  -3  -5  -3 58051.9 1513.53  48
  -3  -5  -3 55145.8 1468.26  37
  -3  -5  -3 52358.7 1434.89  38
  -3  -5  -3 55588.6 1484.34  35
  -3  -5  -3 50999.2 1448.21  31
  -3  -5  -4 15070.4 956.265  11
  -3  -5  -4 12180.6 965.616  14
  -3  -5  -4 12502.6 989.820   1
  -3  -5  -4 15034.4 564.538   5
  -3  -5  -4 11049.8 467.367  72
  -3  -5  -4 13410.4 526.759  64
  -3  -5  -4 13678.0 495.355  53
  -3  -5  -4 13538.5 506.729  60
  -3  -5  -4 13979.9 515.335  61
  -3  -5  -4 14767.7 545.450  27
  -3  -5  -4 14482.7 546.074  21
  -3  -5  -4 14959.3 570.579  48
  -3  -5  -4 13598.5 486.106  47
  -3  -5  -4 12791.1 498.952  42
  -3  -5  -4 14409.3 513.753  41
  -3  -5  -4 14843.4 549.607  37
  -3  -5  -4 14321.8 517.473  38
  -3  -5  -4 15017.0 564.148  35
  -3  -5  -4 12435.8 516.500  31
  -3  -5  -5 33627.6 1497.02  11
  -3  -5  -5 31215.8 1593.15  14
  -3  -5  -5 27426.1 1511.91   1
  -3  -5  -5 31009.8 945.204  64
  -3  -5  -5 30498.7 910.831  60
  -3  -5  -5 30513.2 891.524  53
  -3  -5  -5 30039.2 899.568  61
  -3  -5  -5 30723.9 939.909  27
  -3  -5  -5 29410.6 895.029  26
  -3  -5  -5 29476.1 934.534  21
  -3  -5  -5 32016.8 975.190  48
  -3  -5  -5 28506.4 859.861  47
  -3  -5  -5 31083.6 930.614  42
  -3  -5  -5 28217.1 891.959  41
  -3  -5  -5 30974.1 907.375  38
  -3  -5  -5 31799.0 960.282  37
  -3  -5  -5 31718.6 953.152  31
  -3  -5  -6 8392.96 774.238   1
  -3  -5  -6 8420.82 402.902  35
  -3  -5  -6 8575.90 402.061  31
  -3  -5  -6 6992.56 333.319  61
  -3  -5  -6 8225.02 348.357  53
  -3  -5  -6 8280.77 367.886  60
  -3  -5  -6 8448.64 394.347  27
  -3  -5  -6 7571.93 375.537  21
  -3  -5  -6 7811.92 365.459  26
  -3  -5  -6 8100.29 366.017  22
  -3  -5  -6 8603.35 409.576  48
  -3  -5  -6 7787.65 352.080  38
  -3  -5  -6 7687.99 355.814  41
  -3  -5  -6 7802.52 381.814  42
  -3  -5  -6 8019.79 394.325  37
  -3  -5  -6 9336.27 752.414  11
  -3  -5  -6 8719.97 795.178  14
  -3  -5  -7 29.3618 225.865  14
  -3  -5  -7 103.531 80.1472  71
  -3  -5  -7 24.8649 100.468  70
  -3  -5  -7 15.3934 102.556  63
  -3  -5  -7 84.0093 83.5339  60
  -3  -5  -7 44.8849 80.2930  53
  -3  -5  -7 47.5529 94.9386  22
  -3  -5  -7 128.028 114.945  27
  -3  -5  -7 50.1047 94.2652  26
  -3  -5  -7 53.4698 84.3724  29
  -3  -5  -7-43.8016 108.378  49
  -3  -5  -7 88.0529 109.938  48
  -3  -5  -7 85.5272 102.324  42
  -3  -5  -7 93.0057 91.7116  38
  -3  -5  -7 62.9880 105.808  37
  -3  -5  -7 27.9308 87.7839  41
  -3  -5  -7 148.637 122.462  35
  -3  -5  -7 14.3065 99.0749  31
  -3  -5  -8 1313.20 345.380  14
  -3  -5  -8 1442.62 176.794  70
  -3  -5  -8 1488.38 166.662  71
  -3  -5  -8 1748.47 205.044  63
  -3  -5  -8 1512.17 168.279  60
  -3  -5  -8 1687.06 186.798  27
  -3  -5  -8 1474.81 177.936  22
  -3  -5  -8 1418.85 185.606  26
  -3  -5  -8 1367.38 159.702  29
  -3  -5  -8 1539.34 196.032  48
  -3  -5  -8 1584.03 187.006  49
  -3  -5  -8 1592.75 204.317  42
  -3  -5  -8 1514.04 171.987  41
  -3  -5  -8 1846.71 201.223  35
  -3  -5  -8 1544.73 196.661  31
  -3  -5  -9 27769.6 1482.48  14
  -3  -5  -9 32585.9 989.966  71
  -3  -5  -9 33269.5 984.260  70
  -3  -5  -9 33785.7 1073.36  63
  -3  -5  -9 30276.6 952.697  60
  -3  -5  -9 32346.1 995.168  27
  -3  -5  -9 33571.5 972.106  29
  -3  -5  -9 31033.7 1010.47  26
  -3  -5  -9 31241.0 994.901  22
  -3  -5  -9 33361.9 1035.11  24
  -3  -5  -9 33999.5 1062.74  48
  -3  -5  -9 33175.6 1003.99  49
  -3  -5  -9 31887.9 979.140  41
  -3  -5  -9 34424.9 1015.87  35
  -3  -5  -9 33405.1 1064.58  31
  -3  -5 -10 6961.43 448.384   4
  -3  -5 -10 10293.4 467.051  70
  -3  -5 -10 14241.4 542.360  71
  -3  -5 -10 15403.3 618.111  63
  -3  -5 -10 11143.8 470.680  60
  -3  -5 -10 14148.3 526.594  27
  -3  -5 -10 13802.0 507.305  29
  -3  -5 -10 18178.1 598.702  22
  -3  -5 -10 15046.7 605.776  24
  -3  -5 -10 16569.1 630.394  48
  -3  -5 -10 12907.0 536.614  49
  -3  -5 -10 15704.3 556.636  41
  -3  -5 -10 11657.3 507.453  35
  -3  -5 -10 13099.9 596.853  31
  -3  -5 -11 67385.9 1903.53  70
  -3  -5 -11 78663.6 2021.82  64
  -3  -5 -11 80046.2 2110.02  63
  -3  -5 -11 75008.5 1998.58  71
  -3  -5 -11 67155.4 1896.07  60
  -3  -5 -11 77050.9 1954.86  27
  -3  -5 -11 77974.8 2047.95  24
  -3  -5 -11 79362.1 2015.36  22
  -3  -5 -11 80053.5 2085.85  48
  -3  -5 -11 78581.5 1998.76  49
  -3  -5 -11 75672.0 1974.72  41
  -3  -5 -11 64286.2 1909.22  44
  -3  -5 -11 77581.2 2092.44  31
  -3  -5 -11 71159.4 1943.67  35
  -3  -5 -11 82442.7 2089.63  34
  -3  -5 -11 76648.5 1952.34  29
  -3  -5 -12 13604.6 558.731  64
  -3  -5 -12 13091.5 609.413  63
  -3  -5 -12 15272.8 580.658  71
  -3  -5 -12 13537.9 510.328  54
  -3  -5 -12 11788.2 480.518  27
  -3  -5 -12 14017.4 585.157  24
  -3  -5 -12 14028.0 563.262  22
  -3  -5 -12 15558.4 638.455  48
  -3  -5 -12 14093.1 548.260  41
  -3  -5 -12 13375.2 624.686  31
  -3  -5 -12 16967.6 654.080  34
  -3  -5 -12 9904.31 467.787  35
  -3  -5 -13 12131.5 495.183  64
  -3  -5 -13 11974.9 567.308  63
  -3  -5 -13 11652.3 449.579  54
  -3  -5 -13 10263.6 412.682  27
  -3  -5 -13 12279.1 509.928  22
  -3  -5 -13 11668.0 525.939  24
  -3  -5 -13 12089.5 556.267  48
  -3  -5 -13 11272.5 469.802  41
  -3  -5 -13 9530.22 414.116  35
  -3  -5 -13 11215.7 555.011  31
  -3  -5 -13 12007.6 548.577  34
  -3  -5 -14 3992.97 266.065  64
  -3  -5 -14 4573.92 328.929  63
  -3  -5 -14 3825.35 233.962  54
  -3  -5 -14 3833.68 308.464  48
  -3  -5 -14 4100.90 301.970  24
  -3  -5 -14 4774.48 332.833  42
  -3  -5 -14 4064.73 262.767  41
  -3  -5 -14 4277.74 318.926  34
  -3  -5 -15 4084.75 312.408  63
  -3  -5 -15 2757.81 220.238  64
  -3  -5 -15 3977.70 305.061  48
  -3  -5 -15 3530.95 288.892  42
  -3  -5 -15 3279.68 237.609  41
  -3  -5 -15 5180.20 352.419  34
  -3  -5 -15 4743.59 280.825  32
  -3  -5 -15 3557.61 281.768  24
  -3  -5 -16 2512.72 232.771  63
  -3  -5 -16 2170.08 227.555  42
  -3  -5 -16 2880.29 214.123  32
  -3  -5 -16 2111.75 208.664  24
  -3  -5 -17 13441.3 504.041  63
  -3  -5 -17 12561.5 500.121  42
  -3  -5 -17 12748.8 512.540  31
  -3  -5 -17 12017.0 453.615  32
  -3  -5 -17 12116.5 479.192  24
  -3  -5 -18 6227.40 293.927  63
  -3  -5 -18 6744.29 318.218  31
  -3  -5 -18 5882.41 270.076  32
  -3  -5 -18 6029.18 295.418  42
  -3  -5 -19 14028.8 446.193  63
  -3  -5 -19 14743.7 477.417  31
  -3  -5 -19 13611.8 457.473  42
  -3  -5 -20 3094.23 153.100  31
  -3  -6  14 6378.01 227.189  61
  -3  -6  14 6674.10 231.187  59
  -3  -6  13 264.643 81.2866  59
   3   6 -13 210.906 66.4366  66
  -3  -6  13 184.689 66.7773  72
  -3  -6  13 277.177 69.3875  49
  -3  -6  12 25847.3 777.423  59
  -3  -6  12 26576.1 757.158  72
   3   6 -12 24776.7 726.616  66
  -3  -6  12 26893.5 741.062  49
  -3  -6  11 2990.85 218.857  59
  -3  -6  11 2463.04 162.021  38
   3   6 -11 3109.01 193.089  66
  -3  -6  11 2834.79 208.562  72
  -3  -6  11 3543.15 215.853  49
  -3  -6  10 4405.03 281.766  59
  -3  -6  10 4074.99 230.855  38
   3   6 -10 4217.54 239.363  66
  -3  -6  10 4489.99 278.018  72
  -3  -6  10 4582.97 271.790  49
  -3  -6   9 6413.03 357.589  59
  -3  -6   9 6068.99 309.851  38
   3   6  -9 5824.15 296.118  66
  -3  -6   9 6117.38 339.498  49
  -3  -6   8 2845.02 252.289  59
  -3  -6   8 3057.62 232.590  38
  -3  -6   8 2894.96 229.232  47
  -3  -6   8 3143.25 261.529  49
   3   6  -8 2925.00 217.202  66
  -3  -6   7 2438.08 225.938  47
  -3  -6   7 2059.00 228.914  49
   3   6  -7 2128.70 193.970  66
  -3  -6   7 1864.10 217.969  59
  -3  -6   6 8248.79 426.568  59
  -3  -6   6 7537.55 390.010   4
  -3  -6   6 8435.29 442.988  49
  -3  -6   6 8532.51 416.820  47
  -3  -6   6 8576.29 426.692  69
  -3  -6   6 8358.07 853.837  11
  -3  -6   5 25541.8 893.050  59
  -3  -6   5 26316.7 888.587  69
  -3  -6   5 27990.1 931.499  49
  -3  -6   5 29028.7 908.008  47
  -3  -6   5 26129.3 861.035  44
  -3  -6   5 27194.0 1547.18  11
  -3  -6   4 16428.4 1142.37  14
  -3  -6   4 17277.4 1207.24  11
  -3  -6   4 17456.7 666.757  59
  -3  -6   4 17419.9 660.589  69
  -3  -6   4 19575.6 692.319  47
  -3  -6   4 18897.8 709.916  49
  -3  -6   4 17761.2 663.059  44
  -3  -6   4 17938.0 624.945  35
  -3  -6   3 31711.0 1025.85  59
  -3  -6   3 35197.0 1016.92  35
  -3  -6   3 35495.5 1086.60  49
  -3  -6   3 32026.8 1041.78  44
  -3  -6   3 29882.5 1638.64  14
  -3  -6   3 35870.1 1738.47  11
  -3  -6   2 17991.0 682.178  49
  -3  -6   2 16001.1 623.511  59
  -3  -6   2 18912.4 1205.35  11
  -3  -6   2 16682.8 1181.16  14
  -3  -6   2 18620.2 647.138  35
  -3  -6   1 9366.03 417.416  64
  -3  -6   1 11093.6 487.730  47
  -3  -6   1 11485.9 502.511  49
  -3  -6   1 9894.83 440.603  59
  -3  -6   1 11098.4 915.542  11
  -3  -6   1 11140.9 981.518  14
  -3  -6   1 10313.4 457.561  35
  -3  -6   0 1828.87 194.624  64
  -3  -6   0 2869.20 249.290  49
  -3  -6   0 2590.15 237.045  47
  -3  -6   0 1998.85 189.538  59
  -3  -6   0 2262.85 502.643  14
  -3  -6   0 2050.91 458.588  11
  -3  -6   0 2368.81 224.478  35
  -3  -6  -1 47344.1 1325.51  72
  -3  -6  -1 47340.9 1349.07  49
  -3  -6  -1 45734.2 1316.84  47
  -3  -6  -1 50345.8 2026.52  11
  -3  -6  -1 46169.3 2185.20  14
  -3  -6  -1 46660.5 1343.59  35
  -3  -6  -2 89739.1 2307.86  64
  -3  -6  -2 82456.9 2283.71  72
  -3  -6  -2 86730.7 2307.99  61
  -3  -6  -2 90903.0 2343.81  21
  -3  -6  -2 93014.7 2317.98  47
  -3  -6  -2 93321.9 2365.78  35
  -3  -6  -2 97438.6 3140.75  11
  -3  -6  -2 85203.5 3298.35  14
  -3  -6  -3 100884. 3221.45  11
  -3  -6  -3 81897.5 2351.88  72
  -3  -6  -3 96118.4 2424.15  64
  -3  -6  -3 88830.7 2337.78  53
  -3  -6  -3 93368.3 2395.64  61
  -3  -6  -3 95170.6 2442.00  21
  -3  -6  -3 96060.4 2394.02  47
  -3  -6  -3 101394. 2435.47  38
  -3  -6  -3 101954. 2487.88  35
  -3  -6  -4 748.209 396.588  14
  -3  -6  -4 1016.68 344.739  11
  -3  -6  -4 696.780 174.143  64
  -3  -6  -4 840.426 157.261  60
  -3  -6  -4 660.433 136.848  61
  -3  -6  -4 401.452 110.236  53
  -3  -6  -4 735.356 159.430  21
  -3  -6  -4 802.274 168.061  48
  -3  -6  -4 662.544 143.502  47
  -3  -6  -4 569.423 127.912  42
  -3  -6  -4 664.539 155.393  38
  -3  -6  -4 747.935 177.640  35
  -3  -6  -4 691.920 154.888  31
  -3  -6  -5 511.350 353.975  14
  -3  -6  -5 305.380 296.898  11
  -3  -6  -5 388.626 151.012  64
  -3  -6  -5 298.926 91.3037  71
  -3  -6  -5 581.809 155.974  63
  -3  -6  -5 463.595 139.976  60
  -3  -6  -5 424.906 109.800  61
  -3  -6  -5 314.267 141.664  21
  -3  -6  -5 591.488 159.974  48
  -3  -6  -5 445.150 146.979  49
  -3  -6  -5 354.181 107.747  47
  -3  -6  -5 429.971 126.042  42
  -3  -6  -5 338.846 125.421  38
  -3  -6  -5 443.252 142.661  31
  -3  -6  -6 17440.6 1243.06  14
  -3  -6  -6 18970.4 717.689  63
  -3  -6  -6 18416.3 690.879  64
  -3  -6  -6 17419.6 597.099  71
  -3  -6  -6 18520.8 658.410  60
  -3  -6  -6 18877.9 692.215  27
  -3  -6  -6 18906.7 687.449  21
  -3  -6  -6 18165.1 615.905  29
  -3  -6  -6 16240.8 605.862  22
  -3  -6  -6 19559.2 713.415  48
  -3  -6  -6 19570.5 683.928  49
  -3  -6  -6 17950.0 668.954  42
  -3  -6  -6 18332.3 647.942  41
  -3  -6  -6 15375.9 596.178  38
  -3  -6  -6 18947.0 696.664  31
  -3  -6  -7 6691.14 763.202  14
  -3  -6  -7 5670.52 300.617  71
  -3  -6  -7 6762.08 393.894  63
  -3  -6  -7 6441.06 347.606  70
  -3  -6  -7 6473.31 384.094  64
  -3  -6  -7 6473.33 343.733  60
  -3  -6  -7 6623.27 377.379  27
  -3  -6  -7 6723.47 372.566  21
  -3  -6  -7 6102.41 327.592  22
  -3  -6  -7 6403.20 315.432  29
  -3  -6  -7 6243.60 378.143  48
  -3  -6  -7 6996.87 369.576  49
  -3  -6  -7 6938.17 377.790  42
  -3  -6  -7 6557.26 343.692  41
  -3  -6  -7 5548.84 295.990  38
  -3  -6  -7 7125.48 398.566  35
  -3  -6  -7 6855.23 384.769  31
  -3  -6  -8 9975.35 914.679  14
  -3  -6  -8 11358.4 477.856  70
  -3  -6  -8 12728.5 568.127  63
  -3  -6  -8 11441.3 534.391  64
  -3  -6  -8 11456.9 462.017  71
  -3  -6  -8 11463.2 485.056  60
  -3  -6  -8 11884.6 524.367  27
  -3  -6  -8 12148.8 530.618  21
  -3  -6  -8 11193.9 476.477  22
  -3  -6  -8 12048.5 458.294  29
  -3  -6  -8 12288.6 546.930  48
  -3  -6  -8 12676.9 518.087  49
  -3  -6  -8 12773.5 552.402  42
  -3  -6  -8 12415.5 500.607  41
  -3  -6  -8 12769.1 540.976  35
  -3  -6  -8 12105.8 544.873  31
  -3  -6  -9 5767.27 676.885  14
  -3  -6  -9 5836.41 314.864  70
  -3  -6  -9 6575.21 402.226  63
  -3  -6  -9 5558.49 311.789  71
  -3  -6  -9 6064.90 330.636  60
  -3  -6  -9 6690.82 371.285  27
  -3  -6  -9 6638.86 377.443  21
  -3  -6  -9 6355.27 338.603  22
  -3  -6  -9 6421.76 310.228  29
  -3  -6  -9 7183.73 405.132  48
  -3  -6  -9 7181.42 369.175  49
  -3  -6  -9 6632.85 398.607  42
  -3  -6  -9 6103.27 340.141  41
  -3  -6  -9 6868.29 379.420  35
  -3  -6  -9 6812.76 404.145  31
  -3  -6 -10 174390. 4463.85   4
  -3  -6 -10 169039. 4375.17  70
  -3  -6 -10 198701. 4596.26  63
  -3  -6 -10 172199. 4412.01  71
  -3  -6 -10 172578. 4412.36  60
  -3  -6 -10 185596. 4470.83  27
  -3  -6 -10 178551. 4440.64  22
  -3  -6 -10 184657. 4512.88  21
  -3  -6 -10 196084. 4565.08  48
  -3  -6 -10 196381. 4480.01  49
  -3  -6 -10 183468. 4454.50  41
  -3  -6 -10 190085. 4577.61  42
  -3  -6 -10 197976. 4583.88  31
  -3  -6 -10 188814. 4482.66  35
  -3  -6 -10 182093. 4381.94  29
  -3  -6 -11 1615.91 184.249   4
  -3  -6 -11 1706.42 227.327  63
  -3  -6 -11 1795.12 225.030  64
  -3  -6 -11 1617.92 169.072  60
  -3  -6 -11 1857.76 197.870  27
  -3  -6 -11 1789.47 189.715  22
  -3  -6 -11 2168.59 242.363  48
  -3  -6 -11 1816.68 206.196  49
  -3  -6 -11 2091.13 252.274  42
  -3  -6 -11 1598.30 188.589  41
  -3  -6 -11 1750.71 188.918  44
  -3  -6 -11 1758.84 199.325  35
  -3  -6 -11 2029.86 237.634  31
  -3  -6 -12 1088.86 193.165  63
  -3  -6 -12 1284.87 190.151  64
  -3  -6 -12 1068.08 128.245  60
  -3  -6 -12 1181.66 191.946  48
  -3  -6 -12 1229.06 156.860  27
  -3  -6 -12 1049.12 158.843  41
  -3  -6 -12 1079.32 198.954  42
  -3  -6 -12 944.666 154.740  35
  -3  -6 -12 962.360 194.517  31
  -3  -6 -13 163.501 132.128  63
  -3  -6 -13 31.1542 125.567  64
  -3  -6 -13 11.1327 94.4314  41
  -3  -6 -13 126.849 131.231  31
  -3  -6 -13 126.168 133.763  48
  -3  -6 -14 5328.98 328.818  48
  -3  -6 -14 5385.42 331.932  63
  -3  -6 -14 5150.03 288.810  64
  -3  -6 -14 4772.89 262.729  41
  -3  -6 -15 90.4358 115.623  48
  -3  -6 -15 94.6063 99.9079  64
  -3  -6 -15-18.9924 102.717  63
  -3  -6 -16 235.233 109.781  48
  -3  -6 -16 189.242 98.6261  21
  -3  -6 -16 209.433 110.880  42
  -3  -6 -16 205.098 98.9230  63
  -3  -6 -17 3686.18 205.049  63
  -3  -6 -17 4186.24 215.232  21
  -3  -6 -17 3822.07 222.704  42
  -3  -6 -17 4058.44 226.459  48
  -3  -6 -17 3770.01 227.300  31
  -3  -6 -18 3328.22 176.622  48
  -3  -6 -18 3238.80 162.758  21
  -3  -6 -18 3186.70 180.391  31
  -3  -6 -19 36.7596 38.6990  31
  -3  -6 -19 34.4920 39.1638  48
  -3  -7  12 3511.01 157.234  61
  -3  -7  12 3324.21 139.316  72
  -3  -7  11 12975.2 415.004  72
  -3  -7  11 13163.4 400.723  49
  -3  -7  10 21254.7 593.902  49
  -3  -7  10 19591.5 598.650  72
  -3  -7   9 10875.4 404.434  49
  -3  -7   9 10066.1 403.461  72
  -3  -7   8 2395.52 203.710  49
  -3  -7   8 2450.41 212.686  72
  -3  -7   8 2266.37 185.272  38
  -3  -7   7 688.040 141.429  47
  -3  -7   7 601.176 145.628  49
  -3  -7   7 771.745 142.800  38
  -3  -7   6 485.852 147.527  47
  -3  -7   6 664.257 163.491  49
  -3  -7   6 314.272 111.712   4
  -3  -7   6 336.723 146.904  38
  -3  -7   5 4893.40 310.680  47
  -3  -7   5 3993.63 275.471   4
  -3  -7   5 3435.86 242.036  44
  -3  -7   5 4709.72 338.500  38
  -3  -7   4 5335.25 336.991  49
  -3  -7   4 5743.97 333.313  47
  -3  -7   3 19563.3 718.863  44
  -3  -7   3 20320.5 679.354  35
  -3  -7   2 30056.0 953.692  47
  -3  -7   2 28233.0 947.221  72
  -3  -7   2 28457.7 948.903  44
  -3  -7   2 27313.3 888.189  35
  -3  -7   1 23330.4 811.821  72
  -3  -7   1 25036.3 837.116  49
  -3  -7   1 23821.9 817.126  47
  -3  -7   1 24141.7 795.314  35
  -3  -7   1 22494.0 1337.77  11
  -3  -7   0 1671.84 463.178  14
  -3  -7   0 1477.65 395.913  11
  -3  -7   0 2172.60 210.373  61
  -3  -7   0 2081.43 215.030  72
  -3  -7   0 2346.37 235.078  47
  -3  -7   0 2224.79 243.665  38
  -3  -7   0 2404.59 233.835  35
  -3  -7  -1 2956.70 563.908  14
  -3  -7  -1 1922.36 426.675  11
  -3  -7  -1 2586.33 218.689  61
  -3  -7  -1 2748.71 225.436  72
  -3  -7  -1 2701.79 218.390  64
  -3  -7  -1 3236.81 257.170  47
  -3  -7  -1 2872.40 254.304  38
  -3  -7  -1 3066.12 260.834  35
  -3  -7  -2 4001.36 566.403  11
  -3  -7  -2 5106.73 723.298  14
  -3  -7  -2 4537.84 273.112  61
  -3  -7  -2 5008.88 290.609  64
  -3  -7  -2 4441.87 271.161  72
  -3  -7  -2 5110.44 304.228  47
  -3  -7  -2 4890.80 312.908  38
  -3  -7  -2 4979.44 334.848  35
  -3  -7  -3 455.969 313.802  11
  -3  -7  -3 521.851 150.222  64
  -3  -7  -3 392.607 99.9850  72
  -3  -7  -3 403.762 108.336  61
  -3  -7  -3 496.442 139.525  47
  -3  -7  -3 646.772 165.381  49
  -3  -7  -3 614.700 153.396  38
  -3  -7  -3 651.749 191.316  35
  -3  -7  -4 1148.67 412.549  14
  -3  -7  -4 1214.76 191.274  21
  -3  -7  -4 750.985 121.765  29
  -3  -7  -4 1254.90 184.776  64
  -3  -7  -4 877.882 142.061  47
  -3  -7  -4 1169.22 185.266  49
  -3  -7  -4 1114.57 168.029  38
  -3  -7  -4 1181.14 208.447  35
  -3  -7  -5 2377.40 512.218  14
  -3  -7  -5 3128.67 258.389  21
  -3  -7  -5 2357.48 183.396  29
  -3  -7  -5 3478.77 272.372  64
  -3  -7  -5 3300.37 260.776  49
  -3  -7  -5 2866.79 222.707  38
  -3  -7  -5 3176.80 284.979  35
  -3  -7  -6 23827.2 778.387  70
  -3  -7  -6 25832.4 841.251  64
  -3  -7  -6 24788.1 837.657  21
  -3  -7  -6 25583.0 817.187  49
  -3  -7  -6 20954.0 716.863  38
  -3  -7  -6 22354.5 1458.01  14
  -3  -7  -7 36694.7 1104.50  60
  -3  -7  -7 37051.6 1136.01  21
  -3  -7  -7 37852.0 1106.87  49
  -3  -7  -7 39079.6 1170.55  48
  -3  -7  -7 33676.4 1046.29  70
  -3  -7  -7 38000.7 1151.31  64
  -3  -7  -7 36515.4 1145.20  31
  -3  -7  -8 7790.58 385.838  60
  -3  -7  -8 8037.50 420.888  27
  -3  -7  -8 8886.00 441.604  21
  -3  -7  -8 8489.92 395.585  49
  -3  -7  -8 9268.04 456.367  48
  -3  -7  -8 6664.95 331.421  70
  -3  -7  -8 7904.59 427.772  64
  -3  -7  -8 8239.71 429.082  31
  -3  -7  -8 9338.82 450.582  35
  -3  -7  -9 65.0604 115.575  60
  -3  -7  -9 134.056 139.685  21
  -3  -7  -9 233.728 154.232  48
  -3  -7  -9 217.790 131.644  49
  -3  -7  -9 227.078 161.452  64
  -3  -7  -9 34.9035 141.755  35
  -3  -7  -9 110.505 134.865  31
  -3  -7 -10 34256.8 1070.69   4
  -3  -7 -10 38197.9 1128.65  64
  -3  -7 -10 34902.1 1043.32  60
  -3  -7 -10 38928.0 1078.07  49
  -3  -7 -10 39903.3 1152.24  48
  -3  -7 -10 37016.8 1120.00  21
  -3  -7 -10 36411.4 1140.02  42
  -3  -7 -10 34398.6 1068.28  44
  -3  -7 -10 36321.8 1093.35  35
  -3  -7 -10 38963.6 1163.53  31
  -3  -7 -11 6194.58 348.652  48
  -3  -7 -11 5819.48 331.983  21
  -3  -7 -11 5713.73 346.177  42
  -3  -7 -11 5161.57 285.017  41
  -3  -7 -11 5542.83 302.219  35
  -3  -7 -11 5647.83 349.623  31
  -3  -7 -12 99.0289 113.594  48
  -3  -7 -12 122.908 110.030  21
  -3  -7 -12 41.5493 127.862  42
  -3  -7 -12 178.967 97.9961  41
  -3  -7 -12 163.090 124.499  31
  -3  -7 -12 149.515 102.788  35
  -3  -7 -13 143.367 106.296  21
  -3  -7 -13 123.537 109.157  64
  -3  -7 -13 122.012 114.603  31
  -3  -7 -13 95.2165 111.195  48
  -3  -7 -14 1165.13 150.970  48
  -3  -7 -14 1100.89 141.325  64
  -3  -7 -14 1086.90 139.513  21
  -3  -7 -15 1556.66 147.236  48
  -3  -7 -15 1412.82 128.202  64
  -3  -7 -15 1449.18 138.281  21
  -3  -7 -16 672.594 94.4628  48
  -3  -7 -16 702.811 90.3620  21
  -3  -7 -17 7201.70 222.936  21
  -3  -8   9 1632.12 102.676  61
  -3  -8   9 1810.18 104.028  49
  -3  -8   8 3063.71 161.728  49
  -3  -8   8 2712.10 152.523  61
  -3  -8   7 5638.84 250.229  49
  -3  -8   7 5124.84 244.550  72
  -3  -8   7 5131.54 234.823  38
  -3  -8   7 4908.61 237.182  61
  -3  -8   6 23855.0 701.411  49
  -3  -8   6 23151.0 695.548  72
  -3  -8   6 22837.8 682.622  38
  -3  -8   5 81.9774 92.0153  61
  -3  -8   5 67.1871 103.295  72
  -3  -8   5 122.113 111.646  49
  -3  -8   5 27.9357 103.686  38
  -3  -8   5 59.7860 76.3710   4
  -3  -8   4 12132.4 458.524  61
  -3  -8   4 12968.9 478.778  72
  -3  -8   4 11405.6 416.758  44
  -3  -8   4 14166.6 500.202  49
  -3  -8   4 13439.0 489.992  38
  -3  -8   4 12268.3 454.394   4
  -3  -8   3 7322.84 326.449  61
  -3  -8   3 7290.97 338.178  72
  -3  -8   3 6744.83 316.961  44
  -3  -8   3 6625.81 338.666   4
  -3  -8   2 2727.27 199.331  61
  -3  -8   2 3173.90 231.313  47
  -3  -8   2 2623.59 205.102  72
  -3  -8   2 2746.84 216.445  44
  -3  -8   2 2724.07 187.960  35
  -3  -8   1 7686.63 366.029  47
  -3  -8   1 7120.40 333.461  72
  -3  -8   1 7585.87 372.772  38
  -3  -8   1 8075.56 383.152  44
  -3  -8   1 7465.93 336.026  35
  -3  -8   0 4544.40 303.534  44
  -3  -8   0 4561.67 283.405  38
  -3  -8   0 4653.83 281.843  47
  -3  -8   0 4513.95 271.977  35
  -3  -8  -1 16142.5 616.837  44
  -3  -8  -1 14563.8 553.135  38
  -3  -8  -1 15857.8 572.720  49
  -3  -8  -1 14711.8 544.562  47
  -3  -8  -1 15202.3 565.828  35
  -3  -8  -2 8449.17 381.438  38
  -3  -8  -2 8619.96 440.512  44
  -3  -8  -2 9829.08 415.741  49
  -3  -8  -2 8225.54 365.550  47
  -3  -8  -2 9256.70 420.651  35
  -3  -8  -3 18512.5 622.749  49
  -3  -8  -3 17254.6 581.592  64
  -3  -8  -3 18597.0 660.422  35
  -3  -8  -4 5037.74 283.598  49
  -3  -8  -4 4680.98 260.687  70
  -3  -8  -4 4600.46 265.414  64
  -3  -8  -4 3849.37 231.402  38
  -3  -8  -4 4783.02 312.711  35
  -3  -8  -5 4469.44 264.379  49
  -3  -8  -5 4210.21 261.411  64
  -3  -8  -5 4107.36 294.294  35
  -3  -8  -6 7210.27 331.535  49
  -3  -8  -6 6798.28 344.958  64
  -3  -8  -6 7324.62 389.424  44
  -3  -8  -6 7137.48 380.242  35
  -3  -8  -7 1466.24 191.459  44
  -3  -8  -7 1263.54 150.039  49
  -3  -8  -7 1077.82 165.688  64
  -3  -8  -8 11840.5 475.571   4
  -3  -8  -8 11509.9 469.933  64
  -3  -8  -8 11384.0 426.951  49
  -3  -8  -8 11760.7 475.330  44
  -3  -8  -8 12549.5 490.435  35
  -3  -8  -9 3238.34 221.878  21
  -3  -8  -9 3494.34 239.882  64
  -3  -8  -9 3165.99 194.473  49
  -3  -8  -9 3026.35 217.689  44
  -3  -8  -9 3591.29 238.463  35
  -3  -8 -10 52.9785 89.1848  21
  -3  -8 -10 107.990 103.849  35
  -3  -8 -10 53.6113 112.267  64
  -3  -8 -11 18475.7 594.750  21
  -3  -8 -11 17962.3 569.132  35
  -3  -8 -11 19910.9 609.912  64
  -3  -8 -12 2312.12 160.545  21
  -3  -8 -13 970.253 102.766  21
  -3  -9   5 3638.25 140.046  38
  -3  -9   5 2912.25 128.992  70
  -3  -9   4 846.361 83.8940  70
  -3  -9   3 32.1569 70.3776  38
  -3  -9   2 146.150 76.0136  49
  -3  -9   2 149.983 72.9202  70
  -3  -9   2 79.8158 73.5421  38
  -3  -9   2 88.2306 50.3917  44
  -3  -9   2 87.0083 68.6683   4
  -3  -9   1 967.811 103.342  44
  -3  -9   1 1176.92 115.709  49
  -3  -9   1 1026.70 108.643  70
  -3  -9   1 984.400 111.744  38
  -3  -9   1 1033.60 122.833   4
  -3  -9   0 2142.39 149.279  49
  -3  -9   0 1778.73 135.990  38
  -3  -9   0 2116.14 153.532  44
  -3  -9   0 2138.92 169.057   4
  -3  -9  -1 213.892 85.1200  35
  -3  -9  -1 208.832 100.762  44
  -3  -9  -1 262.536 109.584   4
  -3  -9  -2 13384.8 444.855  35
  -3  -9  -2 13035.2 475.364  44
  -3  -9  -2 12100.7 483.019   4
  -3  -9  -3 22912.6 631.795  49
  -3  -9  -3 21574.6 652.817  35
  -3  -9  -3 20725.5 674.963  44
  -3  -9  -3 21204.9 696.058   4
  -3  -9  -4 9246.92 369.294  44
  -3  -9  -4 8033.88 302.717  49
  -3  -9  -4 8857.51 346.750  35
  -3  -9  -5 187.823 106.491   4
  -3  -9  -5 343.522 109.849  35
  -3  -9  -6 16.2140 88.1940  44
  -3  -9  -6 36.2469 85.7179   4
  -3  -9  -6 11.6788 91.5435  35
  -3  -9  -7 45.2477 82.1543  44
  -3  -9  -7 48.4136 73.6294   4
  -3  -9  -8 16.1838 65.7267  44
  -3  -9  -9 217.839 71.5326  35
  -4   8   7 11716.9 328.912  62
  -4   8   6 2321.65 121.690  62
  -4   8   5 2777.98 145.831  62
   4  -8  -4 572.911 91.6062   5
   4  -8  -4 752.397 103.623  35
  -4   8   4 664.195 89.0841  62
   4  -8  -3 511.028 99.6395   5
  -4   8   3 291.845 80.1645  62
   4  -8  -3 345.694 96.9535  35
   4  -8  -2 6469.69 280.683  35
  -4   8   2 6366.34 252.602  62
   4  -8  -1 6237.44 265.391  35
  -4   8   1 5700.88 240.364  62
   4  -8   0 33183.5 908.222  35
  -4   8   0 33912.5 888.831  62
   4  -8   1 19072.9 560.987  35
  -4   8  -1 19228.8 551.912  62
   4  -8   2 394.186 76.7695  35
  -4   8  -2 649.491 91.1667  62
  -4   8  -3 1350.11 103.674  62
  -4   8  -4 3025.59 143.295  62
  -4   8  -4 3375.13 174.566  68
   4  -8   4 3367.87 189.042   5
  -4   8  -5 1866.11 125.728  68
   4  -8   5 1716.92 125.587   5
  -4   8  -6 2288.60 144.251  20
  -4   8  -6 2097.38 128.195  68
  -4   8  -7 9472.10 306.301  56
  -4   8  -7 10181.7 316.862  68
  -4   8  -7 10696.1 313.508  67
  -4   8  -7 10350.0 323.811  20
  -4   8  -8 15006.0 414.958  68
  -4   8  -8 15739.4 425.695  20
   4  -7 -11 21.8277 35.9142  27
   4  -7 -10 3237.28 155.311  27
   4  -7 -10 2624.67 130.868  60
   4  -7  -9 4655.95 213.922  27
   4  -7  -9 4246.37 192.791  60
   4  -7  -8 15490.7 498.855  27
   4  -7  -8 15350.0 474.679  35
   4  -7  -8 14815.8 472.989  60
   4  -7  -7 919.602 126.862  27
  -4   7   7 812.715 98.4017  33
   4  -7  -7 838.231 113.546  60
   4  -7  -6 19769.3 627.880  27
   4  -7  -6 19376.4 596.873  60
   4  -7  -5 12154.1 456.546  27
   4  -7  -5 12776.8 432.466  60
   4  -7  -4 12920.4 456.439  27
  -4   7   4 11529.0 432.459  33
  -4   7   4 11321.2 398.528  39
   4  -7  -4 13230.7 428.423  60
   4  -7  -3 874.191 108.506  60
   4  -7  -3 920.906 129.356  27
  -4   7   3 1258.02 131.012  39
   4  -7  -3 819.730 166.125   6
   4  -7  -2 92.2197 84.4097  27
  -4   7   2 923.639 126.429  39
   4  -7  -2 107.132 134.816   6
  -4   7   2 1358.52 150.503  33
  -4   7   1 1019.87 129.296  39
  -4   7   1 1319.00 150.058  33
  -4   7   0 9043.96 356.722  39
  -4   7   0 9047.70 378.777  33
   4  -7   1 10611.8 491.975   6
  -4   7  -1 11838.8 419.359  39
  -4   7  -1 11397.3 433.745  33
  -4   7  -1 10570.6 432.421  62
   4  -7   2 13888.6 556.123   6
  -4   7  -2 13634.6 469.546  39
  -4   7  -2 13794.8 490.283  33
  -4   7  -2 12485.9 479.240  62
   4  -7   3 4031.45 279.381   6
  -4   7  -3 3975.63 223.126  39
  -4   7  -3 4171.14 239.411  33
  -4   7  -3 3843.71 232.508  62
   4  -7   4 12465.8 493.566   6
  -4   7  -4 12462.7 443.388  39
  -4   7  -4 12239.8 456.949  33
  -4   7  -4 11930.3 444.723  62
  -4   7  -5 9336.27 363.489  39
  -4   7  -5 8795.72 370.408  33
  -4   7  -5 9004.87 359.596  62
  -4   7  -6 709.962 115.062  62
  -4   7  -6 620.961 115.787  39
  -4   7  -7 5784.13 259.279  62
  -4   7  -7 5739.43 287.995  68
   4  -7   8 17836.9 533.565   5
  -4   7  -8 18410.3 551.031  62
  -4   7  -8 18967.4 588.846  68
  -4   7  -9 20365.4 607.986  68
  -4   7  -9 19107.2 587.034  56
  -4   7 -10 4414.20 214.787  68
  -4   7 -10 4295.25 203.178  56
  -4   7 -11 793.938 100.901  67
  -4   7 -11 740.199 93.2521  68
   4  -7  12 2338.03 122.181  69
  -4   7 -12 2552.56 127.950  67
   4  -6 -13 3145.31 141.612  27
   4  -6 -12 3487.05 172.331  45
   4  -6 -11 4907.58 238.520  45
   4  -6 -10 7744.97 328.628  45
  -4   6  10 6376.79 266.114  39
   4  -6  -9 44240.6 1205.19  45
  -4   6   9 42350.5 1162.52  39
   4  -6  -8 8992.82 394.817  45
  -4   6   8 8664.74 370.565  39
   4  -6  -7 18600.4 642.100  45
  -4   6   7 17812.7 623.516  39
   4  -6  -6 715.906 147.264  45
   4  -6  -6 771.805 145.950   6
  -4   6   6 684.334 138.307  39
   4  -6  -5 42275.2 1226.33  45
   4  -6  -5 43528.8 1234.74   6
  -4   6   5 43196.5 1240.01  39
   4  -6  -4 36437.0 1085.65  45
  -4   6   4 37386.1 1103.81  39
   4  -6  -4 37538.8 1124.52   6
  -4   6   3 18237.3 652.755  39
   4  -6  -3 18713.4 699.339   6
  -4   6   2 21953.8 738.266  39
   4  -6  -2 21724.5 792.688   6
   4  -6  -2 20609.9 1332.13   2
  -4   6   1 1750.91 181.332  39
   4  -6  -1 1642.71 435.438   2
  -4   6   0 3045.01 226.590  39
  -4   6  -1 12680.9 498.330  39
   4  -6   1 12642.7 573.155   6
   4  -6   1 11627.4 1026.09   2
  -4   6  -2 4458.53 496.592   7
   4  -6   2 4660.82 332.381   6
   4  -6   2 4719.36 653.777   2
  -4   6  -2 3938.56 269.703  33
  -4   6  -2 4523.36 272.477  39
  -4   6  -2 4187.08 553.194  13
  -4   6  -3 2801.67 436.155   7
   4  -6   3 3619.30 289.623   6
   4  -6   3 3965.13 587.430   2
  -4   6  -3 3616.79 254.345  33
  -4   6  -3 3576.27 243.109  39
  -4   6  -3 3338.45 484.128  13
  -4   6  -4 46424.5 1940.62  13
  -4   6  -4 44378.7 1893.25   7
   4  -6   4 52351.6 1433.85   6
   4  -6   4 49934.1 2143.55   2
  -4   6  -4 48573.2 1351.41  39
  -4   6  -4 48378.6 1367.14  33
  -4   6  -4 47013.0 1353.02  62
   4  -6   5 19001.4 686.698   6
  -4   6  -5 18080.8 642.700  39
  -4   6  -5 18686.2 659.700  33
  -4   6  -5 18744.5 651.883  62
   4  -6   6 23164.2 798.453   6
  -4   6  -6 25503.1 794.488  62
  -4   6  -6 25119.7 802.658  39
  -4   6  -6 24840.4 807.642  33
   4  -6   7 10654.4 452.545   6
  -4   6  -7 11965.1 465.539  62
  -4   6  -7 12590.2 484.036  39
   4  -6   7 10967.7 494.860  40
   4  -6   7 10394.2 439.619  36
  -4   6  -7 13096.5 498.545  33
   4  -6   7 9664.99 441.142  55
   4  -6   8 93.2039 107.472   6
  -4   6  -8 181.752 136.045  68
  -4   6  -8 244.665 114.096  39
   4  -6   8 78.2517 142.834  40
   4  -6   8 99.0284 106.615  36
   4  -6   8 108.191 115.369  55
  -4   6  -8 249.424 110.648  62
  -4   6  -9 4185.04 272.277  68
  -4   6  -9 3997.59 237.620  62
   4  -6   9 2893.25 230.227  55
  -4   6  -9 4164.38 264.874  39
   4  -6   9 3042.86 261.668  40
   4  -6   9 3481.08 249.525  36
  -4   6 -10 4082.74 234.667  62
  -4   6 -10 4317.70 266.951  68
  -4   6 -10 3820.30 253.086  20
   4  -6  10 3784.23 245.512  55
   4  -6  10 3509.82 254.271  40
   4  -6  10 3941.22 254.094  36
  -4   6 -11 14516.6 507.233  68
  -4   6 -11 14120.0 498.493  20
   4  -6  11 12439.5 473.097  55
  -4   6 -11 14192.8 480.857  56
   4  -6  11 12166.9 487.104  40
   4  -6  11 12329.3 479.555  36
  -4   6 -12 14810.5 503.063  68
  -4   6 -12 13981.5 487.926  20
  -4   6 -12 13872.8 466.372  56
   4  -6  12 14931.2 495.537  55
   4  -6  12 15177.2 513.287  40
   4  -6  12 14019.9 496.111  36
  -4   6 -13 15504.4 495.385  20
   4  -6  13 16824.0 524.338  40
   4  -6  13 15474.4 509.353  36
   4  -6  13 15810.9 503.530  55
   4  -6  14 902.151 101.767  36
   4  -6  15 494.971 67.3087  36
   4  -6  15 500.755 72.3319  69
   4  -5 -15 367.852 52.4734  45
   4  -5 -14 722.843 90.0864  45
  -4   5  14 349.226 53.5112  39
   4  -5 -13 75.4274 83.1265  45
  -4   5  12 3060.91 185.426  30
   4  -5 -12 3769.47 229.911  45
  -4   5  11 7730.97 336.800  30
   4  -5 -11 8563.39 383.785  45
  -4   5  10 27014.9 862.246  30
   4  -5 -10 32221.7 938.956  45
  -4   5   9 127.405 107.910  30
   4  -5  -9 196.461 105.506  50
   4  -5  -9 108.207 123.382  45
   4  -5  -8 74025.8 1891.44  50
   4  -5  -8 70227.2 1902.76  45
   4  -5  -8 68384.7 1789.42   6
   4  -5  -7 8463.71 411.825  50
   4  -5  -7 7504.32 403.218  45
   4  -5  -7 7236.20 798.591  10
   4  -5  -7 7401.85 351.406   6
   4  -5  -6 1271.23 200.179  45
   4  -5  -6 1286.08 201.193  50
   4  -5  -6 1265.07 388.811  10
   4  -5  -6 1398.35 182.350   6
  -4   5   6 1309.77 352.293   1
   4  -5  -6 1295.67 342.335   2
   4  -5  -5 2598.75 237.948  45
   4  -5  -5 2706.07 269.162  50
   4  -5  -5 3014.17 563.367  10
  -4   5   5 1628.32 430.834   1
   4  -5  -5 3475.44 253.268   6
   4  -5  -5 2117.15 418.776   2
   4  -5  -4 4551.87 308.497  50
   4  -5  -4 4033.19 268.294  45
   4  -5  -4 3887.01 596.090  10
  -4   5   4 3796.99 293.168  39
   4  -5  -4 4173.38 293.890   6
   4  -5  -4 4276.60 565.479   2
   4  -5  -3 2281.70 247.530  50
   4  -5  -3 2306.64 214.071  45
   4  -5  -3 2668.28 531.714  10
  -4   5   3 3098.88 270.135  39
   4  -5  -3 2660.09 258.610   6
   4  -5  -3 2490.64 474.559   2
   4  -5  -2 3554.85 291.236  50
   4  -5  -2 3194.92 275.171  45
   4  -5  -2 3742.40 660.067  10
   4  -5  -2 4600.07 663.902   2
   4  -5  -1 2141.43 204.300  45
   4  -5  -1 2294.43 459.119  10
   4  -5  -1 2594.96 514.820   2
  -4   5   1 3024.92 250.511  39
   4  -5   0 52911.7 2194.29  10
  -4   5   0 56752.1 1550.69  39
  -4   5   0 50438.1 1900.65   7
   4  -5   1 88618.1 2447.82  50
  -4   5  -1 100144. 2434.80  39
  -4   5  -1 92869.0 2940.97   7
  -4   5  -1 90922.8 2351.03  17
   4  -5   1 90155.0 3085.24  10
  -4   5  -2 42091.7 1223.81  39
  -4   5  -2 39171.7 1682.68   7
  -4   5  -3 5988.59 335.532  39
   4  -5   3 5199.07 685.420   2
  -4   5  -3 5671.16 607.203   7
  -4   5  -4 33995.0 1551.60   7
   4  -5   4 32696.1 1037.21   6
   4  -5   4 35095.4 1722.90   2
  -4   5  -4 30340.4 979.129  33
  -4   5  -4 31777.5 988.272  39
  -4   5  -4 32279.4 1532.15  13
  -4   5  -5 16485.5 1044.22  13
  -4   5  -5 14968.2 1015.90   7
   4  -5   5 16478.7 626.181   6
   4  -5   5 16421.1 1122.60   2
  -4   5  -5 15964.9 598.860  62
  -4   5  -5 15496.8 590.050  39
  -4   5  -5 15576.9 595.719  33
   4  -5   5 14321.2 567.996  36
  -4   5  -6 1648.47 386.625  13
  -4   5  -6 1874.69 404.103   7
   4  -5   6 1833.95 215.820   6
   4  -5   6 2382.08 462.328   2
  -4   5  -6 1913.13 207.908  62
  -4   5  -6 2234.13 212.795  39
   4  -5   6 1654.67 193.296  36
  -4   5  -6 2150.31 207.657  33
  -4   5  -7 21243.2 1220.34  13
  -4   5  -7 20349.4 1221.09   7
   4  -5   7 20623.8 710.929   6
   4  -5   7 20627.1 1219.06   2
  -4   5  -7 20910.7 725.448  39
  -4   5  -7 20715.9 724.589  33
   4  -5   7 20406.9 736.779  36
  -4   5  -7 20962.7 714.781  62
  -4   5  -8 14070.4 1012.07   7
   4  -5   8 15456.5 567.401   6
   4  -5   8 14590.6 987.431   2
  -4   5  -8 16188.9 605.485  39
  -4   5  -8 14352.5 584.799  33
   4  -5   8 15865.4 616.711  36
  -4   5  -8 15928.9 585.445  62
   4  -5   9 24571.3 780.717   6
  -4   5  -9 25903.6 823.059  62
  -4   5  -9 25066.5 845.557  33
   4  -5   9 25118.4 856.810  36
  -4   5  -9 25370.4 849.732  39
  -4   5 -10 30098.5 936.118  62
  -4   5 -10 30756.6 977.669  39
   4  -5  10 29783.9 974.089  36
  -4   5 -11 102.759 125.037  62
  -4   5 -11 184.113 157.680  20
  -4   5 -11 132.118 152.702  56
   4  -5  11 124.730 156.526  55
  -4   5 -11 68.4435 129.360  39
   4  -5  11 112.150 132.856  36
  -4   5 -12 8009.93 389.238  20
   4  -5  12 8941.89 426.557  55
  -4   5 -12 9555.59 394.495  56
   4  -5  12 7924.07 403.543  36
  -4   5 -13 8687.28 380.367  20
   4  -5  13 9139.58 416.905  55
  -4   5 -13 8751.35 361.478  56
   4  -5  13 9782.17 437.076  40
   4  -5  13 8639.43 404.108  36
  -4   5 -14 17173.4 583.052  67
  -4   5 -14 17432.8 566.086  20
   4  -5  14 19227.7 624.459  40
  -4   5 -14 16491.3 534.095  56
   4  -5  14 18250.3 610.702  36
  -4   5 -15 9559.51 363.622  67
  -4   5 -16 3043.08 171.021  67
   4  -5  17 871.834 93.5564  36
   4  -5  17 925.661 81.4695  69
   4  -4 -16 740.460 77.1084  45
  -4   4  16 663.373 66.7771  30
   4  -4 -15 209.574 78.9415  45
  -4   4  15 154.133 75.2095  30
  -4   4  14 857.380 126.124  30
   4  -4 -14 834.296 93.8790  41
   4  -4 -13 4037.07 211.820  41
  -4   4  13 4130.60 256.102  30
   4  -4 -12 8707.72 360.220  41
  -4   4  12 8561.74 416.906  30
   4  -4 -11 73645.7 2006.02  41
  -4   4  11 76491.6 2106.41  30
   4  -4 -10 393.662 122.667  41
  -4   4  10 740.039 171.022  30
   4  -4 -10 536.411 132.977  50
  -4   4   9 2315.19 250.192  30
   4  -4  -9 1885.61 191.078  41
   4  -4  -9 2902.82 233.404  50
   4  -4  -9 2305.55 478.160  10
   4  -4  -8 52664.7 1492.97  50
   4  -4  -8 53437.2 2282.13  10
  -4   4   8 49755.4 1507.19  30
   4  -4  -7 59382.4 1673.96  50
  -4   4   7 59362.5 1679.01  30
   4  -4  -7 61512.6 2504.81  10
   4  -4  -7 58119.8 1571.55   6
   4  -4  -6 15905.8 995.394   2
  -4   4   6 15142.4 1042.69   1
  -4   4   6 16950.1 649.797  30
   4  -4  -6 16847.7 661.888  50
   4  -4  -5 12626.1 541.749  50
  -4   4   5 11647.5 510.890  65
  -4   4   5 11835.0 509.641  30
  -4   4   5 10906.8 892.375   1
  -4   4   4 23588.6 801.262  65
   4  -4  -4 25240.9 1459.02  10
  -4   4   4 24235.2 793.319  30
   4  -4  -4 24680.0 833.830  50
   4  -4  -4 22621.0 760.043  45
  -4   4   3 50995.8 1436.24  65
   4  -4  -3 54501.1 2290.58  10
  -4   4   3 50610.9 1417.28  30
   4  -4  -3 54333.2 1484.58  50
   4  -4  -3 49183.2 1389.23  45
   4  -4  -2 451.581 110.436  45
  -4   4   2 456.457 121.546  65
  -4   4   2 441.464 104.765  17
   4  -4  -2 293.972 255.751  10
  -4   4   1 27690.1 882.656  65
   4  -4  -1 27666.6 1524.89  10
  -4   4   1 29853.0 873.702  17
  -4   4   0 117721. 3444.12   7
  -4   4   0 116419. 2966.05  65
   4  -4   0 118919. 3004.89  50
  -4   4   0 114615. 3003.59  39
   4  -4   0 112388. 3819.61  10
  -4   4  -1 128455. 3779.98   7
  -4   4  -1 132388. 3247.64  65
   4  -4   1 130907. 3277.57  50
  -4   4  -1 132121. 3286.75  39
   4  -4   1 126450. 4065.50  10
   4  -4   2 60912.4 1674.36  50
   4  -4   2 62474.1 2318.19  10
  -4   4  -2 61191.1 1677.64  39
  -4   4  -2 62177.3 2181.05   7
   4  -4   3 7285.12 370.440  50
  -4   4  -3 7035.76 363.037  39
  -4   4  -3 7398.89 659.638   7
   4  -4   3 6597.68 626.568  10
  -4   4  -4 2151.87 198.758  39
  -4   4  -4 2545.87 432.459   7
   4  -4   4 1753.84 314.579  10
  -4   4  -5 2866.52 228.367  39
  -4   4  -5 2814.87 461.230   7
  -4   4  -5 2902.34 222.397  33
  -4   4  -6 17434.3 1051.82  13
  -4   4  -6 16488.7 586.738  62
  -4   4  -6 14451.1 983.153   7
  -4   4  -6 14635.5 577.528  39
  -4   4  -6 14529.4 566.559  33
  -4   4  -7 383.406 268.533   7
  -4   4  -7 467.335 269.552   1
  -4   4  -7 872.822 316.389  13
  -4   4  -7 549.409 130.629  39
  -4   4  -7 698.801 144.626  62
  -4   4  -8 1278.52 338.914   1
  -4   4  -8 1401.35 179.705  62
  -4   4  -8 1329.03 173.889  39
  -4   4  -8 1385.94 367.511  13
  -4   4  -9 91215.4 2371.60  39
   4  -4   9 90335.7 2307.93   6
   4  -4   9 93963.8 2994.69   2
  -4   4  -9 94248.6 2359.81  62
  -4   4 -10 66274.4 2422.90   7
  -4   4 -10 62154.1 1745.91  39
   4  -4  10 65338.2 1786.77  36
  -4   4 -10 63313.5 1723.23  62
  -4   4 -10 62297.6 1724.18  68
  -4   4 -11 4997.35 588.944   7
  -4   4 -11 4955.96 309.528  62
  -4   4 -11 5524.33 333.156  68
  -4   4 -11 4828.62 322.986  39
   4  -4  11 5400.28 369.886  40
   4  -4  11 5167.88 337.087  36
  -4   4 -12 7658.16 691.055   7
  -4   4 -12 6999.08 375.164  62
  -4   4 -12 6857.06 385.402  68
  -4   4 -12 7644.08 382.462  20
  -4   4 -12 8165.86 376.884  56
  -4   4 -12 8115.39 418.270  39
   4  -4  12 8182.57 447.920  40
   4  -4  12 8037.39 417.729  36
  -4   4 -13 652.789 171.812  20
  -4   4 -13 685.841 160.003  56
   4  -4  13 892.874 193.537  55
   4  -4  13 591.957 188.988  40
  -4   4 -13 758.735 175.981  68
  -4   4 -14 4222.35 270.359  20
  -4   4 -14 4043.03 245.734  56
   4  -4  14 4193.78 305.384  55
   4  -4  14 4237.47 302.608  40
  -4   4 -14 3741.57 259.561  67
  -4   4 -15 2897.84 216.568  67
  -4   4 -15 2974.90 215.664  20
   4  -4  15 2701.03 239.952  40
   4  -4  15 3135.86 256.278  55
   4  -4  15 3078.49 240.063  36
   4  -4  16 7551.63 352.991  55
   4  -4  16 6902.82 334.974  40
   4  -4  16 6747.95 335.386  36
  -4   4 -16 6209.73 293.123  67
   4  -4  17 2243.14 182.355  55
   4  -4  17 2232.26 173.395  36
  -4   4 -17 1694.21 139.149  67
   4  -4  18 16394.3 479.876  36
   4  -4  18 14144.8 414.897  69
   4  -4  19 3723.17 149.634  36
  -4   3  17 947.390 92.2497  30
   4  -3 -16 3454.91 153.713  41
  -4   3  16 4199.73 218.016  30
   4  -3 -15 3462.00 181.948  41
  -4   3  15 3550.15 234.746  30
   4  -3 -14 2980.98 190.059  41
  -4   3  14 2908.89 235.278  30
   4  -3 -13 13835.3 509.120  41
  -4   3  13 14401.2 598.798  30
   4  -3 -13 15198.0 577.533  51
  -4   3  12 30318.1 1055.95  30
   4  -3 -12 31763.1 950.175  50
   4  -3 -12 32923.8 1024.10  51
   4  -3 -11 8987.44 414.481  50
   4  -3 -11 9281.48 457.746  51
  -4   3  11 8120.58 468.719  30
   4  -3 -11 7906.58 758.699  10
   4  -3 -11 7682.27 771.487   8
   4  -3 -10 42194.0 1226.20  50
   4  -3 -10 39326.3 1238.70  51
  -4   3  10 39178.9 1293.35  30
   4  -3 -10 40133.1 1880.83  10
   4  -3  -9 1236.53 185.044  50
   4  -3  -9 1128.97 188.974  51
  -4   3   9 1124.99 214.902  30
   4  -3  -9 1101.67 359.490  10
   4  -3  -8 113.048 123.155  51
   4  -3  -8 64.8950 110.537  50
   4  -3  -8-98.0587 259.960  10
  -4   3   8-65.7723 145.797  30
   4  -3  -7 340.676 148.695  50
   4  -3  -7 656.252 170.191  51
  -4   3   7 495.644 182.593  30
   4  -3  -7 262.069 252.176  10
  -4   3   7 260.853 210.820   1
   4  -3  -6 4685.24 340.077  50
   4  -3  -6 4306.08 305.697  51
  -4   3   6 5102.34 374.617  30
   4  -3  -6 5430.85 692.781  10
  -4   3   6 3660.79 510.485   1
   4  -3  -5 9501.14 449.334  50
   4  -3  -5 8302.96 401.003  51
  -4   3   5 8543.97 438.213  30
   4  -3  -5 9364.93 852.526  10
  -4   3   5 8941.74 743.520   1
   4  -3  -4 124019. 3080.99  50
   4  -3  -4 118801. 3013.24  51
  -4   3   4 116804. 3754.89   1
  -4   3   4 122739. 3077.22  30
  -4   3   3 80968.0 2179.78  30
  -4   3   3 86264.4 2137.61  17
  -4   3   2 129788. 3282.46  65
  -4   3   2 134945. 3243.71  17
  -4   3   2 131543. 3278.90  30
   4  -3  -1 5448.41 329.829  50
  -4   3   1 4779.68 270.669  17
  -4   3   1 5636.45 315.254  65
   4  -3   0 6896.21 338.770  50
  -4   3   0 6745.26 350.549  65
  -4   3   0 6893.65 335.044  17
   4  -3   1 17749.1 624.876  50
  -4   3  -1 20298.5 964.347   7
   4  -3   2 13548.7 516.500  50
  -4   3  -2 13824.6 525.542  65
  -4   3  -2 14454.0 534.073  39
  -4   3  -2 15194.4 852.438   7
  -4   3  -3 22228.0 1076.59   7
  -4   3  -3 20403.1 677.416  65
   4  -3   3 19454.7 669.647  50
  -4   3  -3 19865.8 678.662  39
  -4   3  -3 21468.7 1067.00  13
   4  -3   4 67808.0 1768.99  50
  -4   3  -4 69850.5 2321.86  13
  -4   3  -4 69950.4 2335.57   7
  -4   3  -4 64444.3 1760.68  39
  -4   3  -5 128252. 3719.95   7
   4  -3   5 117645. 2974.78  50
  -4   3  -6 44656.5 1762.94   7
  -4   3  -6 44800.8 1819.77   1
  -4   3  -7 15417.1 584.700  62
  -4   3  -7 15457.3 574.367  33
  -4   3  -7 13976.1 951.403   1
  -4   3  -8 7936.05 367.198  62
  -4   3  -8 8063.07 709.701  13
  -4   3  -8 6680.17 644.478   1
  -4   3  -8 6905.63 346.145  33
  -4   3  -9 58400.1 2185.63   7
  -4   3  -9 54836.7 2052.35   1
  -4   3  -9 53367.4 1513.06  33
  -4   3  -9 57617.2 1533.19  62
  -4   3 -10 18560.0 1101.94   7
  -4   3 -10 16936.1 640.825  33
  -4   3 -10 18583.2 656.636  62
  -4   3 -10 18783.9 654.197  68
  -4   3 -11 908.281 168.590  68
  -4   3 -11 406.420 251.832   7
  -4   3 -11 647.919 152.962  56
  -4   3 -11 570.197 147.794  62
  -4   3 -12 345.959 142.695  56
  -4   3 -12 338.288 136.542  62
  -4   3 -12 334.598 147.477  68
  -4   3 -12 429.906 157.334  20
   4  -3  12 271.489 173.276  40
  -4   3 -12 253.408 126.890  39
  -4   3 -12 419.839 239.380   7
  -4   3 -13 8607.96 401.532  20
  -4   3 -13 8148.67 374.170  56
   4  -3  13 8472.02 448.427  40
  -4   3 -13 7802.43 415.087  68
  -4   3 -14 4991.01 294.455  20
  -4   3 -14 4463.06 266.393  56
   4  -3  14 5497.63 354.891  55
   4  -3  14 5272.59 341.251  40
   4  -3  14 5083.67 333.125  36
  -4   3 -15 15925.4 581.353  67
  -4   3 -15 16028.1 566.221  20
  -4   3 -15 16078.0 536.692  25
   4  -3  15 16920.3 635.149  40
   4  -3  15 17400.1 655.754  55
   4  -3  15 17567.0 651.001  36
   4  -3  16 4517.73 301.727  55
   4  -3  16 4640.18 290.606  40
   4  -3  16 4472.30 302.029  36
  -4   3 -16 4332.22 256.176  67
   4  -3  17 1521.18 182.843  55
   4  -3  17 1642.45 180.946  36
  -4   3 -17 1350.95 144.444  67
   4  -3  18 7430.59 324.136  55
   4  -3  18 7775.41 333.683  36
   4  -3  18 7056.77 269.331  69
   4  -3  19 7315.83 284.894  36
  -4   2  18 205.956 59.0043  30
  -4   2  17 19195.4 545.392  57
   4  -2 -17 18392.4 517.862  41
  -4   2  16 54384.8 1479.09  30
   4  -2 -16 55809.5 1447.97  51
  -4   2  15 12193.4 512.556  30
   4  -2 -15 13033.7 491.680  51
  -4   2  14 354.920 106.620  43
  -4   2  14 434.503 158.236  30
   4  -2 -14 519.090 143.575  51
   4  -2 -14 500.993 105.793  50
  -4   2  13 18906.5 667.389  43
  -4   2  13 20793.2 788.393  30
   4  -2 -13 19592.8 671.481  50
   4  -2 -13 21469.8 732.879  51
  -4   2  12 7138.30 454.185  30
   4  -2 -12 8677.59 407.022  50
   4  -2 -12 9650.01 454.471  51
  -4   2  12 6772.50 373.540  43
   4  -2 -12 6804.41 739.783   8
  -4   2  12 5150.04 740.639  16
   4  -2 -11 707.370 349.203   8
  -4   2  11 933.067 208.778  30
  -4   2  11 707.904 158.063  43
  -4   2  11 473.424 352.435  16
   4  -2 -11 961.368 305.514  10
   4  -2 -11 931.419 183.970  51
   4  -2 -11 868.544 168.379  50
  -4   2  10 2158.24 283.677  30
  -4   2  10 2071.18 235.227  43
  -4   2  10 2146.84 491.684  16
   4  -2 -10 2179.23 430.044  10
   4  -2 -10 3070.35 264.529  50
   4  -2 -10 2733.48 262.221  51
  -4   2   9 8254.43 503.237  30
  -4   2   9 8404.41 438.595  43
   4  -2  -9 7942.69 791.541  10
  -4   2   9 8299.88 915.073  16
   4  -2  -9 9155.52 460.514  50
   4  -2  -9 9308.45 464.139  51
  -4   2   8 63999.9 1834.87  30
   4  -2  -8 64007.6 1774.29  50
   4  -2  -8 60159.5 1721.85  51
  -4   2   8 62018.5 1718.31  43
   4  -2  -8 65405.9 2497.33  10
  -4   2   8 64500.3 2667.47  16
  -4   2   7 22967.4 1128.37   1
  -4   2   7 24734.1 894.894  30
   4  -2  -7 24294.2 851.689  50
   4  -2  -7 23409.5 817.522  51
  -4   2   7 25176.8 823.972  43
  -4   2   7 25914.5 1491.59  16
  -4   2   7 22704.5 1222.68  12
   4  -2  -7 22936.5 1337.50  10
  -4   2   6 43956.2 1706.34   1
  -4   2   6 42968.0 1361.68  30
   4  -2  -6 44667.8 1325.35  50
   4  -2  -6 42435.7 1265.35  51
  -4   2   6 45056.4 1277.85  43
  -4   2   6 45776.3 2021.55  16
  -4   2   6 45199.3 1798.38  12
  -4   2   5 2330.53 382.839   1
  -4   2   5 2962.41 265.188  30
   4  -2  -5 3357.94 261.229  50
   4  -2  -5 2377.96 221.762  51
  -4   2   5 3034.08 230.931  43
  -4   2   5 3084.92 429.582  12
  -4   2   4 124749. 3776.00   1
  -4   2   4 126480. 3253.74  30
  -4   2   3 25240.8 1232.48   1
  -4   2   3 25465.3 782.230  17
  -4   2   2 125333. 3720.45   1
  -4   2   2 122351. 3014.57  17
  -4   2   1 3967.44 484.900   1
  -4   2   1 3292.40 222.529  17
  -4   2   0 5078.58 545.099   1
  -4   2   0 4977.59 267.561  17
  -4   2  -1 139991. 4123.75   1
  -4   2  -2 33607.7 1355.54  13
  -4   2  -3 14122.2 789.439   7
  -4   2  -3 13711.5 769.652  13
  -4   2  -4 14676.0 835.512   7
  -4   2  -4 16074.2 957.549   1
  -4   2  -4 15636.5 845.524  13
  -4   2  -5 72788.8 2501.79   7
  -4   2  -5 75715.4 2457.86  13
  -4   2  -6 23005.9 1155.41   7
  -4   2  -6 26156.3 1238.37   1
  -4   2  -6 24216.5 1148.39  13
  -4   2  -7 286732. 6386.18  62
  -4   2  -7 262046. 6360.99  39
  -4   2  -7 258052. 6346.68  33
  -4   2  -7 297825. 7147.84   1
  -4   2  -8 11513.4 448.389  39
  -4   2  -8 11650.6 443.684  33
  -4   2  -8 12205.5 827.587   7
  -4   2  -8 13368.4 816.213   1
  -4   2  -9 38021.4 1046.00  68
  -4   2  -9 39319.4 1611.80   7
  -4   2  -9 36271.2 1477.15   1
  -4   2  -9 35271.1 1045.48  39
  -4   2  -9 33833.2 1029.25  33
  -4   2 -10 12673.6 513.748  62
  -4   2 -10 13549.0 512.594  68
  -4   2 -10 14502.6 515.307  54
  -4   2 -10 13851.6 895.906   7
  -4   2 -10 11424.7 748.339   1
  -4   2 -10 12615.8 506.357  39
  -4   2 -10 12785.8 501.825  33
  -4   2 -11 31346.8 916.978  20
  -4   2 -11 31307.1 972.008  62
  -4   2 -11 30933.0 951.685  68
  -4   2 -11 33128.8 955.868  54
  -4   2 -12 11995.4 471.864  20
  -4   2 -12 11876.6 512.694  62
  -4   2 -12 12365.1 505.550  68
  -4   2 -12 11135.0 501.493  39
  -4   2 -12 12073.7 454.445  56
  -4   2 -12 12420.9 495.120  54
  -4   2 -13 9677.04 413.444  20
  -4   2 -13 9601.73 440.971  68
   4  -2  13 9525.13 465.658  40
  -4   2 -13 9373.07 384.634  56
  -4   2 -13 9277.08 424.460  54
  -4   2 -14 2419.04 215.610  20
   4  -2  14 2519.94 248.317  40
  -4   2 -14 2044.33 210.434  67
   4  -2  15 22349.1 782.344  55
  -4   2 -15 21216.8 708.978  67
   4  -2  15 22299.1 763.395  40
   4  -2  15 22180.0 1353.54  15
  -4   2 -16 7310.32 323.468  67
  -4   2 -16 6619.88 305.805  25
   4  -2  16 6226.47 358.168  55
   4  -2  16 5666.06 332.085  40
   4  -2  16 5407.89 353.030  36
   4  -2  17 2439.03 216.439  55
  -4   2 -17 1819.67 161.396  67
   4  -2  17 2627.93 226.527  36
  -4   2 -17 2276.99 162.699  25
   4  -2  18 2739.59 213.485  36
   4  -2  18 2185.06 192.291  55
   4  -2  19 8227.51 335.454  36
   4  -2  20 3044.84 156.576  36
  -4   2 -20 5168.09 205.957  28
   4  -2  21 151.079 61.1361  59
  -4   1  18 168.957 54.6319  57
  -4   1  18 268.404 66.6809  30
  -4   1  17 9.99355 55.9741  43
  -4   1  17-34.3372 82.4847  30
   4  -1 -17 32.9541 75.2510  51
  -4   1  16 390.749 98.6480  43
   4  -1 -16 489.685 119.006  51
  -4   1  15 8715.45 390.497  43
   4  -1 -15 10355.0 428.760  51
  -4   1  14 116.182 118.853  43
   4  -1 -14 194.876 124.549  51
   4  -1 -14 195.063 105.685  50
  -4   1  13 13559.0 564.855  43
   4  -1 -13 14054.8 568.382  51
   4  -1 -13 13484.3 539.954  50
  -4   1  12 9464.41 478.663  43
   4  -1 -12 10891.3 900.829   8
   4  -1 -12 10382.1 481.166  51
  -4   1  11 19907.2 753.739  43
   4  -1 -11 17789.9 1098.16  10
   4  -1 -11 18937.8 1219.51   8
   4  -1 -11 19604.9 724.913  51
  -4   1  10 8150.38 452.571  43
   4  -1 -10 8665.06 816.702   8
  -4   1  10 8032.73 765.899  12
  -4   1  10 9608.09 947.687  16
   4  -1 -10 8374.49 753.765  10
   4  -1 -10 8959.35 442.435  51
  -4   1   9 1737.07 231.170  43
  -4   1   9 1282.71 343.192  12
  -4   1   9 1622.45 446.665  16
   4  -1  -9 1821.18 390.079  10
   4  -1  -9 1965.41 216.676  51
  -4   1   8 27123.3 968.667  30
   4  -1  -8 25327.6 864.588  51
  -4   1   8 26408.5 910.125  43
  -4   1   8 28990.5 1617.99  16
  -4   1   8 24318.4 1355.49  12
   4  -1  -8 29473.9 1463.66  10
  -4   1   7 106785. 3026.95   1
  -4   1   7 106544. 2712.23  30
   4  -1  -7 93641.1 2576.45  51
  -4   1   7 103582. 2639.11  43
  -4   1   7 97290.5 3301.92  12
  -4   1   7 108034. 3591.96  16
  -4   1   6 32289.9 1318.56   1
  -4   1   6 32494.9 1036.07  30
   4  -1  -6 28575.8 937.884  51
  -4   1   6 32417.1 989.829  43
  -4   1   6 32100.1 1498.48  12
  -4   1   6 34010.9 1651.16  16
  -4   1   5 19097.7 954.566   1
  -4   1   5 17049.9 673.166  30
  -4   1   5 18739.5 1134.36  16
  -4   1   5 18102.1 1040.38  12
  -4   1   4 58213.9 2107.34  12
  -4   1   4 58990.6 2023.09   1
  -4   1   3 400.606 202.511  12
  -4   1   3 378.273 211.195   1
  -4   1   2 8368.54 348.664  17
  -4   1   2 7326.32 588.513  12
  -4   1   2 8829.24 641.892   1
  -4   1   1 181.138 79.8930  17
  -4   1   1 196.017 161.058  12
  -4   1   1 413.980 199.173   1
  -4   1   0 7677.63 328.378  17
  -4   1   0 6942.17 456.411  13
  -4   1   0 8193.25 626.336   1
  -4   1  -1 68515.4 2125.55  13
  -4   1  -1 75390.1 1875.60  17
  -4   1  -1 73498.2 2430.42   1
  -4   1  -2 149348. 3934.87  13
  -4   1  -3 65834.2 2022.17  13
  -4   1  -4 31663.7 1233.16  13
  -4   1  -4 33348.1 1400.99   1
  -4   1  -5 22031.7 1019.98  13
  -4   1  -5 24946.8 1141.39   1
  -4   1  -6 3969.41 431.336   1
  -4   1  -7 1433.28 294.101   1
  -4   1  -8 17491.3 905.512   1
  -4   1  -9 25283.3 779.737  39
  -4   1  -9 25923.4 804.812  62
  -4   1 -10 49141.7 1342.47  62
  -4   1 -10 45838.6 1297.39  68
  -4   1 -10 51968.1 1714.99   1
  -4   1 -10 47150.3 1313.50  39
  -4   1 -10 45123.6 1326.58  54
  -4   1 -10 48774.3 1301.05  52
  -4   1 -10 49930.8 1273.37  18
  -4   1 -11 35478.0 1045.77  68
  -4   1 -11 37272.4 1042.36  52
  -4   1 -11 35294.7 1074.27  54
  -4   1 -11 36022.1 1058.76  39
  -4   1 -12 14271.7 539.530  68
  -4   1 -12 14163.8 550.840  39
  -4   1 -12 13893.3 560.467  54
  -4   1 -12 14237.4 527.980  52
  -4   1 -13 18894.9 623.962  26
  -4   1 -13 18494.2 621.481  67
   4  -1  13 19810.1 686.948  40
  -4   1 -13 17682.5 634.556  52
  -4   1 -13 17695.8 674.609  54
  -4   1 -14 220.737 99.5975  26
  -4   1 -14 427.370 123.316  67
   4  -1  14 426.278 150.632  40
  -4   1 -14 394.732 147.500  54
  -4   1 -15 65602.0 1768.92  25
  -4   1 -15 62007.6 1704.14  67
   4  -1  15 71211.1 1789.85  40
  -4   1 -15 64256.7 1810.53  54
   4  -1  15 69972.5 1814.92  55
   4  -1  16 11243.5 966.166  15
  -4   1 -16 9853.08 398.139  67
   4  -1  16 11843.9 486.304  55
   4  -1  16 11808.8 458.610  40
  -4   1 -16 11132.9 444.936  32
  -4   1 -16 10695.9 442.600  25
   4  -1  17 5104.47 291.606  55
  -4   1 -17 4571.74 259.957  32
   4  -1  17 5488.64 317.141  36
  -4   1 -17 4690.31 260.504  25
   4  -1  18 1109.75 147.104  55
  -4   1 -18 959.438 121.517  32
   4  -1  18 1109.06 151.754  36
  -4   1 -18 1074.84 128.044  25
   4  -1  19 626.258 110.831  36
  -4   1 -20 1976.83 152.978  28
  -4   1 -21 2121.66 129.550  28
  -4   0  18 3138.28 144.604  43
  -4   0  18 4148.14 185.906  57
  -4   0  17 69.4503 77.8064  43
   4   0 -17 56.7387 77.7484  51
  -4   0  17 42.8393 77.2942  30
  -4   0  16 4981.86 272.443  43
   4   0 -16 5314.94 277.881  51
  -4   0  16 4737.89 279.370  30
  -4   0  15 762.533 148.072  43
   4   0 -15 876.775 149.400  51
   4   0 -15 714.098 124.854  50
  -4   0  15 854.416 164.657  30
  -4   0  14 13270.9 557.880  43
   4   0 -14 13773.7 541.712  51
  -4   0  14 12954.4 573.663  30
  -4   0  13 9034.18 466.111  43
   4   0 -13 8441.18 425.225  51
  -4   0  13 8972.00 479.507  30
   4   0 -12 1104.92 334.310   8
  -4   0  12 1390.69 227.266  30
   4   0 -12 1290.86 189.447  51
  -4   0  12 1218.03 210.089  43
  -4   0  12 1004.61 317.056  12
  -4   0  12 853.505 392.834  16
  -4   0  11 61191.8 1761.09  59
  -4   0  11 70920.5 1955.94  30
   4   0 -11 67033.6 1827.66  51
  -4   0  11 71949.0 1926.73  43
  -4   0  11 61047.9 2514.19  12
  -4   0  11 63066.9 2749.88  16
   4   0 -11 68700.4 2578.66   8
  -4   0  10 106711. 2744.00  30
   4   0 -10 102531. 2605.90  51
  -4   0  10 104137. 2693.43  43
   4   0 -10 102470. 3420.09   8
  -4   0  10 97454.4 3432.75  12
  -4   0  10 104004. 3715.32  16
  -4   0   9 20477.1 741.654  59
  -4   0   9 24025.3 884.996  30
   4   0  -9 23531.3 789.070  51
  -4   0   9 22566.7 845.286  43
  -4   0   9 20725.9 1291.25  12
  -4   0   9 24361.8 1499.60  16
   4   0  -9 23244.1 1229.44  10
   4   0  -9 24117.6 1333.96   8
  -4   0   8 6668.32 406.768  30
  -4   0   8 5883.78 378.425  43
  -4   0   8 5256.04 635.623  12
  -4   0   8 6266.48 742.140  16
  -4   0   8 5523.36 313.892  59
  -4   0   7 23633.2 854.316  30
  -4   0   7 22663.6 816.392  43
  -4   0   7 20558.3 1245.23  12
  -4   0   7 22853.2 1378.00  16
  -4   0   6 531.592 152.497  30
  -4   0   6 652.045 224.449   1
  -4   0   6 667.094 280.426  12
  -4   0   6 717.163 305.130  16
  -4   0   6 595.292 148.377  43
  -4   0   5 711.486 260.600  12
  -4   0   5 892.446 111.507  18
  -4   0   5 698.761 222.609   1
  -4   0   4 61719.9 2190.78  12
  -4   0   4 58179.5 1521.50  18
  -4   0   4 61348.8 2023.82   1
  -4   0   3 65612.9 2279.10  12
  -4   0   3 66770.2 2179.73   1
  -4   0   2 286142. 6600.91  12
  -4   0   2 294502. 6567.35   1
  -4   0   1 148625. 4024.70  12
  -4   0   1 152052. 3434.63  17
  -4   0   1 128759. 3507.58  13
  -4   0   1 130045. 3655.32  11
  -4   0   1 152378. 4027.64   1
  -4   0   0 450.533 168.409  11
  -4   0   0 675.202 204.273  12
  -4   0   0 427.822 139.823  13
  -4   0   0 703.843 229.434   1
  -4   0  -1 74950.8 2121.71  11
  -4   0  -1 77263.1 2156.20  13
  -4   0  -1 81569.9 2459.56  12
  -4   0  -1 82806.4 2531.95   1
  -4   0  -2 249868. 5709.01  17
  -4   0  -2 230829. 5864.02  11
  -4   0  -2 235885. 6311.03   1
  -4   0  -3 136733. 3474.21  11
  -4   0  -4 239.782 186.382   1
  -4   0  -5 143196. 4005.43   1
  -4   0  -6 27620.0 1195.93   1
  -4   0  -7 159717. 4358.48   1
  -4   0  -8 25568.5 758.898  18
  -4   0  -8 28470.3 1162.01   1
  -4   0  -9 1081.70 119.397  18
  -4   0  -9 1111.10 241.226   1
  -4   0 -10 93999.9 2396.96  52
  -4   0 -10 96376.5 2787.89   1
  -4   0 -10 96189.9 2381.85  23
  -4   0 -10 95836.2 2401.46  71
  -4   0 -10 95731.8 2343.59  18
  -4   0 -11 65908.5 1685.02  23
  -4   0 -11 66826.9 1716.73  71
  -4   0 -11 67916.1 1713.40  52
  -4   0 -12 11480.6 473.934  71
  -4   0 -12 11336.4 498.109  54
  -4   0 -12 10896.5 456.843  52
  -4   0 -13 101067. 2531.93  26
  -4   0 -13 99212.2 2515.95  22
  -4   0 -13 98021.3 2554.33  52
  -4   0 -13 101696. 2610.34  54
  -4   0 -14 47022.5 1333.32  26
  -4   0 -14 48109.6 1329.79  22
  -4   0 -14 50230.7 1431.47  54
  -4   0 -15 26114.1 835.493  26
  -4   0 -15 27835.0 888.020  25
  -4   0 -15 27719.2 929.608  54
   4   0  15 28676.8 874.191  55
   4   0  16 985.852 393.456  15
  -4   0 -16 1120.48 186.153  54
  -4   0 -16 1003.24 137.338  26
  -4   0 -16 892.380 155.572  25
  -4   0 -17 221.563 142.239  54
  -4   0 -17 105.740 120.240  32
  -4   0 -17 158.809 82.7815  26
  -4   0 -17 127.322 101.305  25
   4   0  18 44.7541 99.4514  36
  -4   0 -18 49.4148 111.750  32
  -4   0 -18 66.2017 97.8720  25
  -4   0 -19 12199.2 449.031  32
  -4   0 -19 12558.8 485.153  28
  -4   0 -20 10621.5 383.328  34
  -4   0 -20 10608.7 399.674  28
  -4   0 -21 2029.89 133.718  34
  -4   0 -21 2254.10 147.427  28
  -4   0 -22 103.386 50.2030  31
  -4   0 -22 79.8725 44.2075  28
  -4  -1  18 338.237 68.8449  43
  -4  -1  17 2391.81 170.237  43
   4   1 -17 2411.43 162.651  51
  -4  -1  16 3053.76 220.757  43
   4   1 -16 3080.79 206.678  51
  -4  -1  15 25016.5 777.986  59
  -4  -1  15 27559.2 878.269  43
  -4  -1  15 25885.6 832.626  30
  -4  -1  14 7032.76 341.608  59
  -4  -1  14 7881.48 416.936  43
  -4  -1  14 7475.71 389.577  30
   4   1 -14 7662.71 381.626  51
  -4  -1  13 5232.14 308.251  59
   4   1 -13 6163.99 351.289  51
  -4  -1  13 5904.70 376.786  43
  -4  -1  13 5512.19 354.145  30
  -4  -1  12 9702.61 508.721  30
  -4  -1  12 10225.5 464.224  59
   4   1 -12 7346.29 772.872   8
   4   1 -12 12089.4 530.368  51
  -4  -1  12 10446.6 533.947  43
  -4  -1  12 7449.03 823.002  12
  -4  -1  12 6854.50 839.839  16
  -4  -1  11 19896.6 737.497  59
  -4  -1  11 21385.9 810.853  30
   4   1 -11 20445.9 1231.08   8
  -4  -1  11 20873.7 814.745  43
  -4  -1  11 16571.8 1294.73  16
  -4  -1  11 17820.5 1259.26  12
  -4  -1  10 75401.8 2981.28  16
  -4  -1  10 68404.0 2801.85  12
  -4  -1  10 72635.2 2018.78  59
   4   1 -10 75662.6 2015.54  66
   4   1 -10 78437.2 2740.38   8
  -4  -1  10 77384.7 2125.80  43
  -4  -1  10 72963.8 2095.94  30
  -4  -1   9 71551.3 2808.41  16
  -4  -1   9 64949.0 2645.59  12
   4   1  -9 73695.6 2572.45   8
  -4  -1   9 65124.1 1860.77  59
   4   1  -9 68354.7 1853.38  66
  -4  -1   9 71181.4 1963.13  43
  -4  -1   9 66449.2 1933.09  30
  -4  -1   8 28536.6 1572.19  16
  -4  -1   8 26629.5 1497.10  12
   4   1  -8 27214.8 1391.11   8
  -4  -1   8 27032.0 900.354  59
   4   1  -8 26908.1 883.073  66
   4   1  -8 25516.0 851.482  19
  -4  -1   8 28919.9 976.255  43
  -4  -1   8 29276.7 971.025  30
  -4  -1   7 28788.3 1555.45  16
  -4  -1   7 29255.8 1532.77  12
  -4  -1   7 28420.8 925.951  59
   4   1  -7 28567.0 909.263  66
  -4  -1   7 30362.6 994.327  43
  -4  -1   7 28626.3 989.503  30
  -4  -1   6 13173.0 993.132  16
  -4  -1   6 14448.7 996.620  12
  -4  -1   6 12983.5 522.654  59
  -4  -1   6 11200.8 742.187   1
   4   1  -6 11991.5 500.217  66
  -4  -1   6 13425.0 567.123  43
  -4  -1   6 12676.7 564.856  30
  -4  -1   5 3184.02 466.520  16
  -4  -1   5 3055.17 465.092  12
  -4  -1   5 3145.99 188.549  18
  -4  -1   5 2467.46 355.171   1
  -4  -1   5 2655.36 185.466   3
  -4  -1   4 16193.8 543.272  18
  -4  -1   4 17148.2 919.822   1
  -4  -1   4 16724.4 563.644   3
  -4  -1   3 39986.9 1119.21  18
  -4  -1   3 42506.0 1593.17   1
  -4  -1   2 138745. 4079.30  12
  -4  -1   2 142254. 3441.02  18
  -4  -1   2 147785. 4024.48   1
  -4  -1   1 184302. 4406.88  18
  -4  -1   1 187743. 4998.92   1
  -4  -1   0 35106.3 975.270  17
  -4  -1   0 33892.7 1283.99  11
  -4  -1   0 35408.9 987.481  18
  -4  -1   0 36592.3 1456.43   1
  -4  -1  -1 2700.18 173.169  17
  -4  -1  -1 2843.57 308.356  11
  -4  -1  -1 2925.59 193.844  18
  -4  -1  -1 3261.21 396.846   1
  -4  -1  -2 5652.97 259.411  17
  -4  -1  -2 5950.19 432.811  11
  -4  -1  -2 6367.60 295.540  18
  -4  -1  -2 6109.43 497.037  12
  -4  -1  -2 5608.13 520.292   1
  -4  -1  -3 542.236 98.3781  17
  -4  -1  -3 602.956 186.752  11
  -4  -1  -4 9053.79 356.511  17
  -4  -1  -4 9338.27 560.980  11
  -4  -1  -4 11026.7 404.360  18
  -4  -1  -4 10086.3 696.634   1
  -4  -1  -5 52317.0 1376.99  18
  -4  -1  -5 53500.2 1866.09   1
  -4  -1  -6 74621.3 1915.49  18
  -4  -1  -6 78949.6 2443.96   1
  -4  -1  -7 107751. 2660.70  18
  -4  -1  -7 110743. 3189.25   1
  -4  -1  -8 77873.8 1969.72  18
  -4  -1  -8 81865.7 2475.58   1
  -4  -1  -8 78207.0 1971.35   3
  -4  -1  -9 986.365 144.316  29
  -4  -1  -9 1130.71 141.212  52
  -4  -1  -9 997.407 123.935  18
  -4  -1  -9 1084.24 243.792   1
  -4  -1  -9 892.899 115.488   3
  -4  -1 -10 37279.7 1078.26  52
  -4  -1 -10 38191.6 1072.25  23
  -4  -1 -10 37157.7 1093.23  29
  -4  -1 -10 36517.0 1392.12   1
  -4  -1 -10 37338.2 1014.83   3
  -4  -1 -10 38074.9 1078.03  71
  -4  -1 -11 24163.2 782.701  52
  -4  -1 -11 25078.0 776.544  23
  -4  -1 -11 26992.8 805.661  71
  -4  -1 -11 25623.8 812.458  29
  -4  -1 -12 5543.25 304.905  26
  -4  -1 -12 5774.84 322.672  52
  -4  -1 -13 19549.4 636.573  26
  -4  -1 -13 18319.9 648.771  52
  -4  -1 -13 17366.6 656.236  54
  -4  -1 -13 18310.8 656.651  71
  -4  -1 -14 28392.3 984.743  48
  -4  -1 -14 33059.6 1009.53  26
  -4  -1 -14 33090.2 1013.01  22
  -4  -1 -14 38492.2 1067.53  25
  -4  -1 -14 36093.3 1097.91  54
  -4  -1 -15 38621.9 1194.86  48
  -4  -1 -15 41855.2 1202.78  26
  -4  -1 -15 38965.1 1189.34  22
  -4  -1 -15 45632.5 1251.16  25
  -4  -1 -15 45020.3 1287.24  54
  -4  -1 -16 41586.8 1275.13  48
  -4  -1 -16 45614.8 1283.10  26
  -4  -1 -16 43168.8 1273.89  22
  -4  -1 -16 50408.8 1345.97  25
  -4  -1 -16 48770.6 1376.21  54
  -4  -1 -17 5662.71 341.977  54
  -4  -1 -17 4951.55 273.906  26
  -4  -1 -17 5027.28 276.940  22
  -4  -1 -17 5796.71 317.757  25
  -4  -1 -17 4826.77 278.086  48
  -4  -1 -18 1589.79 196.220  28
  -4  -1 -18 1703.16 177.840  25
  -4  -1 -19 16253.4 569.398  34
  -4  -1 -19 16143.6 562.996  32
  -4  -1 -20 9147.69 364.481  34
  -4  -1 -20 8975.18 357.086  32
  -4  -1 -20 8797.20 371.920  28
  -4  -1 -21 1694.79 132.304  34
  -4  -1 -21 1772.62 141.801  28
  -4  -1 -22 2679.85 125.363  34
  -4  -1 -22 3292.48 149.197  31
  -4  -2  18 5990.33 203.414  43
   4   2 -17 464.977 84.9285  51
  -4  -2  17 229.878 47.9007  59
  -4  -2  17 393.784 79.5698  57
  -4  -2  17 423.711 92.3058  43
   4   2 -16 4581.73 238.894  51
  -4  -2  16 4224.90 209.419  59
  -4  -2  16 4468.64 252.142  43
   4   2 -15 16066.9 551.478  51
  -4  -2  15 15165.6 571.267  43
   4   2 -14 10399.8 445.359  51
  -4  -2  14 9354.74 418.981  59
  -4  -2  13 8543.92 398.693  30
  -4  -2  13 9547.77 441.148  59
   4   2 -12 153.582 139.257  66
  -4  -2  12 103.553 128.235  59
  -4  -2  12-33.3413 218.254  12
  -4  -2  12 14.2907 111.818  30
   4   2 -11 479.485 144.903  66
   4   2 -11 264.072 238.770   8
  -4  -2  11 375.638 145.651  59
  -4  -2  11 315.445 255.476  12
   4   2 -11 560.666 138.880  19
  -4  -2  11 399.250 146.559  30
   4   2 -10 1417.38 192.948  66
  -4  -2  10 1215.80 203.060  59
   4   2 -10 1261.65 330.010   8
   4   2 -10 1008.59 160.227  19
  -4  -2  10 1026.08 183.222  30
  -4  -2   9 9836.85 503.091  59
   4   2  -9 10473.9 823.088   8
   4   2  -9 7987.69 414.329  19
   4   2  -9 9147.37 454.086  66
  -4  -2   9 10075.3 417.064  72
  -4  -2   9 7845.38 441.227  30
  -4  -2   8 383.451 173.147  59
   4   2  -8 311.073 141.683  66
  -4  -2   8 403.779 124.477  72
   4   2  -8 256.276 228.267   8
  -4  -2   8 391.404 185.075  43
  -4  -2   8 165.282 137.884  30
   4   2  -7 37387.4 1553.78   8
  -4  -2   7 35787.0 1136.01  59
   4   2  -7 33649.0 1052.46  66
  -4  -2   7 37658.0 1069.08  72
  -4  -2   7 37601.5 1178.03  43
  -4  -2   7 34472.0 1105.71  30
   4   2  -6 12161.0 802.660   8
  -4  -2   6 13073.8 544.320  59
   4   2  -6 11586.6 475.469  66
  -4  -2   6 13283.2 505.287  72
  -4  -2   6 12525.8 774.963   1
  -4  -2   6 13215.6 564.652  43
  -4  -2   6 11953.5 519.211  30
  -4  -2   5 133376. 3342.85  72
  -4  -2   5 132078. 3387.75  59
  -4  -2   5 135236. 3408.88  43
  -4  -2   5 138446. 3880.44   1
  -4  -2   5 140517. 3296.34   3
   4   2  -5 127590. 3826.52   8
  -4  -2   4 59613.0 1666.94  59
  -4  -2   4 60427.2 2105.29   1
  -4  -2   4 62960.6 1607.44   3
  -4  -2   3 1160.83 287.656   1
  -4  -2   3 1794.09 169.071   3
  -4  -2   2 8128.56 661.253  12
  -4  -2   2 8541.11 646.216   1
  -4  -2   2 8612.39 363.566   3
  -4  -2   1 134171. 3851.28  12
  -4  -2   1 123361. 3762.61  11
  -4  -2   1 133239. 3230.82  18
  -4  -2   1 135850. 3867.92   1
  -4  -2   1 132282. 3241.25   3
  -4  -2   0 6446.77 318.339  18
  -4  -2   0 7088.78 615.696   1
  -4  -2   0 7626.46 350.051   3
  -4  -2  -1 14984.5 873.988  11
  -4  -2  -1 6444.14 568.561  12
  -4  -2  -1 8904.05 397.652  18
  -4  -2  -1 8184.37 692.721   1
  -4  -2  -1 12816.1 460.799   3
  -4  -2  -2 14644.7 798.865  11
  -4  -2  -2 12430.5 477.712  18
  -4  -2  -2 14271.9 793.563  12
  -4  -2  -2 12043.7 816.846   1
  -4  -2  -2 12640.6 488.896   3
  -4  -2  -3 103041. 2534.39  17
  -4  -2  -3 105772. 3041.31  11
  -4  -2  -3 110975. 3092.08  12
  -4  -2  -4 64836.5 1663.54  17
  -4  -2  -4 66353.6 2132.72  11
  -4  -2  -4 66384.1 1739.80  18
  -4  -2  -4 69052.0 2309.09   1
  -4  -2  -4 69374.3 1749.47   3
  -4  -2  -5 41030.7 1480.20  11
  -4  -2  -5 34390.5 983.947  17
  -4  -2  -5 37783.6 1063.22  18
  -4  -2  -5 37073.1 1525.43   1
  -4  -2  -5 41043.1 1080.31   3
  -4  -2  -6 713.853 97.9196  17
  -4  -2  -6 926.675 263.042  11
  -4  -2  -6 699.516 124.878   3
  -4  -2  -6 598.867 219.626   1
  -4  -2  -7 39285.7 1082.34  17
  -4  -2  -7 40994.6 1609.44   1
  -4  -2  -8 71232.8 2384.65   1
  -4  -2  -8 74810.0 1884.37   3
  -4  -2  -8 75401.0 1904.14  23
  -4  -2  -8 75717.0 1907.88  29
  -4  -2  -8 71819.3 1899.63  58
  -4  -2  -8 72070.6 1895.02  53
  -4  -2  -9 2521.28 226.747  70
  -4  -2  -9 2565.40 201.844  52
  -4  -2  -9 2047.99 174.982   3
  -4  -2  -9 2846.08 210.486  23
  -4  -2 -10 488.517 186.851   1
  -4  -2 -10 516.109 124.505  23
  -4  -2 -10 657.559 133.858  26
  -4  -2 -10 527.675 129.784  29
  -4  -2 -10 453.754 119.108  64
  -4  -2 -10 443.774 113.460  71
  -4  -2 -10 462.498 135.026  70
  -4  -2 -10 534.993 126.207  48
  -4  -2 -10 451.435 115.873  37
  -4  -2 -10 544.247 131.504  34
  -4  -2 -11 49096.6 1751.28   1
  -4  -2 -11 51334.0 1440.42  71
  -4  -2 -11 53079.0 1396.42  64
  -4  -2 -11 54436.9 1449.90  25
  -4  -2 -11 50271.8 1431.53  26
  -4  -2 -11 49501.8 1432.79  48
  -4  -2 -11 53205.4 1420.32  37
  -4  -2 -11 52058.1 1461.86  34
  -4  -2 -12 34577.6 1061.19  52
  -4  -2 -12 33889.7 1003.64  24
  -4  -2 -12 34950.1 1041.27  26
  -4  -2 -12 32392.5 1036.91  48
  -4  -2 -12 34101.7 1011.08  37
  -4  -2 -12 36059.7 1067.04  71
  -4  -2 -13 248998. 5867.31  52
  -4  -2 -13 234880. 5835.35  48
  -4  -2 -13 247384. 5869.03  71
  -4  -2 -13 247428. 5789.60  37
  -4  -2 -13 228173. 5780.54  24
  -4  -2 -13 251338. 5831.91  26
  -4  -2 -13 244105. 5843.24  22
  -4  -2 -14 7591.38 393.719  48
  -4  -2 -14 7245.67 367.217  24
  -4  -2 -14 7900.07 394.010  26
  -4  -2 -14 8055.82 402.516  25
  -4  -2 -14 7276.59 388.541  22
  -4  -2 -14 7560.70 409.510  71
  -4  -2 -14 8657.20 441.505  31
  -4  -2 -15 4658.60 288.126  24
  -4  -2 -15 4987.97 305.575  26
  -4  -2 -15 5381.24 321.045  25
  -4  -2 -15 4962.96 312.561  22
  -4  -2 -15 5112.93 318.521  48
  -4  -2 -15 5239.49 339.876  34
  -4  -2 -15 5579.94 351.937  31
   4   2  15 4930.59 674.549  15
  -4  -2 -16 16717.8 653.209  54
  -4  -2 -16 16424.8 603.800  24
  -4  -2 -16 18248.5 671.798  28
  -4  -2 -16 17520.8 629.209  26
  -4  -2 -16 16766.9 624.399  22
  -4  -2 -16 17541.5 647.978  25
  -4  -2 -16 16524.5 631.631  48
  -4  -2 -16 17829.4 677.927  34
  -4  -2 -16 17616.9 681.924  31
   4   2  16 17420.9 1256.42  15
  -4  -2 -17 11988.6 493.917  48
  -4  -2 -17 11845.8 466.753  24
  -4  -2 -17 11730.9 475.110  26
  -4  -2 -17 11715.6 481.539  22
  -4  -2 -17 12361.9 507.756  25
  -4  -2 -17 13067.2 537.978  34
  -4  -2 -17 13635.1 553.993  31
  -4  -2 -17 12989.9 527.330  54
  -4  -2 -18 2353.05 196.809  48
  -4  -2 -18 2624.21 222.381  54
  -4  -2 -18 2862.84 235.116  34
  -4  -2 -18 3082.35 245.603  31
  -4  -2 -18 2763.88 237.205  32
  -4  -2 -19 483.708 124.890  34
  -4  -2 -19 424.952 133.784  32
  -4  -2 -20 81.4036 102.237  32
  -4  -2 -20 90.5332 90.5203  34
  -4  -2 -20 47.2445 87.7464  28
  -4  -2 -21 10878.2 379.155  28
  -4  -2 -21 11242.3 366.966  34
  -4  -2 -21 10097.9 360.053  32
  -4  -2 -21 10209.4 340.296  42
  -4  -3  17 1507.18 99.4807  43
   4   3 -17 1624.89 98.7406  51
  -4  -3  16 520.753 93.9949  43
  -4  -3  16 498.744 84.0380  59
   4   3 -16 521.015 93.8731  51
  -4  -3  15 456.611 121.765  43
  -4  -3  15 276.614 96.0712  59
  -4  -3  15 464.286 100.940  57
   4   3 -15 435.593 104.811  51
  -4  -3  14 95.7635 97.9454  57
  -4  -3  14 185.623 106.807  59
  -4  -3  14 163.876 121.171  43
  -4  -3  13 7361.45 386.478  59
   4   3 -13 7865.50 369.031  66
  -4  -3  13 7657.11 408.527  43
  -4  -3  12 12155.8 545.572  59
  -4  -3  12 12471.5 563.830  43
   4   3 -12 11808.0 490.132  66
   4   3 -11 1999.32 188.218  19
  -4  -3  11 2440.49 257.214  43
  -4  -3  11 2299.54 245.181  59
   4   3 -11 2215.60 215.596  66
  -4  -3  11 1883.64 178.935  72
  -4  -3  10 51422.7 1503.64  43
  -4  -3  10 49345.2 1478.34  59
   4   3 -10 47630.3 1370.96  66
  -4  -3  10 45941.2 1331.19  72
  -4  -3   9 29741.4 1058.64  43
  -4  -3   9 31163.9 1058.48  59
   4   3  -9 29502.4 944.915  66
  -4  -3   9 30968.4 946.053  72
  -4  -3   8 7218.53 438.876  43
  -4  -3   8 7173.95 436.396  59
   4   3  -8 7191.34 365.665  66
  -4  -3   8 7925.04 382.723  72
  -4  -3   7 133.977 140.960  43
  -4  -3   7 107.985 94.1216  38
  -4  -3   7 108.835 138.363  59
   4   3  -7 196.098 117.160  66
  -4  -3   7 176.760 113.713  72
  -4  -3   6 7554.57 423.084  59
  -4  -3   6 7586.27 421.577  43
  -4  -3   6 7177.32 338.094  38
  -4  -3   6 6252.70 601.301   1
   4   3  -6 6830.60 340.030  66
  -4  -3   6 8034.14 388.655  72
  -4  -3   5 7158.49 394.689  59
  -4  -3   5 7224.75 369.971  72
  -4  -3   5 6030.66 368.813  43
  -4  -3   5 6723.71 330.699  38
  -4  -3   5 6865.73 617.876   1
  -4  -3   4 11942.3 821.679   1
  -4  -3   4 12216.5 483.083   4
  -4  -3   4 11512.4 507.193  57
  -4  -3   4 11955.1 523.321  59
  -4  -3   4 11926.9 503.242  72
  -4  -3   4 12185.7 483.398  44
  -4  -3   4 12958.4 525.039  43
  -4  -3   4 12692.2 481.219  38
  -4  -3   4 11041.9 881.713  12
  -4  -3   3 24378.2 1226.33   1
  -4  -3   3 25085.0 788.496   4
  -4  -3   3 22926.8 791.988  57
  -4  -3   3 22807.7 799.881  59
  -4  -3   3 23328.5 764.187  44
  -4  -3   3 24922.3 798.560  43
  -4  -3   3 23684.2 761.662  38
  -4  -3   3 24299.1 1299.94  12
  -4  -3   3 25616.8 806.808  72
  -4  -3   2 35630.8 1045.06   3
  -4  -3   2 36589.0 1573.98   1
  -4  -3   2 35120.4 1030.96  38
  -4  -3   2 36036.8 1058.03  72
  -4  -3   2 34966.3 1564.95  12
  -4  -3   2 34919.5 1567.34  11
  -4  -3   1 75706.4 2579.95  12
  -4  -3   1 74357.3 2573.00  11
  -4  -3   1 76772.2 1993.12   3
  -4  -3   1 77303.0 2636.55   1
  -4  -3   0 34356.1 1450.11  12
  -4  -3   0 33445.6 1471.06  11
  -4  -3   0 31939.1 1497.91   1
  -4  -3   0 33558.8 1006.27   3
  -4  -3  -1 1332.06 284.281  12
  -4  -3  -1 1526.64 314.813  11
  -4  -3  -1 1199.90 324.816   1
  -4  -3  -1 1355.36 169.461   3
  -4  -3  -2 3402.30 424.682  11
  -4  -3  -2 3962.51 418.905  12
  -4  -3  -2 2989.84 440.827   1
  -4  -3  -2 3136.67 231.662   3
  -4  -3  -3 46478.9 1750.38  11
  -4  -3  -3 44387.8 1625.33  12
  -4  -3  -4 121956. 3465.20  11
  -4  -3  -4 113097. 2881.96   3
  -4  -3  -5 89813.7 2829.48  11
  -4  -3  -5 90463.1 2306.28   3
  -4  -3  -5 87980.3 2946.39   1
  -4  -3  -6 23625.0 754.762  64
  -4  -3  -6 24386.3 755.456  53
  -4  -3  -6 24310.3 762.085  46
  -4  -3  -6 24222.9 1172.00  11
  -4  -3  -6 24207.6 776.116   3
  -4  -3  -6 22617.8 1197.63   1
  -4  -3  -7 3127.62 222.832  70
  -4  -3  -7 2671.51 207.063  64
  -4  -3  -7 2821.71 194.049  52
  -4  -3  -7 2815.96 203.501  58
  -4  -3  -7 2820.98 202.708  53
  -4  -3  -7 2686.16 199.799  23
  -4  -3  -7 2829.34 210.097  26
  -4  -3  -7 2644.59 202.061  48
  -4  -3  -7 2657.87 199.431  49
  -4  -3  -7 3084.56 222.751  35
  -4  -3  -7 2559.10 197.566  34
  -4  -3  -7 2704.55 405.220   1
  -4  -3  -8 242.310 194.012   1
  -4  -3  -8 395.813 119.337   4
  -4  -3  -8 126.485 114.756  64
  -4  -3  -8 200.085 108.943  70
  -4  -3  -8 115.031 84.3732  53
  -4  -3  -8 176.797 99.8595  58
  -4  -3  -8 267.558 106.415  26
  -4  -3  -8 113.189 101.643  25
  -4  -3  -8 167.410 94.8288  48
  -4  -3  -8 185.295 103.359  49
  -4  -3  -8 170.116 93.0951  52
  -4  -3  -8 242.556 111.142  44
  -4  -3  -8 99.1371 90.4819  31
  -4  -3  -8 154.057 103.177  35
  -4  -3  -8 232.127 105.215  34
  -4  -3  -9 2142.77 359.644   1
  -4  -3  -9 2097.94 192.037   4
  -4  -3  -9 2672.68 218.449  70
  -4  -3  -9 2237.97 202.203  64
  -4  -3  -9 2584.49 205.065  53
  -4  -3  -9 2936.13 211.796  52
  -4  -3  -9 2103.87 190.882  28
  -4  -3  -9 1895.10 169.801  24
  -4  -3  -9 2469.18 204.239  29
  -4  -3  -9 2235.65 201.665  26
  -4  -3  -9 2618.50 210.399  25
  -4  -3  -9 2424.47 203.245  48
  -4  -3  -9 2089.56 186.839  44
  -4  -3  -9 2453.22 210.946  49
  -4  -3  -9 2681.96 215.579  37
  -4  -3  -9 2296.72 198.666  35
  -4  -3  -9 2390.76 203.265  34
  -4  -3  -9 2428.05 205.664  31
  -4  -3 -10 14831.2 895.716   1
  -4  -3 -10 15560.2 564.496   4
  -4  -3 -10 16523.9 587.972  64
  -4  -3 -10 17596.9 620.268  70
  -4  -3 -10 16186.8 596.981  52
  -4  -3 -10 15364.0 589.813  28
  -4  -3 -10 16661.6 596.280  25
  -4  -3 -10 16254.3 592.607  29
  -4  -3 -10 15248.0 553.881  24
  -4  -3 -10 15633.5 597.261  48
  -4  -3 -10 16884.6 608.373  49
  -4  -3 -10 15997.0 590.839  37
  -4  -3 -10 15660.7 560.870  35
  -4  -3 -10 15554.5 601.099  34
  -4  -3 -10 16318.4 609.504  31
  -4  -3 -11 43983.9 1731.81   1
  -4  -3 -11 48175.7 1373.76  71
  -4  -3 -11 50736.2 1385.60  70
  -4  -3 -11 47981.9 1333.59  64
  -4  -3 -11 46644.4 1369.16  52
  -4  -3 -11 48830.0 1385.74  48
  -4  -3 -11 49454.0 1387.19  28
  -4  -3 -11 49937.6 1372.60  29
  -4  -3 -11 50905.3 1370.50  25
  -4  -3 -11 47299.8 1327.22  24
  -4  -3 -11 49785.6 1372.89  37
  -4  -3 -11 48302.1 1388.91  34
  -4  -3 -11 47973.6 1396.08  31
  -4  -3 -11 42084.7 1278.70  35
  -4  -3 -12 4645.23 312.612  71
  -4  -3 -12 5554.86 299.237  64
  -4  -3 -12 5044.48 324.968  48
  -4  -3 -12 4533.57 287.937  24
  -4  -3 -12 5346.70 333.122  28
  -4  -3 -12 4990.49 325.679  22
  -4  -3 -12 4582.60 304.857  26
  -4  -3 -12 5061.35 315.928  25
  -4  -3 -12 5392.92 317.405  37
  -4  -3 -12 5098.47 331.703  34
  -4  -3 -12 4882.77 326.666  31
  -4  -3 -12 5027.13 316.053  29
  -4  -3 -13 54272.8 1559.09  71
  -4  -3 -13 53899.4 1461.16  64
  -4  -3 -13 50364.7 1493.06  24
  -4  -3 -13 57921.5 1581.98  28
  -4  -3 -13 56591.7 1537.41  26
  -4  -3 -13 56443.6 1537.60  25
  -4  -3 -13 54884.3 1554.75  22
  -4  -3 -13 52671.9 1553.88  48
  -4  -3 -13 55902.7 1527.74  37
  -4  -3 -13 52669.7 1568.26  34
  -4  -3 -13 54903.2 1586.28  31
  -4  -3 -14 3330.21 278.266  71
  -4  -3 -14 3134.92 213.633  64
  -4  -3 -14 3561.74 275.707  54
  -4  -3 -14 3394.36 254.124  24
  -4  -3 -14 4312.05 300.633  28
  -4  -3 -14 3887.82 276.750  26
  -4  -3 -14 3534.29 274.283  22
  -4  -3 -14 3682.90 283.051  48
  -4  -3 -14 3622.21 294.370  34
  -4  -3 -14 3530.57 288.751  31
   4   3  14 4599.28 633.474  15
  -4  -3 -15 1832.48 207.634  54
  -4  -3 -15 1720.67 193.767  24
  -4  -3 -15 1929.26 219.083  28
  -4  -3 -15 1563.12 188.319  26
  -4  -3 -15 1757.10 209.309  22
  -4  -3 -15 1745.44 207.228  48
  -4  -3 -15 1564.71 212.170  34
  -4  -3 -15 1796.53 223.292  31
   4   3  15 1940.67 459.080  15
  -4  -3 -16 108.618 123.315  48
  -4  -3 -16 67.8167 111.402  28
  -4  -3 -16 173.730 112.291  24
  -4  -3 -16 178.929 119.425  26
  -4  -3 -16 255.639 127.178  22
  -4  -3 -16 130.199 119.942  54
  -4  -3 -16 236.511 137.038  34
  -4  -3 -16 222.031 135.503  31
  -4  -3 -17 58.4713 104.197  48
  -4  -3 -17 97.9640 115.295  28
  -4  -3 -17 106.351 100.796  24
  -4  -3 -17 198.370 121.455  22
  -4  -3 -17 61.6175 108.181  54
  -4  -3 -17 118.023 122.688  34
  -4  -3 -17 101.703 130.456  31
  -4  -3 -18 115.584 103.810  48
  -4  -3 -18 106.116 100.588  28
  -4  -3 -18 212.175 103.991  54
  -4  -3 -18 331.921 125.102  31
  -4  -3 -18 210.491 119.124  34
  -4  -3 -18 334.641 131.345  32
  -4  -3 -19 1948.06 174.295  34
  -4  -3 -19 2091.49 184.602  32
  -4  -3 -19 1663.22 150.753  48
  -4  -3 -20 11.6840 86.9034  32
  -4  -3 -20 45.4088 76.0622  42
  -4  -3 -21 19405.7 550.117  63
  -4  -3 -21 18292.0 520.639  42
  -4  -3 -21 18768.6 543.058  32
  -4  -4  16 13776.5 399.659  59
   4   4 -16 14170.6 399.670  51
  -4  -4  15 8155.32 315.032  59
   4   4 -15 8439.65 312.092  51
  -4  -4  14 9173.61 373.111  59
  -4  -4  14 8384.68 345.445  43
  -4  -4  13 3629.48 251.435  59
   4   4 -13 3625.45 219.110  66
  -4  -4  13 3529.09 236.244  43
  -4  -4  12 4923.90 278.998  57
  -4  -4  12 5405.68 331.742  59
  -4  -4  12 5104.69 258.099  72
   4   4 -12 5491.45 285.805  66
  -4  -4  12 5592.87 319.300  43
  -4  -4  11 4777.38 295.381  57
  -4  -4  11 5199.37 343.307  59
   4   4 -11 4955.27 285.145  66
  -4  -4  11 5110.00 277.040  72
  -4  -4  11 4784.40 318.109  43
  -4  -4  10 72578.9 2061.19  57
  -4  -4  10 81293.5 2160.57  59
  -4  -4  10 76956.8 2103.80  43
   4   4 -10 77751.4 2019.02  66
  -4  -4  10 78764.3 2030.29  72
  -4  -4   9 32058.5 1052.46  57
  -4  -4   9 35242.2 1135.98  59
  -4  -4   9 31015.2 1068.07  43
  -4  -4   9 31617.8 942.449  38
   4   4  -9 33481.6 1001.88  66
  -4  -4   9 37106.3 1049.75  72
  -4  -4   9 32553.2 972.689  49
  -4  -4   8 30462.2 1035.25  57
  -4  -4   8 32571.4 1066.35  43
  -4  -4   8 31909.2 951.189  38
   4   4  -8 32674.5 981.183  66
  -4  -4   8 30300.3 967.699  49
  -4  -4   7 36115.3 1154.90  57
  -4  -4   7 37809.9 1162.58  43
  -4  -4   7 37169.9 1072.16  38
   4   4  -7 33474.6 1051.78  66
  -4  -4   7 33176.4 1066.04  49
  -4  -4   6 2511.19 245.491  57
  -4  -4   6 2136.43 225.459  49
  -4  -4   6 2714.98 261.220  43
  -4  -4   6 3342.66 242.182  38
  -4  -4   6 3269.36 273.279  72
  -4  -4   5 1038.62 178.037  72
  -4  -4   5 911.062 163.476  57
  -4  -4   5 742.078 269.377   1
  -4  -4   5 811.057 154.216   4
  -4  -4   5 1081.20 156.579  44
  -4  -4   5 883.458 155.074  49
  -4  -4   5 882.563 159.324  43
  -4  -4   5 768.301 152.869  38
  -4  -4   5 880.607 336.574  12
  -4  -4   4 9174.93 458.605  72
  -4  -4   4 8795.02 439.809  59
  -4  -4   4 7243.93 403.591  57
  -4  -4   4 3649.71 580.673   1
  -4  -4   4 5187.75 339.629   4
  -4  -4   4 7659.94 379.413  44
  -4  -4   4 8380.36 394.525  49
  -4  -4   4 9167.88 420.686  38
  -4  -4   4 7668.39 385.360  43
  -4  -4   4 5766.41 710.645  12
  -4  -4   4 12385.8 1026.84  11
  -4  -4   3 7390.57 738.199  12
  -4  -4   3 15108.9 1027.05  11
  -4  -4   3 10618.0 520.526  72
  -4  -4   3 10965.0 489.028  59
  -4  -4   3 9098.49 431.290  57
  -4  -4   3 5333.71 693.211   1
  -4  -4   3 9367.97 443.980   4
  -4  -4   3 9960.50 453.600  47
  -4  -4   3 10213.9 440.686  49
  -4  -4   3 8093.03 391.638  43
  -4  -4   3 10884.0 478.012  38
  -4  -4   3 7098.34 387.343  44
  -4  -4   3 6066.69 354.649  35
  -4  -4   2 71773.1 1790.40  35
  -4  -4   2 67479.8 1835.65  59
  -4  -4   2 66359.9 1787.17  57
  -4  -4   2 68188.9 2524.35   1
  -4  -4   2 68103.6 1831.21   4
  -4  -4   2 64706.4 1739.58  46
  -4  -4   2 63709.2 1759.64  49
  -4  -4   2 65764.8 1791.86  38
  -4  -4   2 66169.0 1799.43  44
  -4  -4   2 66530.9 2428.43  12
  -4  -4   2 71527.7 2570.81  11
  -4  -4   1 98182.6 2554.86  35
  -4  -4   1 96182.0 2553.06  57
  -4  -4   1 106164. 2628.12  59
  -4  -4   1 102739. 3414.88   1
  -4  -4   1 109893. 2655.67   4
  -4  -4   1 98651.4 2544.34  46
  -4  -4   1 98185.7 2547.44  49
  -4  -4   1 102665. 2585.98  38
  -4  -4   1 104421. 2605.40  44
  -4  -4   1 99084.6 3195.67  12
  -4  -4   1 106080. 3377.73  11
  -4  -4   0 106165. 3376.51  12
  -4  -4   0 120663. 3644.84  11
  -4  -4   0 117380. 2850.39  72
  -4  -4   0 111374. 2861.23  59
  -4  -4   0 109869. 2809.81  57
  -4  -4   0 114185. 3707.06   1
  -4  -4   0 107771. 2808.97  46
  -4  -4   0 112933. 2825.75  47
  -4  -4   0 107992. 2801.27  49
  -4  -4   0 116495. 2843.06  38
  -4  -4   0 117125. 2872.61  44
  -4  -4   0 114838. 2834.45  35
  -4  -4  -1 28157.2 1390.18  11
  -4  -4  -1 25951.0 1209.52  12
  -4  -4  -1 24037.9 810.001  64
  -4  -4  -1 29514.5 865.698  72
  -4  -4  -1 27196.4 871.306  59
  -4  -4  -1 26300.5 826.538  57
  -4  -4  -1 27741.1 869.159  61
  -4  -4  -1 24859.7 1404.97   1
  -4  -4  -1 26837.8 844.738  46
  -4  -4  -1 26912.0 833.330  47
  -4  -4  -1 25629.3 823.183  49
  -4  -4  -1 28230.5 890.469  44
  -4  -4  -1 28407.9 862.238  35
  -4  -4  -2 1503.76 285.028  12
  -4  -4  -2 4882.34 570.108  11
  -4  -4  -2 1647.12 450.885   1
  -4  -4  -2 2471.11 212.100  63
  -4  -4  -2 2784.34 219.223  64
  -4  -4  -2 2935.20 239.614  72
  -4  -4  -2 2116.80 200.465  59
  -4  -4  -2 2211.21 206.928  61
  -4  -4  -2 3058.89 229.643  46
  -4  -4  -2 3642.16 245.049  49
  -4  -4  -2 3704.09 281.154  44
  -4  -4  -2 3940.55 268.503  35
  -4  -4  -3 20837.9 1139.95  11
  -4  -4  -3 20101.0 654.588  72
  -4  -4  -3 18808.2 663.107  63
  -4  -4  -3 18321.0 640.511  64
  -4  -4  -3 18480.2 666.548  59
  -4  -4  -3 18935.6 633.311  58
  -4  -4  -3 19338.4 668.517  61
  -4  -4  -3 18405.5 614.885  23
  -4  -4  -3 19162.4 646.488  49
  -4  -4  -3 19089.4 667.484  48
  -4  -4  -3 20515.8 660.710  38
  -4  -4  -3 19377.9 676.196  35
  -4  -4  -4 1463.67 169.996  72
  -4  -4  -4 1578.48 176.808  63
  -4  -4  -4 2671.02 230.843  64
  -4  -4  -4 1024.03 160.066  61
  -4  -4  -4 1805.33 162.979  58
  -4  -4  -4 2814.24 196.189  23
  -4  -4  -4 3678.87 244.691  48
  -4  -4  -4 3539.37 225.164  49
  -4  -4  -4 2621.19 214.297  38
  -4  -4  -4 3714.38 263.087  44
  -4  -4  -4 5782.47 593.603  11
  -4  -4  -5 43759.1 1699.50  11
  -4  -4  -5 32403.2 1631.62   1
  -4  -4  -5 28138.6 958.865  63
  -4  -4  -5 30054.3 937.313  72
  -4  -4  -5 32901.7 989.138  64
  -4  -4  -5 31559.5 960.896  53
  -4  -4  -5 28324.9 945.676  61
  -4  -4  -5 32817.9 952.085  58
  -4  -4  -5 32913.3 949.383  23
  -4  -4  -5 28456.1 926.406  21
  -4  -4  -5 35652.0 967.598  26
  -4  -4  -5 34359.5 1004.47  48
  -4  -4  -5 32066.3 960.990  49
  -4  -4  -5 31542.0 949.542  38
  -4  -4  -5 37927.6 1056.38  44
  -4  -4  -5 33408.9 1013.39  35
  -4  -4  -6 13383.6 894.411  11
  -4  -4  -6 8248.45 761.945   1
  -4  -4  -6 9718.38 475.601   4
  -4  -4  -6 6676.42 370.528  70
  -4  -4  -6 5808.59 338.804  63
  -4  -4  -6 6076.10 324.822  53
  -4  -4  -6 6905.25 321.966  52
  -4  -4  -6 7535.65 338.713  58
  -4  -4  -6 3145.97 267.042  61
  -4  -4  -6 6237.59 315.096  23
  -4  -4  -6 14618.4 455.747  26
  -4  -4  -6 7253.44 346.925  21
  -4  -4  -6 9467.49 434.422  48
  -4  -4  -6 7729.49 369.911  49
  -4  -4  -6 5501.85 301.212  38
  -4  -4  -6 10867.9 464.685  44
  -4  -4  -6 3234.16 259.183  31
  -4  -4  -6 8775.26 426.225  35
  -4  -4  -7 8463.59 779.113   1
  -4  -4  -7 8289.68 426.823   4
  -4  -4  -7 7299.00 382.867  70
  -4  -4  -7 6098.44 354.207  63
  -4  -4  -7 4684.35 304.620  61
  -4  -4  -7 6562.96 336.096  58
  -4  -4  -7 6480.47 331.338  52
  -4  -4  -7 7549.88 356.545  53
  -4  -4  -7 6611.86 341.237  23
  -4  -4  -7 10815.9 425.219  26
  -4  -4  -7 7321.25 366.372  29
  -4  -4  -7 9900.32 393.992  25
  -4  -4  -7 9113.25 408.751  48
  -4  -4  -7 8330.16 390.440  49
  -4  -4  -7 8636.26 409.553  44
  -4  -4  -7 8157.63 405.732  35
  -4  -4  -7 5148.15 318.896  31
  -4  -4  -8 78220.3 2837.97   1
  -4  -4  -8 89910.3 2249.05   4
  -4  -4  -8 85065.7 2215.64  64
  -4  -4  -8 93533.0 2243.66  70
  -4  -4  -8 79175.7 2166.70  52
  -4  -4  -8 86391.8 2187.49  53
  -4  -4  -8 81201.5 2195.31  26
  -4  -4  -8 76677.0 2153.73  25
  -4  -4  -8 87886.0 2199.38  29
  -4  -4  -8 80600.7 2157.43  28
  -4  -4  -8 81929.7 2212.79  48
  -4  -4  -8 89577.6 2213.62  49
  -4  -4  -8 84898.0 2216.60  37
  -4  -4  -8 87920.2 2220.31  44
  -4  -4  -8 88873.8 2221.80  35
  -4  -4  -8 83871.4 2200.39  31
  -4  -4  -9 75027.0 1994.95   4
  -4  -4  -9 66008.8 2555.76   1
  -4  -4  -9 76856.5 1991.23  71
  -4  -4  -9 82656.4 2022.09  70
  -4  -4  -9 76978.3 2005.90  64
  -4  -4  -9 76720.5 1973.97  53
  -4  -4  -9 69565.5 1959.93  52
  -4  -4  -9 72855.6 2005.26  48
  -4  -4  -9 80198.8 2005.77  49
  -4  -4  -9 76487.5 1987.56  35
  -4  -4  -9 74924.7 2003.64  34
  -4  -4  -9 75321.6 2003.35  31
  -4  -4  -9 75902.5 2009.05  37
  -4  -4  -9 75267.9 1975.63  44
  -4  -4  -9 70595.2 1957.96  28
  -4  -4  -9 73821.1 1983.61  26
  -4  -4  -9 69318.2 1949.55  25
  -4  -4  -9 77001.3 1980.89  29
  -4  -4 -10 266.032 226.683   1
  -4  -4 -10 248.873 125.584   4
  -4  -4 -10 394.941 138.098  28
  -4  -4 -10 374.916 128.394  24
  -4  -4 -10 532.093 139.277  25
  -4  -4 -10 317.815 137.866  26
  -4  -4 -10 440.336 135.458  29
  -4  -4 -10 301.805 131.344  71
  -4  -4 -10 333.891 152.263  64
  -4  -4 -10 314.373 131.231  70
  -4  -4 -10 249.555 129.886  48
  -4  -4 -10 470.022 155.293  49
  -4  -4 -10 306.490 120.825  44
  -4  -4 -10 407.282 149.883  37
  -4  -4 -10 609.627 148.722  35
  -4  -4 -10 398.180 151.763  34
  -4  -4 -10 254.616 127.735  31
  -4  -4 -11 10929.4 469.301   4
  -4  -4 -11 12616.2 529.331  71
  -4  -4 -11 12503.3 517.112  64
  -4  -4 -11 12704.6 519.189  70
  -4  -4 -11 12809.5 548.923  48
  -4  -4 -11 11595.6 519.227  28
  -4  -4 -11 12369.3 520.652  26
  -4  -4 -11 11855.5 529.932  22
  -4  -4 -11 12219.0 508.353  25
  -4  -4 -11 12212.0 503.962  29
  -4  -4 -11 11575.2 493.698  24
  -4  -4 -11 12331.0 534.089  37
  -4  -4 -11 11755.5 479.369  35
  -4  -4 -11 12432.7 543.550  34
  -4  -4 -11 12554.3 545.626  31
  -4  -4 -12 107910. 2675.69  71
  -4  -4 -12 107428. 2618.93  64
  -4  -4 -12 102360. 2614.51  70
  -4  -4 -12 104253. 2689.38  48
  -4  -4 -12 103883. 2672.18  28
  -4  -4 -12 102677. 2629.98  25
  -4  -4 -12 98155.1 2610.88  24
  -4  -4 -12 104954. 2632.43  29
  -4  -4 -12 105810. 2658.94  37
  -4  -4 -12 101488. 2674.83  34
  -4  -4 -12 103312. 2691.92  31
  -4  -4 -13 34758.9 1082.05  28
  -4  -4 -13 31577.4 1018.48  24
  -4  -4 -13 32682.0 1078.94  48
  -4  -4 -13 34378.9 1006.46  64
  -4  -4 -13 33304.6 1068.07  71
  -4  -4 -13 32197.2 1071.71  34
  -4  -4 -13 32825.1 1084.03  31
  -4  -4 -14 2243.70 220.873  54
  -4  -4 -14 2276.47 243.771  28
  -4  -4 -14 2130.18 233.310  24
  -4  -4 -14 2187.76 231.391  26
  -4  -4 -14 2187.63 233.357  22
  -4  -4 -14 2400.12 258.417  48
  -4  -4 -14 2065.20 197.798  64
  -4  -4 -14 2506.37 252.942  71
  -4  -4 -14 1971.00 242.303  31
  -4  -4 -15 1322.02 183.721  54
  -4  -4 -15 1751.27 209.305  24
  -4  -4 -15 1013.91 192.554  22
  -4  -4 -15 1398.73 227.260  28
  -4  -4 -15 1478.86 226.096  48
  -4  -4 -15 905.449 138.758  64
  -4  -4 -15 1101.99 212.271  31
  -4  -4 -16 126.494 128.178  48
  -4  -4 -16 64.7926 117.720  28
  -4  -4 -16 91.6985 108.936  24
  -4  -4 -16 63.9785 113.799  22
  -4  -4 -16 184.877 108.568  54
  -4  -4 -16 22.6957 120.354  31
  -4  -4 -17 103.872 109.723  48
  -4  -4 -17 9.78801 95.1020  24
  -4  -4 -17 111.042 113.255  32
  -4  -4 -17 66.9520 109.057  31
  -4  -4 -17 118.095 90.0307  54
  -4  -4 -18 2078.45 187.589  42
  -4  -4 -18 2095.48 189.514  31
  -4  -4 -18 2095.38 185.915  32
  -4  -4 -18 1780.26 166.288  48
  -4  -4 -19 5399.06 265.309  63
  -4  -4 -19 5108.93 256.824  42
  -4  -4 -19 5038.69 252.711  32
  -4  -4 -19 5121.66 243.661  48
  -4  -4 -20 12426.2 398.740  63
  -4  -4 -20 12264.5 394.152  42
  -4  -4 -20 11284.4 367.284  48
  -4  -4 -20 11890.3 388.692  32
  -4  -4 -21 204.957 40.1024  63
   4   5 -14 3985.18 184.093  51
  -4  -5  13 14762.3 453.816  61
  -4  -5  12 56063.0 1451.68  72
   4   5 -12 57849.3 1448.00  66
  -4  -5  11 4120.78 215.702  49
  -4  -5  11 4536.54 256.119  72
  -4  -5  10 1391.21 149.166  49
   4   5 -10 1410.42 150.485  66
  -4  -5  10 1475.14 170.833  72
  -4  -5   9 13868.5 510.391  49
  -4  -5   9 15175.3 623.480  59
  -4  -5   9 11485.4 493.164  43
  -4  -5   9 11920.4 465.078  38
   4   5  -9 15229.2 508.525  66
  -4  -5   9 14643.3 554.841  72
  -4  -5   8 12805.7 500.514  49
  -4  -5   8 12084.8 566.471  59
  -4  -5   8 11962.0 470.624  38
   4   5  -8 12348.6 464.181  66
  -4  -5   8 13154.6 540.850  72
  -4  -5   7 5597.37 344.294  72
  -4  -5   7 4666.97 297.422  49
  -4  -5   7 5047.51 357.665  59
  -4  -5   7 4118.46 263.218  57
  -4  -5   7 4880.29 293.436  38
  -4  -5   7 3785.37 263.846  43
  -4  -5   7 3886.17 588.285  12
  -4  -5   6 2816.20 260.562  72
  -4  -5   6 2722.86 274.529  59
  -4  -5   6 2285.75 204.226  57
  -4  -5   6 2405.49 235.148  49
  -4  -5   6 2146.03 202.782  43
  -4  -5   6 2705.12 236.753  38
  -4  -5   6 2320.87 464.969  12
  -4  -5   5 29743.8 964.077  72
  -4  -5   5 29070.7 973.247  59
  -4  -5   5 25317.5 846.011  57
  -4  -5   5 27438.8 891.235   4
  -4  -5   5 27620.6 882.284  44
  -4  -5   5 27157.0 902.506  49
  -4  -5   5 29413.3 915.234  38
  -4  -5   4 57985.5 1643.60  72
  -4  -5   4 56383.7 1639.47  59
  -4  -5   4 57525.3 1603.13   4
  -4  -5   4 58986.9 1593.44  44
  -4  -5   4 59525.7 1599.66  47
  -4  -5   4 55470.6 1583.04  49
  -4  -5   4 56965.5 1597.06  38
  -4  -5   4 53203.4 1528.48  35
  -4  -5   3 28407.3 868.409  35
  -4  -5   3 29169.7 943.438  59
  -4  -5   3 21724.6 1355.61   1
  -4  -5   3 26190.5 906.279   4
  -4  -5   3 25871.6 881.309  47
  -4  -5   3 28792.9 901.850  49
  -4  -5   3 25704.0 889.444  38
  -4  -5   3 25986.4 882.431  44
  -4  -5   3 21667.3 1303.91  12
  -4  -5   2 15823.8 1054.66  12
  -4  -5   2 20993.0 764.056  72
  -4  -5   2 22509.4 769.703  59
  -4  -5   2 18942.8 749.151   4
  -4  -5   2 18823.1 1257.15   1
  -4  -5   2 21820.8 736.157  49
  -4  -5   2 19820.2 733.835  38
  -4  -5   2 19469.8 729.819  44
  -4  -5   2 19638.5 701.143  35
  -4  -5   1 90826.8 2278.16  72
  -4  -5   1 85761.6 2252.77  59
  -4  -5   1 81603.5 3105.75   1
  -4  -5   1 87779.8 2239.45  47
  -4  -5   1 84870.8 2225.11  49
  -4  -5   1 81236.9 2156.43  37
  -4  -5   1 85056.5 2246.45  38
  -4  -5   1 83611.0 2252.93  44
  -4  -5   1 85368.8 2220.83  35
  -4  -5   0 53766.9 1484.42  72
  -4  -5   0 52349.3 1477.36  59
  -4  -5   0 50505.3 1396.33  58
  -4  -5   0 51212.5 2296.45   1
  -4  -5   0 52219.2 1464.92  47
  -4  -5   0 51609.4 1458.05  49
  -4  -5   0 50561.1 1421.37  37
  -4  -5   0 52420.8 1505.53  44
  -4  -5   0 51021.5 1459.09  35
  -4  -5  -1 11009.6 970.458  14
  -4  -5  -1 11824.5 499.493  64
  -4  -5  -1 13078.2 529.474  72
  -4  -5  -1 13369.7 546.383  61
  -4  -5  -1 12309.2 470.555  58
  -4  -5  -1 13100.9 532.453  59
  -4  -5  -1 11262.0 1017.98   1
  -4  -5  -1 13589.8 531.287  49
  -4  -5  -1 12591.2 516.185  47
  -4  -5  -1 11231.2 489.954  37
  -4  -5  -1 12433.2 553.079  44
  -4  -5  -1 13498.2 545.143  35
  -4  -5  -2 284.088 308.753  14
  -4  -5  -2 292.704 309.399   1
  -4  -5  -2 296.399 136.188  64
  -4  -5  -2 442.348 127.226  72
  -4  -5  -2 487.662 141.064  61
  -4  -5  -2 430.799 127.692  59
  -4  -5  -2 412.585 106.362  58
  -4  -5  -2 633.043 145.757  47
  -4  -5  -2 659.638 150.306  49
  -4  -5  -2 495.545 148.615  38
  -4  -5  -2 435.309 132.687  37
  -4  -5  -2 844.121 180.949  44
  -4  -5  -2 727.049 163.618  35
  -4  -5  -3 1477.78 176.443  72
  -4  -5  -3 1505.56 184.345  64
  -4  -5  -3 1551.03 186.917  61
  -4  -5  -3 1338.25 147.975  58
  -4  -5  -3 1565.60 160.781  21
  -4  -5  -3 1357.24 153.533  23
  -4  -5  -3 1398.63 184.394  49
  -4  -5  -3 1436.92 182.880  38
  -4  -5  -3 1844.88 202.582  37
  -4  -5  -3 1207.84 192.808  35
  -4  -5  -4 20290.3 725.895  63
  -4  -5  -4 18965.0 664.829  72
  -4  -5  -4 20746.8 709.562  64
  -4  -5  -4 19668.0 681.669  53
  -4  -5  -4 19277.3 646.773  58
  -4  -5  -4 19991.0 699.350  61
  -4  -5  -4 18762.5 656.093  21
  -4  -5  -4 20072.7 703.043  49
  -4  -5  -4 19623.7 686.681  38
  -4  -5  -4 20285.7 712.636  37
  -4  -5  -4 21313.1 744.260  35
  -4  -5  -4 18058.3 649.405  31
  -4  -5  -5 21538.6 1393.52   1
  -4  -5  -5 21802.7 753.224  72
  -4  -5  -5 24161.8 835.297  63
  -4  -5  -5 25175.4 823.726  64
  -4  -5  -5 26649.8 820.644  61
  -4  -5  -5 25805.5 802.104  53
  -4  -5  -5 25038.5 770.888  58
  -4  -5  -5 24198.8 779.790  21
  -4  -5  -5 22934.2 749.732  26
  -4  -5  -5 25851.0 823.427  49
  -4  -5  -5 22691.9 776.869  38
  -4  -5  -5 26390.5 843.082  37
  -4  -5  -5 20935.5 741.763  42
  -4  -5  -5 27072.6 887.800  44
  -4  -5  -5 24100.3 782.509  31
  -4  -5  -6 16267.3 1173.39   1
  -4  -5  -6 17884.4 693.151  70
  -4  -5  -6 18243.7 711.704  63
  -4  -5  -6 20803.3 721.235  64
  -4  -5  -6 19178.5 669.503  61
  -4  -5  -6 20826.6 679.466  53
  -4  -5  -6 19388.6 662.886  21
  -4  -5  -6 19070.3 660.727  26
  -4  -5  -6 19616.5 715.649  48
  -4  -5  -6 20735.0 706.627  49
  -4  -5  -6 15548.8 623.196  38
  -4  -5  -6 20321.1 714.593  37
  -4  -5  -6 17079.1 640.806  42
  -4  -5  -6 22338.8 768.782  44
  -4  -5  -6 23831.2 769.570  35
  -4  -5  -6 16069.6 639.722  31
  -4  -5  -7 31303.0 1689.44   1
  -4  -5  -7 36777.3 1161.25   4
  -4  -5  -7 38894.3 1128.50  70
  -4  -5  -7 35164.6 1126.04  63
  -4  -5  -7 36431.2 1118.84  64
  -4  -5  -7 36187.5 1057.97  53
  -4  -5  -7 33279.1 1059.02  26
  -4  -5  -7 33331.3 1051.82  21
  -4  -5  -7 36162.8 1076.42  29
  -4  -5  -7 34919.2 1114.26  48
  -4  -5  -7 37345.1 1106.66  49
  -4  -5  -7 34949.7 1077.67  42
  -4  -5  -7 37587.9 1142.15  44
  -4  -5  -7 35179.4 1111.79  37
  -4  -5  -7 38809.6 1138.98  35
  -4  -5  -7 34071.5 1068.57  31
  -4  -5  -8 40878.3 2000.61   1
  -4  -5  -8 49023.0 1461.19   4
  -4  -5  -8 49776.8 1407.40  71
  -4  -5  -8 54682.2 1461.90  70
  -4  -5  -8 51939.5 1487.39  63
  -4  -5  -8 50968.9 1393.88  53
  -4  -5  -8 48998.2 1456.22  48
  -4  -5  -8 51998.9 1440.38  49
  -4  -5  -8 53203.2 1461.99  35
  -4  -5  -8 47619.5 1416.63  31
  -4  -5  -8 51835.3 1453.34  42
  -4  -5  -8 51030.0 1451.13  44
  -4  -5  -8 48197.6 1410.25  26
  -4  -5  -8 46692.7 1389.00  21
  -4  -5  -8 50597.5 1408.15  29
  -4  -5  -8 47218.8 1403.20  22
  -4  -5  -9 22186.7 838.571   4
  -4  -5  -9 26549.7 851.753  26
  -4  -5  -9 23189.4 812.046  21
  -4  -5  -9 25133.7 838.900  22
  -4  -5  -9 26402.1 831.246  29
  -4  -5  -9 25733.7 837.215  71
  -4  -5  -9 26259.5 850.892  70
  -4  -5  -9 27188.4 881.832  64
  -4  -5  -9 24165.7 866.889  48
  -4  -5  -9 25048.1 867.917  37
  -4  -5  -9 23723.6 832.882  44
  -4  -5  -9 26328.5 860.606  35
  -4  -5  -9 25182.4 856.538  31
  -4  -5 -10 4647.16 322.667   4
  -4  -5 -10 7705.30 389.325  26
  -4  -5 -10 8407.95 401.782  22
  -4  -5 -10 6609.32 349.937  29
  -4  -5 -10 7426.49 376.370  71
  -4  -5 -10 6933.55 365.519  70
  -4  -5 -10 8259.63 410.148  64
  -4  -5 -10 6623.81 392.081  48
  -4  -5 -10 7013.04 396.236  37
  -4  -5 -10 6089.59 344.060  44
  -4  -5 -10 7003.38 370.176  35
  -4  -5 -10 6019.96 363.780  31
  -4  -5 -11 1717.62 197.922  71
  -4  -5 -11 1815.22 197.935  70
  -4  -5 -11 1874.04 216.767  64
  -4  -5 -11 1548.84 207.008  48
  -4  -5 -11 1170.47 160.507  44
  -4  -5 -11 1596.01 200.897  26
  -4  -5 -11 1687.10 186.813  29
  -4  -5 -11 1699.92 195.411  22
  -4  -5 -11 1220.16 165.793   4
  -4  -5 -11 1729.82 213.070  31
  -4  -5 -11 1380.14 181.462  35
  -4  -5 -12 1356.18 183.305  22
  -4  -5 -12 1153.21 205.740  48
  -4  -5 -12 1111.97 181.811  64
  -4  -5 -12 1137.75 176.655  71
  -4  -5 -12 995.365 153.530  70
  -4  -5 -12 1284.59 208.152  63
  -4  -5 -12 700.888 143.929  35
  -4  -5 -12 1024.38 160.337  29
  -4  -5 -12 1100.51 188.987  31
  -4  -5 -13 13055.0 589.916  63
  -4  -5 -13 13558.0 525.366  64
  -4  -5 -13 13604.0 550.968  71
  -4  -5 -13 13211.6 511.007  54
  -4  -5 -13 13705.2 544.746  22
  -4  -5 -13 13331.0 570.780  48
  -4  -5 -13 13201.8 581.412  42
  -4  -5 -13 10853.2 451.419  35
  -4  -5 -13 13332.2 580.007  31
  -4  -5 -14 32208.7 1048.94  63
  -4  -5 -14 30480.7 929.494  64
  -4  -5 -14 30504.7 926.233  54
  -4  -5 -14 30596.5 968.922  22
  -4  -5 -14 31015.7 1008.77  48
  -4  -5 -14 32344.4 1033.47  42
  -4  -5 -14 32237.5 1025.79  31
  -4  -5 -15 1003.75 176.274  48
  -4  -5 -15 1021.34 135.984  54
  -4  -5 -15 894.861 136.984  64
  -4  -5 -15 1126.46 187.090  63
  -4  -5 -15 846.064 167.623  31
  -4  -5 -16 25558.5 831.009  63
  -4  -5 -16 25708.7 824.298  31
  -4  -5 -16 24763.0 768.625  32
  -4  -5 -16 23635.6 798.688  48
  -4  -5 -17 29119.7 900.693  63
  -4  -5 -17 28331.6 896.056  42
  -4  -5 -17 29905.4 903.723  31
  -4  -5 -17 28755.7 884.831  48
  -4  -5 -18 3603.61 215.405  63
  -4  -5 -18 4157.38 229.025  42
  -4  -5 -18 3463.35 213.138  31
  -4  -5 -18 3551.69 209.940  48
  -4  -5 -19 2359.87 144.278  63
  -4  -5 -19 2388.67 140.213  48
  -4  -5 -19 2334.80 148.633  42
  -4  -5 -19 2309.60 147.697  31
  -4  -5 -20 7219.11 228.824  31
  -4  -6  13 1259.54 78.4728  59
   4   6 -13 1301.37 81.0068  51
  -4  -6  12 25767.5 677.845  61
  -4  -6  12 26508.3 692.392  59
  -4  -6  11 5147.47 242.571  61
  -4  -6  11 5509.12 252.631  59
  -4  -6  11 4954.29 227.908  72
  -4  -6  10 2542.05 196.170  59
  -4  -6  10 2607.12 183.555  72
  -4  -6  10 2335.69 155.714  49
  -4  -6   9 3981.99 260.907  59
  -4  -6   9 3999.96 213.366  38
  -4  -6   9 4214.24 254.976  72
  -4  -6   9 4335.44 233.353  49
  -4  -6   8 15223.4 603.747  59
  -4  -6   8 15842.9 550.835  38
  -4  -6   8 16730.1 574.900  49
  -4  -6   7 1848.88 209.087  59
  -4  -6   7 1665.78 183.415  38
  -4  -6   7 2192.88 221.411  72
  -4  -6   7 1789.98 195.229  49
  -4  -6   6 2662.72 239.170  59
  -4  -6   6 2064.60 212.038  49
  -4  -6   6 2031.15 206.811  38
  -4  -6   6 2168.80 237.039  72
  -4  -6   5 5125.15 293.709  44
  -4  -6   5 5362.46 331.632  49
  -4  -6   5 5154.86 309.883   4
  -4  -6   5 6101.55 344.358  38
  -4  -6   5 5531.40 341.566  59
  -4  -6   4 123776. 3161.21  59
  -4  -6   4 123978. 3143.86   4
  -4  -6   4 116011. 3103.68  44
  -4  -6   4 123604. 3146.06  49
  -4  -6   4 134429. 3173.63  38
  -4  -6   4 129213. 4127.03  11
  -4  -6   3 4580.25 650.789  11
  -4  -6   3 5093.03 347.815  72
  -4  -6   3 5009.90 324.804  59
  -4  -6   3 5319.37 340.423   4
  -4  -6   3 5296.40 341.796  49
  -4  -6   3 4489.73 307.261  44
  -4  -6   3 5346.27 343.919  38
  -4  -6   3 4772.89 292.956  35
  -4  -6   2 42414.2 1959.36  11
  -4  -6   2 40629.6 1266.76  72
  -4  -6   2 40466.2 1231.25  59
  -4  -6   2 42119.0 1290.56   4
  -4  -6   2 42079.1 1249.25  49
  -4  -6   2 40888.6 1258.42  38
  -4  -6   2 40974.2 1252.90  44
  -4  -6   2 43137.8 1223.84  35
  -4  -6   1-31.8986 257.757  11
  -4  -6   1 91.2681 117.387  59
  -4  -6   1-23.9077 134.697  61
  -4  -6   1 157.529 147.561  72
  -4  -6   1 155.636 148.593  47
  -4  -6   1-22.1384 137.039  49
  -4  -6   1 171.810 158.944  38
  -4  -6   1-24.2176 150.351  44
  -4  -6   1 20.7432 128.404  35
  -4  -6   0 2358.52 215.735  59
  -4  -6   0 2221.63 239.064  61
  -4  -6   0 2005.59 226.341  72
  -4  -6   0 2342.57 243.361  47
  -4  -6   0 2645.37 254.073  49
  -4  -6   0 2306.14 255.032  44
  -4  -6   0 2152.06 227.832  35
  -4  -6  -1 6394.81 732.161  11
  -4  -6  -1 4668.77 685.483  14
  -4  -6  -1 5514.20 345.343  61
  -4  -6  -1 5564.94 318.806  59
  -4  -6  -1 5678.13 339.766  72
[truncated: 221,698 more chars]
