# Supplementary material for: A Comparative Study of New Fluorescent Anthraquinone and Benzanthrone α-Aminophosphonates: Synthesis, Spectroscopy, Toxicology, X-ray Crystallography, and Microscopy of Opisthorchis felineus
Source: Molecules. 2024 Mar 4;29(5):1143. doi: 10.3390/molecules29051143 (PMC10934897; doi:10.3390/molecules29051143)
Supplement: Supplementary file 1 [file molecules-29-01143-s001.zip › Compound 4a.cif]

data_v3
_audit_creation_date               2024-02-11
_audit_creation_method
;
Olex2 1.2-ac4
(compiled 2018.05.17 svn.r3504 for Rigaku Oxford Diffraction, GUI svn.r5492)
;
_shelx_SHELXL_version_number       '2018/3'
_audit_contact_author_address      ?
_audit_contact_author_email        ?
_audit_contact_author_name         ''
_audit_contact_author_phone        ?
_publ_contact_author_id_orcid      ?
_publ_section_references
;
Burla, M.C., Caliandro, R., Camalli, M., Carrozzini, B., Cascarano, G.L.,
 De Caro, L., Giacovazzo, C., Polidori, G., Siliqi, D., Spagna, R.
 (2007). J. Appl. Cryst. 40, 609-613.

Dolomanov, O.V., Bourhis, L.J., Gildea, R.J, Howard, J.A.K. & Puschmann, H.
 (2009), J. Appl. Cryst. 42, 339-341.

Sheldrick, G.M. (2015). Acta Cryst. C71, 3-8.
;
_chemical_name_common              ?
_chemical_name_systematic          ?
_chemical_formula_moiety           'C26 H21 Br N O4 P'
_chemical_formula_sum              'C26 H21 Br N O4 P'
_chemical_formula_weight           522.32
_chemical_melting_point            ?
_chemical_oxdiff_formula           'c h br n o p'
_chemical_oxdiff_usercomment       'V3 Xyl (from Lena)'
loop_
  _atom_type_symbol
  _atom_type_description
  _atom_type_scat_dispersion_real
  _atom_type_scat_dispersion_imag
  _atom_type_scat_source
 'C' 'C' 0.0181 0.0091 'International Tables Vol C Tables 4.2.6.8 and 6.1.1.4'
 'H' 'H' 0.0000 0.0000 'International Tables Vol C Tables 4.2.6.8 and 6.1.1.4'
 'Br' 'Br' -0.6763 1.2805
 'International Tables Vol C Tables 4.2.6.8 and 6.1.1.4'
 'N' 'N' 0.0311 0.0180 'International Tables Vol C Tables 4.2.6.8 and 6.1.1.4'
 'O' 'O' 0.0492 0.0322 'International Tables Vol C Tables 4.2.6.8 and 6.1.1.4'
 'P' 'P' 0.2955 0.4335 'International Tables Vol C Tables 4.2.6.8 and 6.1.1.4'

_shelx_space_group_comment
;
The symmetry employed for this shelxl refinement is uniquely defined
by the following loop, which should always be used as a source of
symmetry information in preference to the above space-group names.
They are only intended as comments.
;
_space_group_crystal_system        'monoclinic'
_space_group_IT_number             14
_space_group_name_H-M_alt          'P 1 21/c 1'
_space_group_name_Hall             '-P 2ybc'
loop_
  _space_group_symop_operation_xyz
 'x, y, z'
 '-x, y+1/2, -z+1/2'
 '-x, -y, -z'
 'x, -y-1/2, z-1/2'

_cell_length_a                     10.8242(3)
_cell_length_b                     8.2331(3)
_cell_length_c                     24.9042(5)
_cell_angle_alpha                  90
_cell_angle_beta                   93.006(2)
_cell_angle_gamma                  90
_cell_volume                       2216.33(11)
_cell_formula_units_Z              4
_cell_measurement_reflns_used      8646
_cell_measurement_temperature      160.0(2)
_cell_measurement_theta_max        76.8700
_cell_measurement_theta_min        4.0580
_shelx_estimated_absorpt_T_max     0.966
_shelx_estimated_absorpt_T_min     0.682
_exptl_absorpt_coefficient_mu      3.505 
_exptl_absorpt_correction_T_max    0.98023
_exptl_absorpt_correction_T_min    0.61770
_exptl_absorpt_correction_type     multi-scan
_exptl_absorpt_process_details
;
CrysAlisPro 1.171.42.93a (Rigaku Oxford Diffraction, 2023)
Empirical absorption correction using spherical harmonics,
implemented in SCALE3 ABSPACK scaling algorithm.
;
_exptl_absorpt_special_details     ?
_exptl_crystal_colour              'Red '
_exptl_crystal_density_diffrn      1.565 
_exptl_crystal_density_meas        ?
_exptl_crystal_density_method      ?
_exptl_crystal_description         'Plate'
_exptl_crystal_F_000               1064 
_exptl_crystal_size_max            0.12
_exptl_crystal_size_mid            0.11
_exptl_crystal_size_min            0.01
_exptl_transmission_factor_max     ?
_exptl_transmission_factor_min     ?
_diffrn_reflns_av_R_equivalents    0.0738
_diffrn_reflns_av_unetI/netI       0.0629
_diffrn_reflns_Laue_measured_fraction_full  1.000
_diffrn_reflns_Laue_measured_fraction_max  0.980
_diffrn_reflns_limit_h_max         13
_diffrn_reflns_limit_h_min         -13
_diffrn_reflns_limit_k_max         10
_diffrn_reflns_limit_k_min         -10
_diffrn_reflns_limit_l_max         31
_diffrn_reflns_limit_l_min         -21
_diffrn_reflns_number              22314
_diffrn_reflns_point_group_measured_fraction_full  1.000
_diffrn_reflns_point_group_measured_fraction_max  0.980
_diffrn_reflns_theta_full          67.684
_diffrn_reflns_theta_max           80.861
_diffrn_reflns_theta_min           3.554
_diffrn_ambient_environment        N~2~
_diffrn_ambient_temperature        160.0(2)
_diffrn_detector                   'Hybrid Pixel Array Detector'
_diffrn_detector_area_resol_mean   10.0000
_diffrn_detector_type              HyPix
_diffrn_measured_fraction_theta_full  1.000
_diffrn_measured_fraction_theta_max  0.980
_diffrn_measurement_details
;
List of Runs (angles in degrees, time in seconds):

  # Type    Start    End  Width  t~exp~   \w     \q     \k     \f   Frames
--------------------------------------------------------------------------
  1  \w    -53.00 -13.00   0.50    0.60    --  -47.64 117.00   6.00   80
  2  \w   -118.00 -49.00   0.50    0.60    --  -47.64-161.00 128.00  138
  3  \w     82.00 117.00   0.50    0.60    --   47.64-161.00 128.00   70
  4  \w     58.00  83.00   0.50    0.60    --   47.64-117.00 -80.00   50
  5  \w    -80.00 -54.00   0.50    2.50    --  -91.75 161.00 158.00   52
  6  \w    -77.00 -52.00   0.50    2.50    --  -91.75 117.00   6.00   50
  7  \w   -143.00-118.00   0.50    2.50    --  -91.75-117.00 -80.00   50
  8  \w     71.00 124.00   0.50    2.50    --  113.25 161.00 158.00  106
  9  \w    104.00 131.00   0.50    2.50    --  113.25-161.00 128.00   54
 10  \w     49.00  78.00   0.50    2.50    --  113.25-117.00 -80.00   58
 11  \w   -119.00 -93.00   0.50    0.60    --  -47.64 -77.00 -60.00   52
 12  \w   -118.00 -93.00   0.50    0.60    --  -47.64 -77.00 -90.00   50
 13  \w   -114.00 -88.00   0.50    0.60    --  -47.64 -77.00 -30.00   52
 14  \w     89.00 118.00   0.50    0.60    --   47.64  77.00-120.00   58
 15  \w     90.00 117.00   0.50    0.60    --   47.64  77.00 150.00   54
 16  \w     91.00 117.00   0.50    0.60    --   47.64  77.00 -90.00   52
 17  \w    -44.00 -17.00   0.50    2.50    --  -91.75  30.00-120.00   54
 18  \w    -43.00 -16.00   0.50    2.50    --  -91.75  15.00  30.00   54
 19  \w     43.00  68.00   0.50    2.50    --  113.25 -61.00  90.00   50
 20  \w     58.00  85.00   0.50    2.50    --  113.25 -77.00   0.00   54
 21  \w     57.00  83.00   0.50    2.50    --  113.25-125.00 -30.00   52
 22  \w    140.00 166.00   0.50    2.50    --  113.25  61.00-180.00   52
 23  \w    101.00 136.00   0.50    2.50    --  113.25  45.00   0.00   70
 24  \w    141.00 177.00   0.50    2.50    --  113.25  45.00   0.00   72
 25  \w     42.00  67.00   0.50    2.50    --  113.25 -61.00  60.00   50
 26  \w     42.00  67.00   0.50    2.50    --  113.25 -61.00 -90.00   50
 27  \w    118.00 177.00   0.50    2.50    --  113.25  15.00 120.00  118
 28  \w     45.00  73.00   0.50    2.50    --  113.25 -77.00 -60.00   56
 29  \w     42.00  67.00   0.50    2.50    --  113.25 -61.00   0.00   50
 30  \w     77.00 105.00   0.50    2.50    --  113.25 -94.00 -30.00   56
 31  \w     42.00  83.00   0.50    2.50    --  113.25 -94.00 -60.00   82
 32  \w    152.00 178.00   0.50    2.50    --  113.25  15.00 -60.00   52
 33  \w     42.00  68.00   0.50    2.50    --  113.25 -61.00-120.00   52
 34  \w    113.00 139.00   0.50    2.50    --  113.25  61.00-180.00   52
 35  \w    102.00 137.00   0.50    2.50    --  113.25  15.00 -60.00   70
 36  \w     44.00  72.00   0.50    2.50    --  113.25 -93.00   6.11   56
 37  \w     80.00 106.00   0.50    2.50    --  113.25 -93.00   6.11   52
 38  \w     44.00  85.00   0.50    2.50    --  113.25-125.00 -60.00   82
 39  \w     97.00 123.00   0.50    2.50    --  113.25  61.00 150.00   52
 40  \w    142.00 176.00   0.50    2.50    --  113.25  61.00 150.00   68
 41  \w     46.00  71.00   0.50    2.50    --  113.25 -77.00  30.00   50
 42  \w     52.00  77.00   0.50    2.50    --  113.25 -94.00 -90.00   50
 43  \w     43.00  68.00   0.50    2.50    --  113.25 -61.00 150.00   50
 44  \w     75.00 129.00   0.50    2.50    --  113.25 -88.00-114.94  108
 45  \w     78.00 106.00   0.50    2.50    --  113.25 -94.00-120.00   56
 46  \w     46.00 103.00   0.50    2.50    --  113.25 -94.00   0.00  114
 47  \w     65.00 111.00   0.50    2.50    --  113.25-125.00   0.00   92
 48  \w     44.00  70.00   0.50    2.50    --  113.25-125.00 120.00   52
 49  \w     42.00  67.00   0.50    2.50    --  113.25 -61.00 120.00   50
;
_diffrn_measurement_device         'four-circle diffractometer'
_diffrn_measurement_device_type    'Rigaku, XtaLAB Synergy, Dualflex, HyPix'
_diffrn_measurement_method         '\w scans'
_diffrn_orient_matrix_type        
 'CrysAlisPro convention (1999,Acta A55,543-557)'
_diffrn_orient_matrix_UB_11        -0.0870162000
_diffrn_orient_matrix_UB_12        0.1478233000
_diffrn_orient_matrix_UB_13        -0.0005467000
_diffrn_orient_matrix_UB_21        -0.1109256000
_diffrn_orient_matrix_UB_22        -0.1115778000
_diffrn_orient_matrix_UB_23        -0.0150205000
_diffrn_orient_matrix_UB_31        -0.0208396000
_diffrn_orient_matrix_UB_32        -0.0266030000
_diffrn_orient_matrix_UB_33        0.0601005000
_diffrn_oxdiff_digest_frames
;
01b3dcde752fa14f625050d2663c34f76b0003332b3
;
_diffrn_oxdiff_digest_hkl
;
01d5a702b7f6e6990c41c3efaa2fcc847023c5
;
_diffrn_radiation_monochromator    mirror
_diffrn_radiation_probe            x-ray
_diffrn_radiation_type             CuK\a
_diffrn_radiation_wavelength       1.54184
_diffrn_source                     'micro-focus sealed X-ray tube'
_diffrn_source_type                'PhotonJet (Cu) X-ray Source'
_reflns_Friedel_coverage           0.000
_reflns_Friedel_fraction_full      .
_reflns_Friedel_fraction_max       .
_reflns_number_gt                  3956
_reflns_number_total               4782
_reflns_odcompleteness_completeness  99.91
_reflns_odcompleteness_iscentric   1
_reflns_odcompleteness_theta       66.97
_reflns_special_details
;
 Reflections were merged by SHELXL according to the crystal
 class for the calculation of statistics and refinement.
 
 _reflns_Friedel_fraction is defined as the number of unique
 Friedel pairs measured divided by the number that would be
 possible theoretically, ignoring centric projections and
 systematic absences.
;
_reflns_threshold_expression       'I > 2\s(I)'
_computing_cell_refinement         'CrysAlisPro 1.171.42.93a (Rigaku OD, 2023)'
_computing_data_collection         'CrysAlisPro 1.171.42.93a (Rigaku OD, 2023)'
_computing_data_reduction          'CrysAlisPro 1.171.42.93a (Rigaku OD, 2023)'
_computing_molecular_graphics      'Olex2 (Dolomanov et al., 2009)'
_computing_publication_material    'Olex2 (Dolomanov et al., 2009)'
_computing_structure_refinement    'ShelXL (Sheldrick, 2015)'
_computing_structure_solution      'SIR2011 (Burla et al.,  2007)'
_refine_diff_density_max           0.809
_refine_diff_density_min           -0.446
_refine_diff_density_rms           0.100
_refine_ls_extinction_coef         .
_refine_ls_extinction_method       none
_refine_ls_goodness_of_fit_ref     1.042
_refine_ls_hydrogen_treatment      mixed
_refine_ls_matrix_type             full
_refine_ls_number_parameters       341
_refine_ls_number_reflns           4782
_refine_ls_number_restraints       0
_refine_ls_R_factor_all            0.0634
_refine_ls_R_factor_gt             0.0541
_refine_ls_restrained_S_all        1.042
_refine_ls_shift/su_max            0.003
_refine_ls_shift/su_mean           0.000
_refine_ls_structure_factor_coef   Fsqd
_refine_ls_weighting_details      
 'w=1/[\s^2^(Fo^2^)+(0.0829P)^2^+1.3850P] where P=(Fo^2^+2Fc^2^)/3'
_refine_ls_weighting_scheme        calc
_refine_ls_wR_factor_gt            0.1388
_refine_ls_wR_factor_ref           0.1480
_refine_special_details            ?
_olex2_refinement_description
;
1. Fixed Uiso
 At 1.2 times of:
  All C(H) groups
 At 1.5 times of:
  All C(H,H,H) groups
2. Others
 Fixed Sof: P27(0.65) O29(0.65) C30(0.65) H30A(0.65) H30B(0.65) H30C(0.65)
 O31(0.65) C32(0.65) H32A(0.65) H32B(0.65) H32C(0.65) P27A(0.35) O29A(0.35)
 C30A(0.35) H30D(0.35) H30E(0.35) H30F(0.35) O31A(0.35) C32A(0.35) H32D(0.35)
 H32E(0.35) H32F(0.35)
3.a Me refined with riding coordinates:
 C30(H30A,H30B,H30C), C32(H32A,H32B,H32C), C30A(H30D,H30E,H30F), C32A(H32D,
 H32E,H32F)
3.b Aromatic/amide H refined with riding coordinates:
 C1(H1), C2(H2), C4(H4), C5(H5), C6(H6), C8(H8), C9(H9), C10(H10), C11(H11),
 C21(H21), C22(H22), C24(H24), C25(H25)
;
_atom_sites_solution_hydrogens     mixed
_atom_sites_solution_primary       direct
_atom_sites_solution_secondary     ?
loop_
  _atom_site_label
  _atom_site_type_symbol
  _atom_site_fract_x
  _atom_site_fract_y
  _atom_site_fract_z
  _atom_site_U_iso_or_equiv
  _atom_site_adp_type
  _atom_site_occupancy
  _atom_site_site_symmetry_order
  _atom_site_calc_flag
  _atom_site_refinement_flags_posn
  _atom_site_refinement_flags_adp
  _atom_site_refinement_flags_occupancy
  _atom_site_disorder_assembly
  _atom_site_disorder_group
 C1 C 0.0954(2) 0.3989(4) 0.23295(10) 0.0346(5) Uani 1 1 d . . . . .
 H1 H 0.058730 0.501001 0.224177 0.041 Uiso 1 1 calc R . . . .
 C2 C 0.1570(2) 0.3799(4) 0.28361(10) 0.0351(5) Uani 1 1 d . . . . .
 H2 H 0.160533 0.468530 0.308083 0.042 Uiso 1 1 calc R . . . .
 C3 C 0.2124(2) 0.2349(4) 0.29839(10) 0.0343(5) Uani 1 1 d . . . . .
 C4 C 0.2502(3) -0.0548(4) 0.27463(11) 0.0383(6) Uani 1 1 d . . . . .
 H4 H 0.290162 -0.071569 0.309047 0.046 Uiso 1 1 calc R . . . .
 C5 C 0.2421(3) -0.1815(4) 0.23895(12) 0.0428(6) Uani 1 1 d . . . . .
 H5 H 0.277502 -0.283624 0.248598 0.051 Uiso 1 1 calc R . . . .
 C6 C 0.1820(3) -0.1609(4) 0.18858(12) 0.0430(6) Uani 1 1 d . . . . .
 H6 H 0.176938 -0.248943 0.163922 0.052 Uiso 1 1 calc R . . . .
 C7 C 0.0618(3) 0.0034(4) 0.12106(11) 0.0433(6) Uani 1 1 d . . . . .
 C8 C -0.0377(3) 0.1880(5) 0.05331(11) 0.0482(8) Uani 1 1 d . . . . .
 H8 H -0.046325 0.097994 0.029529 0.058 Uiso 1 1 calc R . . . .
 C9 C -0.0772(3) 0.3383(5) 0.03648(11) 0.0510(8) Uani 1 1 d . . . . .
 H9 H -0.113446 0.352506 0.001210 0.061 Uiso 1 1 calc R . . . .
 C10 C -0.0643(3) 0.4704(5) 0.07117(13) 0.0507(8) Uani 1 1 d . . . . .
 H10 H -0.090636 0.575020 0.059236 0.061 Uiso 1 1 calc R . . . .
 C11 C -0.0135(3) 0.4508(4) 0.12277(12) 0.0440(7) Uani 1 1 d . . . . .
 H11 H -0.006626 0.541905 0.146158 0.053 Uiso 1 1 calc R . . . .
 C12 C 0.0283(2) 0.2976(4) 0.14124(10) 0.0360(6) Uani 1 1 d . . . . .
 C13 C 0.0160(3) 0.1654(4) 0.10585(10) 0.0399(6) Uani 1 1 d . . . . .
 C14 C 0.1297(3) -0.0125(4) 0.17427(11) 0.0371(6) Uani 1 1 d . . . . .
 C15 C 0.1382(2) 0.1222(3) 0.21020(10) 0.0326(5) Uani 1 1 d . . . . .
 C16 C 0.0860(2) 0.2763(3) 0.19549(10) 0.0323(5) Uani 1 1 d . . . . .
 C17 C 0.2009(2) 0.0996(3) 0.26178(10) 0.0322(5) Uani 1 1 d . . . . .
 N18 N 0.2817(2) 0.2169(3) 0.34621(9) 0.0393(5) Uani 1 1 d . . . . .
 H18 H 0.291(3) 0.125(5) 0.3591(15) 0.035(9) Uiso 1 1 d . . . . .
 C19 C 0.2950(3) 0.3445(4) 0.38600(10) 0.0380(6) Uani 1 1 d . . . . .
 H19 H 0.211(4) 0.382(5) 0.3983(16) 0.050(10) Uiso 1 1 d . . . . .
 C20 C 0.3662(2) 0.4926(4) 0.36864(9) 0.0339(5) Uani 1 1 d . . . . .
 C21 C 0.4530(3) 0.4823(4) 0.32920(11) 0.0387(6) Uani 1 1 d . . . . .
 H21 H 0.464267 0.382504 0.310924 0.046 Uiso 1 1 calc R . . . .
 C22 C 0.5222(3) 0.6162(4) 0.31670(11) 0.0420(6) Uani 1 1 d . . . . .
 H22 H 0.580120 0.610203 0.289383 0.050 Uiso 1 1 calc R . . . .
 C23 C 0.5063(3) 0.7590(4) 0.34439(11) 0.0383(6) Uani 1 1 d . . . . .
 C24 C 0.4218(3) 0.7730(4) 0.38402(11) 0.0379(6) Uani 1 1 d . . . . .
 H24 H 0.413041 0.871781 0.403150 0.045 Uiso 1 1 calc R . . . .
 C25 C 0.3507(3) 0.6388(4) 0.39488(10) 0.0375(6) Uani 1 1 d . . . . .
 H25 H 0.289836 0.647022 0.420891 0.045 Uiso 1 1 calc R . . . .
 Br26 Br 0.60145(4) 0.94508(5) 0.32720(2) 0.05681(16) Uani 1 1 d . . . . .
 P27 P 0.3890(2) 0.2509(4) 0.44377(11) 0.0350(5) Uani 0.65 1 d . . P A 1
 O29 O 0.5246(3) 0.2719(5) 0.42636(13) 0.0434(7) Uani 0.65 1 d . . P A 1
 C30 C 0.6250(8) 0.2035(10) 0.4578(3) 0.0526(17) Uani 0.65 1 d . . P A 1
 H30A H 0.702817 0.228271 0.441085 0.079 Uiso 0.65 1 calc R . P A 1
 H30B H 0.626973 0.249539 0.494094 0.079 Uiso 0.65 1 calc R . P A 1
 H30C H 0.614452 0.085457 0.459789 0.079 Uiso 0.65 1 calc R . P A 1
 O31 O 0.3798(3) 0.3742(4) 0.49104(12) 0.0432(7) Uani 0.65 1 d . . P A 1
 C32 C 0.2898(10) 0.3533(14) 0.5325(4) 0.066(2) Uani 0.65 1 d . . P A 1
 H32A H 0.298428 0.442482 0.558447 0.099 Uiso 0.65 1 calc R . P A 1
 H32B H 0.205946 0.353670 0.515646 0.099 Uiso 0.65 1 calc R . P A 1
 H32C H 0.305015 0.249648 0.551036 0.099 Uiso 0.65 1 calc R . P A 1
 O28 O 0.3431(2) 0.0869(3) 0.45458(8) 0.0482(5) Uani 1 1 d . . . . .
 P27A P 0.3487(4) 0.2663(7) 0.4496(2) 0.0376(9) Uani 0.35 1 d . . P A 2
 O29A O 0.4862(6) 0.3230(8) 0.4588(3) 0.0504(16) Uani 0.35 1 d . . P A 2
 C30A C 0.5908(19) 0.226(3) 0.4527(10) 0.075(6) Uiso 0.35 1 d . . P A 2
 H30D H 0.665691 0.289816 0.460846 0.113 Uiso 0.35 1 calc R . P A 2
 H30E H 0.588916 0.133101 0.477391 0.113 Uiso 0.35 1 calc R . P A 2
 H30F H 0.590842 0.185972 0.415604 0.113 Uiso 0.35 1 calc R . P A 2
 O31A O 0.2795(7) 0.3735(9) 0.4898(2) 0.0502(15) Uani 0.35 1 d . . P A 2
 C32A C 0.313(2) 0.358(3) 0.5465(9) 0.066(6) Uiso 0.35 1 d . . P A 2
 H32D H 0.262505 0.431828 0.566947 0.099 Uiso 0.35 1 calc R . P A 2
 H32E H 0.298809 0.245752 0.557931 0.099 Uiso 0.35 1 calc R . P A 2
 H32F H 0.400705 0.385053 0.553005 0.099 Uiso 0.35 1 calc R . P A 2
 O33 O 0.0465(3) -0.1154(3) 0.09132(10) 0.0661(7) Uani 1 1 d . . . . .

loop_
  _atom_site_aniso_label
  _atom_site_aniso_U_11
  _atom_site_aniso_U_22
  _atom_site_aniso_U_33
  _atom_site_aniso_U_23
  _atom_site_aniso_U_13
  _atom_site_aniso_U_12
 C1 0.0339(12) 0.0409(14) 0.0285(11) 0.0008(10) -0.0021(9) 0.0043(10)
 C2 0.0349(12) 0.0432(14) 0.0269(11) -0.0037(10) -0.0023(9) 0.0029(11)
 C3 0.0353(12) 0.0426(14) 0.0246(11) 0.0012(10) -0.0022(9) -0.0041(10)
 C4 0.0417(14) 0.0419(15) 0.0308(12) 0.0050(11) -0.0038(10) -0.0007(11)
 C5 0.0505(16) 0.0332(14) 0.0445(15) 0.0004(12) -0.0002(12) -0.0013(12)
 C6 0.0529(16) 0.0363(14) 0.0397(14) -0.0055(12) 0.0016(12) -0.0074(12)
 C7 0.0496(16) 0.0493(17) 0.0305(12) -0.0055(12) -0.0017(11) -0.0112(13)
 C8 0.0428(14) 0.074(2) 0.0272(12) -0.0033(13) -0.0029(11) -0.0118(14)
 C9 0.0390(14) 0.085(3) 0.0285(13) 0.0095(15) -0.0055(10) -0.0076(15)
 C10 0.0435(15) 0.070(2) 0.0375(15) 0.0135(15) -0.0026(12) 0.0034(15)
 C11 0.0444(15) 0.0569(19) 0.0301(13) 0.0042(12) -0.0029(11) 0.0036(13)
 C12 0.0315(11) 0.0488(16) 0.0276(11) 0.0030(11) 0.0006(9) -0.0019(11)
 C13 0.0384(13) 0.0541(17) 0.0268(12) -0.0003(11) -0.0020(10) -0.0076(12)
 C14 0.0403(13) 0.0404(14) 0.0308(12) -0.0032(11) 0.0020(10) -0.0071(11)
 C15 0.0317(11) 0.0393(14) 0.0268(11) 0.0004(10) 0.0015(9) -0.0044(10)
 C16 0.0297(11) 0.0415(14) 0.0256(11) 0.0007(10) -0.0003(9) -0.0013(10)
 C17 0.0330(11) 0.0358(13) 0.0278(11) 0.0013(10) 0.0010(9) -0.0030(10)
 N18 0.0494(13) 0.0365(13) 0.0306(11) 0.0013(10) -0.0107(9) -0.0016(10)
 C19 0.0444(14) 0.0437(15) 0.0249(11) -0.0005(10) -0.0066(10) -0.0017(12)
 C20 0.0364(12) 0.0406(14) 0.0240(11) 0.0004(10) -0.0057(9) 0.0027(11)
 C21 0.0406(13) 0.0443(15) 0.0309(12) -0.0090(11) -0.0007(10) 0.0072(11)
 C22 0.0375(13) 0.0527(17) 0.0359(13) -0.0063(12) 0.0051(10) 0.0015(12)
 C23 0.0387(13) 0.0450(15) 0.0310(12) 0.0010(11) -0.0016(10) 0.0006(11)
 C24 0.0454(14) 0.0374(14) 0.0308(12) 0.0000(11) 0.0005(10) 0.0033(11)
 C25 0.0404(13) 0.0451(15) 0.0270(11) -0.0009(11) 0.0026(10) 0.0037(11)
 Br26 0.0612(2) 0.0562(2) 0.0539(2) 0.00380(15) 0.01093(16) -0.01320(16)
 P27 0.0420(12) 0.0375(8) 0.0244(7) -0.0014(5) -0.0085(8) -0.0001(9)
 O29 0.0445(17) 0.056(2) 0.0294(14) 0.0089(15) -0.0044(13) 0.0067(15)
 C30 0.056(4) 0.062(4) 0.039(3) 0.005(2) -0.017(3) 0.009(3)
 O31 0.056(2) 0.0451(18) 0.0284(14) -0.0022(13) -0.0028(13) -0.0056(15)
 C32 0.062(5) 0.085(6) 0.053(6) -0.001(4) 0.018(4) 0.013(4)
 O28 0.0633(13) 0.0429(12) 0.0370(10) 0.0019(9) -0.0087(9) -0.0055(10)
 P27A 0.041(2) 0.0403(17) 0.0303(17) 0.0022(12) -0.0126(16) 0.0012(17)
 O29A 0.043(3) 0.045(3) 0.061(4) 0.009(3) -0.019(3) -0.011(3)
 O31A 0.058(4) 0.062(4) 0.029(3) 0.002(3) -0.009(3) 0.009(3)
 O33 0.101(2) 0.0546(15) 0.0407(12) -0.0142(11) -0.0151(12) -0.0109(14)

_geom_special_details
;
 All esds (except the esd in the dihedral angle between two l.s. planes)
 are estimated using the full covariance matrix.  The cell esds are taken
 into account individually in the estimation of esds in distances, angles
 and torsion angles; correlations between esds in cell parameters are only
 used when they are defined by crystal symmetry.  An approximate (isotropic)
 treatment of cell esds is used for estimating esds involving l.s. planes.
;
loop_
  _geom_bond_atom_site_label_1
  _geom_bond_atom_site_label_2
  _geom_bond_distance
  _geom_bond_site_symmetry_2
  _geom_bond_publ_flag
 C1 C2 1.404(3) . ?
 C1 C16 1.375(4) . ?
 C2 C3 1.377(4) . ?
 C3 C17 1.441(4) . ?
 C3 N18 1.382(3) . ?
 C4 C5 1.370(4) . ?
 C4 C17 1.408(4) . ?
 C5 C6 1.393(4) . ?
 C6 C14 1.385(4) . ?
 C7 C13 1.465(5) . ?
 C7 C14 1.487(4) . ?
 C7 O33 1.233(4) . ?
 C8 C9 1.368(6) . ?
 C8 C13 1.416(4) . ?
 C9 C10 1.391(6) . ?
 C10 C11 1.381(4) . ?
 C11 C12 1.409(4) . ?
 C12 C13 1.403(4) . ?
 C12 C16 1.469(3) . ?
 C14 C15 1.425(4) . ?
 C15 C16 1.429(4) . ?
 C15 C17 1.433(3) . ?
 N18 C19 1.447(4) . ?
 C19 C20 1.517(4) . ?
 C19 P27 1.883(4) . ?
 C19 P27A 1.778(6) . ?
 C20 C21 1.397(4) . ?
 C20 C25 1.384(4) . ?
 C21 C22 1.378(5) . ?
 C22 C23 1.378(4) . ?
 C23 C24 1.385(4) . ?
 C23 Br26 1.907(3) . ?
 C24 C25 1.381(4) . ?
 P27 O29 1.562(4) . ?
 P27 O31 1.561(4) . ?
 P27 O28 1.468(4) . ?
 O29 C30 1.422(7) . ?
 O31 C32 1.465(9) . ?
 O28 P27A 1.484(6) . ?
 P27A O29A 1.565(7) . ?
 P27A O31A 1.557(8) . ?
 O29A C30A 1.40(2) . ?
 O31A C32A 1.44(2) . ?

loop_
  _geom_angle_atom_site_label_1
  _geom_angle_atom_site_label_2
  _geom_angle_atom_site_label_3
  _geom_angle
  _geom_angle_site_symmetry_1
  _geom_angle_site_symmetry_3
  _geom_angle_publ_flag
 C16 C1 C2 122.9(3) . . ?
 C3 C2 C1 121.1(3) . . ?
 C2 C3 C17 118.7(2) . . ?
 C2 C3 N18 122.2(3) . . ?
 N18 C3 C17 119.1(3) . . ?
 C5 C4 C17 121.9(3) . . ?
 C4 C5 C6 120.2(3) . . ?
 C14 C6 C5 120.3(3) . . ?
 C13 C7 C14 117.1(3) . . ?
 O33 C7 C13 122.2(3) . . ?
 O33 C7 C14 120.6(3) . . ?
 C9 C8 C13 120.6(3) . . ?
 C8 C9 C10 119.8(3) . . ?
 C11 C10 C9 120.6(3) . . ?
 C10 C11 C12 120.9(3) . . ?
 C11 C12 C16 121.4(3) . . ?
 C13 C12 C11 118.1(2) . . ?
 C13 C12 C16 120.5(3) . . ?
 C8 C13 C7 118.4(3) . . ?
 C12 C13 C7 121.6(2) . . ?
 C12 C13 C8 120.0(3) . . ?
 C6 C14 C7 118.9(3) . . ?
 C6 C14 C15 120.8(3) . . ?
 C15 C14 C7 120.2(3) . . ?
 C14 C15 C16 121.2(2) . . ?
 C14 C15 C17 118.3(3) . . ?
 C16 C15 C17 120.5(2) . . ?
 C1 C16 C12 123.3(3) . . ?
 C1 C16 C15 117.6(2) . . ?
 C15 C16 C12 119.0(2) . . ?
 C4 C17 C3 122.4(2) . . ?
 C4 C17 C15 118.5(2) . . ?
 C15 C17 C3 119.2(2) . . ?
 C3 N18 C19 122.8(3) . . ?
 N18 C19 C20 115.0(2) . . ?
 N18 C19 P27 104.9(2) . . ?
 N18 C19 P27A 111.3(3) . . ?
 C20 C19 P27 106.5(2) . . ?
 C20 C19 P27A 113.4(3) . . ?
 C21 C20 C19 121.5(3) . . ?
 C25 C20 C19 119.2(2) . . ?
 C25 C20 C21 119.2(3) . . ?
 C22 C21 C20 120.3(3) . . ?
 C23 C22 C21 119.0(2) . . ?
 C22 C23 C24 122.1(3) . . ?
 C22 C23 Br26 119.3(2) . . ?
 C24 C23 Br26 118.5(2) . . ?
 C25 C24 C23 118.0(3) . . ?
 C24 C25 C20 121.4(2) . . ?
 O29 P27 C19 102.7(2) . . ?
 O31 P27 C19 104.9(2) . . ?
 O31 P27 O29 103.6(2) . . ?
 O28 P27 C19 110.0(2) . . ?
 O28 P27 O29 119.0(2) . . ?
 O28 P27 O31 115.1(2) . . ?
 C30 O29 P27 120.4(4) . . ?
 C32 O31 P27 121.7(5) . . ?
 O28 P27A C19 115.0(4) . . ?
 O28 P27A O29A 109.1(4) . . ?
 O28 P27A O31A 119.1(5) . . ?
 O29A P27A C19 106.7(4) . . ?
 O31A P27A C19 102.8(4) . . ?
 O31A P27A O29A 102.8(5) . . ?
 C30A O29A P27A 125.5(11) . . ?
 C32A O31A P27A 118.2(11) . . ?

_shelx_res_file
;
TITL v3_a.res in P2(1)/c
    v3.res
    created by SHELXL-2018/3 at 06:54:28 on 11-Feb-2024
REM Old TITL V3 in P2(1)/c
REM SHELXT solution in P2(1)/c
REM R1 0.172, Rweak 0.016, Alpha 0.027, Orientation as input
REM Formula found by SHELXT: C25 N O35 P Br
CELL 1.54184 10.8242 8.2331 24.9042 90 93.006 90
ZERR 4 0.0003 0.0003 0.0005 0 0.002 0
LATT 1
SYMM -X,0.5+Y,0.5-Z
SFAC C H Br N O P
UNIT 104 84 4 4 12 4

L.S. 3
PLAN  9
SIZE 0.12 0.11 0.01
TEMP -112
fmap 2
acta
REM <olex2.extras>
REM <HklSrc "%.\\V3.hkl">
REM </olex2.extras>

WGHT    0.082900    1.385000
FVAR       1.94360
C1    1    0.095449    0.398949    0.232945    11.00000    0.03392    0.04090 =
         0.02849    0.00082   -0.00213    0.00427
AFIX  43
H1    2    0.058730    0.501001    0.224177    11.00000   -1.20000
AFIX   0
C2    1    0.157014    0.379933    0.283612    11.00000    0.03486    0.04318 =
         0.02691   -0.00365   -0.00225    0.00293
AFIX  43
H2    2    0.160533    0.468530    0.308083    11.00000   -1.20000
AFIX   0
C3    1    0.212361    0.234927    0.298390    11.00000    0.03534    0.04265 =
         0.02462    0.00123   -0.00224   -0.00411
C4    1    0.250156   -0.054805    0.274625    11.00000    0.04175    0.04194 =
         0.03077    0.00504   -0.00377   -0.00070
AFIX  43
H4    2    0.290162   -0.071569    0.309047    11.00000   -1.20000
AFIX   0
C5    1    0.242065   -0.181471    0.238953    11.00000    0.05046    0.03319 =
         0.04447    0.00045   -0.00019   -0.00129
AFIX  43
H5    2    0.277502   -0.283624    0.248598    11.00000   -1.20000
AFIX   0
C6    1    0.182016   -0.160863    0.188581    11.00000    0.05289    0.03626 =
         0.03972   -0.00554    0.00162   -0.00742
AFIX  43
H6    2    0.176938   -0.248943    0.163922    11.00000   -1.20000
AFIX   0
C7    1    0.061815    0.003439    0.121065    11.00000    0.04962    0.04927 =
         0.03055   -0.00554   -0.00172   -0.01124
C8    1   -0.037696    0.187981    0.053307    11.00000    0.04281    0.07405 =
         0.02722   -0.00327   -0.00294   -0.01176
AFIX  43
H8    2   -0.046325    0.097994    0.029529    11.00000   -1.20000
AFIX   0
C9    1   -0.077246    0.338343    0.036478    11.00000    0.03903    0.08477 =
         0.02851    0.00954   -0.00553   -0.00761
AFIX  43
H9    2   -0.113446    0.352506    0.001210    11.00000   -1.20000
AFIX   0
C10   1   -0.064287    0.470412    0.071168    11.00000    0.04355    0.07050 =
         0.03748    0.01346   -0.00264    0.00338
AFIX  43
H10   2   -0.090636    0.575020    0.059236    11.00000   -1.20000
AFIX   0
C11   1   -0.013484    0.450824    0.122771    11.00000    0.04444    0.05694 =
         0.03012    0.00422   -0.00290    0.00363
AFIX  43
H11   2   -0.006626    0.541905    0.146158    11.00000   -1.20000
AFIX   0
C12   1    0.028338    0.297635    0.141239    11.00000    0.03151    0.04882 =
         0.02756    0.00300    0.00058   -0.00185
C13   1    0.015975    0.165351    0.105851    11.00000    0.03842    0.05408 =
         0.02685   -0.00033   -0.00195   -0.00762
C14   1    0.129663   -0.012522    0.174274    11.00000    0.04030    0.04040 =
         0.03076   -0.00321    0.00198   -0.00710
C15   1    0.138197    0.122205    0.210203    11.00000    0.03172    0.03928 =
         0.02679    0.00036    0.00149   -0.00443
C16   1    0.086006    0.276320    0.195485    11.00000    0.02975    0.04152 =
         0.02557    0.00072   -0.00033   -0.00127
C17   1    0.200916    0.099551    0.261779    11.00000    0.03302    0.03578 =
         0.02779    0.00126    0.00101   -0.00299
N18   4    0.281696    0.216854    0.346205    11.00000    0.04936    0.03654 =
         0.03057    0.00135   -0.01065   -0.00163
H18   2    0.287826    0.133641    0.357149    11.00000    0.03548
C19   1    0.295003    0.344517    0.386003    11.00000    0.04436    0.04372 =
         0.02492   -0.00053   -0.00664   -0.00171
H19   2    0.210584    0.381737    0.398315    11.00000    0.04984
C20   1    0.366192    0.492588    0.368639    11.00000    0.03642    0.04061 =
         0.02397    0.00038   -0.00568    0.00267
C21   1    0.452950    0.482251    0.329203    11.00000    0.04062    0.04430 =
         0.03089   -0.00901   -0.00072    0.00721
AFIX  43
H21   2    0.464267    0.382504    0.310924    11.00000   -1.20000
AFIX   0
C22   1    0.522228    0.616210    0.316696    11.00000    0.03755    0.05271 =
         0.03593   -0.00633    0.00512    0.00146
AFIX  43
H22   2    0.580120    0.610203    0.289383    11.00000   -1.20000
AFIX   0
C23   1    0.506294    0.759000    0.344389    11.00000    0.03865    0.04501 =
         0.03097    0.00104   -0.00160    0.00057
C24   1    0.421801    0.772967    0.384022    11.00000    0.04536    0.03742 =
         0.03076    0.00001    0.00053    0.00329
AFIX  43
H24   2    0.413041    0.871781    0.403150    11.00000   -1.20000
AFIX   0
C25   1    0.350664    0.638784    0.394879    11.00000    0.04040    0.04506 =
         0.02700   -0.00087    0.00256    0.00368
AFIX  43
H25   2    0.289836    0.647022    0.420891    11.00000   -1.20000
AFIX   0
BR26  3    0.601447    0.945081    0.327203    11.00000    0.06117    0.05622 =
         0.05386    0.00380    0.01093   -0.01320
PART 1
P27   6    0.388962    0.250887    0.443772    10.65000    0.04195    0.03747 =
         0.02441   -0.00141   -0.00847   -0.00007
O29   5    0.524567    0.271948    0.426358    10.65000    0.04450    0.05571 =
         0.02939    0.00885   -0.00444    0.00671
C30   1    0.625010    0.203482    0.457774    10.65000    0.05554    0.06161 =
         0.03856    0.00517   -0.01729    0.00911
AFIX  33
H30A  2    0.702817    0.228271    0.441085    10.65000   -1.50000
H30B  2    0.626973    0.249539    0.494094    10.65000   -1.50000
H30C  2    0.614452    0.085457    0.459789    10.65000   -1.50000
AFIX   0
O31   5    0.379762    0.374154    0.491041    10.65000    0.05555    0.04509 =
         0.02844   -0.00218   -0.00282   -0.00561
C32   1    0.289843    0.353259    0.532472    10.65000    0.06174    0.08477 =
         0.05334   -0.00071    0.01804    0.01285
AFIX  33
H32A  2    0.298428    0.442482    0.558447    10.65000   -1.50000
H32B  2    0.205946    0.353670    0.515646    10.65000   -1.50000
H32C  2    0.305015    0.249648    0.551036    10.65000   -1.50000
AFIX   0
PART 0
O28   5    0.343086    0.086901    0.454576    11.00000    0.06333    0.04291 =
         0.03702    0.00192   -0.00869   -0.00547
PART 2
P27A  6    0.348718    0.266300    0.449563    10.35000    0.04076    0.04028 =
         0.03029    0.00221   -0.01258    0.00123
O29A  5    0.486190    0.323044    0.458806    10.35000    0.04276    0.04514 =
         0.06103    0.00933   -0.01899   -0.01058
C30A  1    0.590781    0.225654    0.452703    10.35000    0.07523
AFIX  33
H30D  2    0.665691    0.289816    0.460846    10.35000   -1.50000
H30E  2    0.588916    0.133101    0.477391    10.35000   -1.50000
H30F  2    0.590842    0.185972    0.415604    10.35000   -1.50000
AFIX   0
O31A  5    0.279479    0.373526    0.489831    10.35000    0.05846    0.06214 =
         0.02898    0.00207   -0.00860    0.00876
C32A  1    0.313074    0.357774    0.546481    10.35000    0.06604
AFIX  33
H32D  2    0.262505    0.431828    0.566947    10.35000   -1.50000
H32E  2    0.298809    0.245752    0.557931    10.35000   -1.50000
H32F  2    0.400705    0.385053    0.553005    10.35000   -1.50000
AFIX   0
PART 0
O33   5    0.046547   -0.115397    0.091316    11.00000    0.10089    0.05460 =
         0.04068   -0.01424   -0.01507   -0.01095
HKLF 4


REM  v3_a.res in P2(1)/c
REM wR2 = 0.1480, GooF = S = 1.042, Restrained GooF = 1.042 for all data
REM R1 = 0.0541 for 3956 Fo > 4sig(Fo) and 0.0634 for all 4782 data
REM 341 parameters refined using 0 restraints

END

WGHT      0.0829      1.3851

REM Highest difference peak  0.809,  deepest hole -0.446,  1-sigma level  0.100
Q1    1   0.5832  0.8497  0.3058  11.00000  0.05    0.81
Q2    1   0.6091  0.8491  0.3497  11.00000  0.05    0.81
Q3    1   0.6149  1.0482  0.3528  11.00000  0.05    0.66
Q4    1   0.5879  1.0571  0.3000  11.00000  0.05    0.60
Q5    1   0.3916  0.1428  0.4696  11.00000  0.05    0.48
Q6    1   0.5338  0.9802  0.3301  11.00000  0.05    0.48
Q7    1   0.4969  0.9103  0.3196  11.00000  0.05    0.47
Q8    1   0.3476  0.1732  0.4305  11.00000  0.05    0.40
Q9    1   0.3255  0.3031  0.4162  11.00000  0.05    0.38
;
_shelx_res_checksum                15109
_shelx_hkl_file
;
   0   0   2 16638.9 1115.05   2
   0   0   3 5.26803 26.1862   2
   0   0   4 18005.6 1214.18   2
   0   0   5 27.1474 44.7563   2
   0   0   6 19788.7 1341.50   2
   0   0   7 35.1041 53.7272   2
   0   0   8 56507.6 3955.51   2
   0   0   8 62366.7 3968.47   3
   0   0   9-7.41370 67.8446   3
   0   0   9 53.6374 62.9791   2
   0   0  10 10899.0 783.036   2
   0   0  10 11324.5 795.444   3
   0   0  11-61.7573 72.7645   2
   0   0  11 9.32110 73.7572   3
   0   0  12 92.5313 83.5856   3
   0   0  12 34.7516 73.7578   2
   0   0  13-29.2366 76.0408   2
   0   0  13-9.70357 71.3844   4
   0   0  13-11.4536 86.8485   3
   0   0  14 27318.1 2009.11   3
   0   0  14 30563.0 2004.37   4
   0   0  15-13.9309 92.3669   3
   0   0  15 23.8271 78.9916   4
   0   0  16 3246.66 305.749   4
   0   0  17-57.2439 86.3684   4
   0   0  18 22825.2 1630.32  10
   0   0  18 24384.6 1640.01   9
   0   0  18 24640.1 1637.12  47
   0   0  18 24601.5 1634.68  42
   0   0  18 23643.7 1631.80  38
   0   0  18 25733.2 1718.04   4
   0   0  18 24964.9 1633.80  31
   0   0  18 24102.5 1635.12  21
   0   0  19-43.9984 64.2019   9
   0   0  19-22.0302 53.9112  10
   0   0  19 9.01549 59.1990  47
   0   0  19-28.8269 53.0116  46
   0   0  19 41.2843 53.8177  42
   0   0  19-16.4195 94.2810   4
   0   0  19 19.1934 49.1617  38
   0   0  19-3.32730 37.5956  33
   0   0  19 11.6451 49.5843  31
   0   0  19 13.0752 38.8421  28
   0   0  19-59.3586 54.8568  21
   0   0  20 620.411 89.1895   9
   0   0  20 566.604 76.3326  10
   0   0  20 396.198 74.0867  46
   0   0  20 500.063 84.3634  47
   0   0  20 500.473 76.3488  42
   0   0  20 690.848 149.454   4
   0   0  20 485.690 65.3718  33
   0   0  20 496.148 72.0735  38
   0   0  20 558.390 79.5430  31
   0   0  20 476.010 64.7217  28
   0   0  20 557.174 79.7482  21
   0   0  21-12.1291 52.9775  10
   0   0  21-47.9534 65.9195   9
   0   0  21-18.2711 103.565   4
   0   0  21-4.52097 54.0513  42
   0   0  21 24.7939 65.1311  47
   0   0  21-20.8469 38.2202  33
   0   0  21-38.2617 53.3228  38
   0   0  21-25.5548 55.3940  31
   0   0  21-30.7921 42.5712  28
   0   0  21 23.4327 55.1953  21
   0   0  22 2258.03 169.295  47
   0   0  22 1586.18 232.756   4
   0   0  22 1779.19 157.068  38
   0   0  22 1720.61 159.750  42
   0   0  22 1667.03 155.144  31
   0   0  22 1875.04 161.732  21
   0   0  23-13.9250 61.5721  42
   0   0  23-4.30198 55.1170  31
   0   0  23 76.3805 112.431   4
   0   0  23 116.960 72.9034  47
   0   0  24 975.939 111.121  47
   0   0  24 945.182 102.934  42
   0   0  24 767.746 93.6642  30
   0   0  24 936.097 98.5569  31
   0   0  25 28.3834 71.6066  47
   0   0  25-45.6226 64.5876  45
   0   0  25 38.1110 60.2223  44
   0   0  25-9.90913 49.1642  30
   0   0  25-42.9331 52.9913  31
   0   0  26 670.943 89.3041  45
   0   0  26 635.933 92.3890  47
   0   0  26 635.887 87.3882  44
   0   0  26 584.972 75.7301  31
   0   0  27-15.3948 52.6090  44
   0   0  27-45.7323 58.7261  45
   0   0  27 50.2635 59.2757  47
   0   0  28-22.7968 45.5131  44
   0   0  28 75.5014 53.2297  47
   0   0  28-17.8918 52.0239  45
   0   0  29-33.6912 38.7906  44
   0   0  29 39.4172 45.2020  47
   0   0  29 2.93129 44.1221  45
   0   0  30 4.45396 35.8780  45
   0  -1   0 11.9798 20.8054  14
   0  -1  -1 1397.90 94.2589  14
   0   1   1 1237.00 88.0000   3
   0  -1   1 1420.42 88.3301   3
   0  -1   1 1166.69 86.0399   2
   0   1   1 1094.25 86.4974   2
   0  -1   2 3790.82 231.656   3
   0   1   2 2326.44 225.794   2
   0   1   2 2699.17 229.188   3
   0  -1   2 3028.64 226.688   2
   0  -1   2 3894.16 226.234  11
   0   1   3 5021.67 450.842  15
   0   1   3 4728.33 450.868   2
   0   1   3 5436.07 455.646   3
   0   1   4 36450.9 3234.83  15
   0   1   4 35774.6 3237.10   2
   0   1   4 39506.3 3243.24   3
   0   1   5 15020.4 1391.61   3
   0   1   5 13677.1 1386.15   2
   0   1   6 22104.9 2026.17   3
   0   1   6 21489.7 2019.48   2
   0  -1   7 113.548 68.5303   3
   0   1   7 28.7080 68.2909   3
   0   1   7 22.9486 55.7511   2
   0  -1   7 38.5270 51.1089   2
   0  -1   8 452.206 78.1632   2
   0   1   8 344.985 78.7610   2
   0   1   8 544.332 97.0595   3
   0   1   9 42084.9 3221.33   2
   0   1   9 41596.0 3229.12   3
   0  -1   9 51285.5 3225.56   2
   0  -1  10 172.317 74.2416   2
   0  -1  10 107.619 77.4582   3
   0   1  10 163.687 71.4145   2
   0   1  10 117.513 83.6635   3
   0  -1  11 2074.92 200.589   3
   0   1  11 1854.29 194.065   3
   0  -1  11 1749.04 181.698   2
   0   1  11 1975.57 186.860   2
   0   1  12 9824.08 732.732   2
   0  -1  12 10643.8 746.030   3
   0  -1  12 10379.0 732.648   2
   0   1  12 8976.42 737.396   3
   0  -1  12 10151.7 729.989   4
   0   1  12 10823.0 738.683   4
   0  -1  13 5402.79 398.478   4
   0   1  13 5052.86 400.627   4
   0  -1  13 4881.33 408.080   3
   0   1  13 4442.41 402.677   3
   0  -1  13 5254.64 398.866   2
   0   1  13 4651.93 395.661   2
   0  -1  14 365.169 119.261   3
   0  -1  14 594.214 112.155   4
   0   1  14 461.410 108.351   4
   0   1  14 294.866 109.880   3
   0  -1  15 9047.16 696.118   4
   0   1  15 9704.18 707.488   4
   0   1  16 696.370 134.880   4
   0  -1  16 834.884 136.699   4
   0  -1  17 5121.57 437.190   4
   0   1  17 5259.52 448.269   4
   0  -1  18 138.835 50.1845  10
   0   1  18 216.817 53.5015  10
   0  -1  18 122.319 62.1288   9
   0   1  18 69.4910 64.6499   9
   0  -1  18 105.871 60.6751  47
   0   1  18 56.7834 62.3021  47
   0  -1  18 3.50332 52.7445  42
   0   1  18-95.9823 131.719   4
   0  -1  18 44.4714 107.520   4
   0   1  18 85.0892 46.8499  38
   0  -1  18 167.060 51.4187  38
   0   1  18 114.537 47.1583  33
   0   1  18 200.771 55.0267  31
   0   1  18 91.3430 54.6502  21
   0  -1  18-3.85520 55.9796  21
   0   1  19 1109.88 111.392  10
   0   1  19 1001.97 119.828   9
   0  -1  19 1007.20 118.182   9
   0  -1  19 1011.66 105.536  10
   0   1  19 1150.84 117.875  47
   0   1  19 1144.44 108.856  46
   0  -1  19 1297.26 119.180  47
   0  -1  19 1192.31 107.666  46
   0  -1  19 1169.50 109.511  42
   0   1  19 1057.11 109.609  38
   0  -1  19 930.630 104.105  38
   0  -1  19 1259.19 183.228   4
   0   1  19 1052.92 181.821   4
   0   1  19 990.715 107.390  33
   0   1  19 1248.15 114.511  31
   0   1  19 1122.76 105.130  26
   0   1  19 1306.18 110.432  28
   0  -1  19 1057.06 105.189  31
   0   1  19 1258.76 117.451  21
   0  -1  20 5.03207 68.6400   9
   0   1  20-5.16095 70.0766   9
   0  -1  20 29.7061 53.1305  10
   0   1  20 112.094 57.3967  10
   0   1  20 39.2931 69.2433  47
   0   1  20-102.269 61.8268  46
   0  -1  20 9.46803 65.8831  47
   0  -1  20 66.4924 53.0731  46
   0  -1  20-35.1844 54.0552  42
   0   1  20-53.4385 121.471   4
   0  -1  20 66.0522 104.098   4
   0   1  20 16.7694 53.0115  38
   0  -1  20 39.3151 49.0540  38
   0   1  20 116.404 50.0042  33
   0  -1  20-24.6885 53.3038  30
   0   1  20 39.7738 48.5359  28
   0   1  20 31.5717 60.5389  31
   0  -1  20 51.3271 46.8513  31
   0   1  20-3.67513 49.4519  26
   0   1  20 18.7711 62.3936  21
   0  -1  21 275.946 75.4238   9
   0   1  21 336.949 82.3205   9
   0   1  21 431.969 128.622   4
   0  -1  21 470.215 130.794   4
   0  -1  21 288.695 65.7758  42
   0   1  21 194.082 64.0427  46
   0   1  21 372.303 81.9002  47
   0  -1  21 298.922 79.9309  47
   0   1  21 484.626 74.7089  38
   0  -1  21 274.000 63.4984  38
   0   1  21 382.171 64.9709  33
   0  -1  21 235.957 62.9550  30
   0   1  21 279.152 61.2197  28
   0  -1  21 286.040 61.1064  31
   0   1  21 388.004 75.0476  31
   0   1  21 400.530 77.1177  21
   0   1  21 308.952 59.1440  26
   0   1  22 2127.00 273.607   4
   0  -1  22 2628.01 282.648   4
   0  -1  22 2399.78 200.218  47
   0   1  22 2273.15 199.775  47
   0   1  22 2286.30 187.986  33
   0  -1  22 2390.72 189.642  42
   0   1  22 2240.57 190.996  38
   0   1  22 2604.31 201.260  42
   0  -1  22 2180.50 184.826  31
   0  -1  22 2006.62 182.070  30
   0   1  22 2172.15 183.778  26
   0   1  22 2631.63 197.730  31
   0   1  22 2522.86 188.755  28
   0   1  22 2843.68 200.834  21
   0  -1  23 425.812 85.5867  47
   0   1  23 462.697 89.7126  47
   0   1  23 384.047 72.4488  38
   0   1  23 343.961 65.6824  33
   0   1  23 523.061 79.4638  31
   0   1  23 426.356 66.8190  28
   0  -1  23 425.909 65.9220  30
   0  -1  23 408.034 67.4717  31
   0   1  23 505.951 85.1342  21
   0   1  23 376.093 61.6025  26
   0  -1  23 355.009 68.8454  42
   0   1  23 266.061 78.2628  42
   0   1  24 395.418 85.0325  47
   0  -1  24 355.108 81.4197  47
   0   1  24 277.292 79.0230  44
   0   1  24 264.709 73.0708  42
   0   1  24 285.814 68.4638  31
   0   1  24 194.532 55.9887  28
   0  -1  24 246.481 55.1034  31
   0  -1  25 196.202 65.9844  45
   0   1  25 197.542 73.3191  47
   0  -1  25 176.094 70.7547  47
   0  -1  25 49.2966 55.8197  44
   0   1  25 148.368 64.9655  42
   0   1  25 154.018 68.6416  44
   0   1  25 95.8002 45.5954  28
   0   1  25 134.559 62.8290  31
   0  -1  26 2424.96 183.189  45
   0  -1  26 2216.18 182.223  47
   0   1  26 2348.83 187.067  47
   0  -1  26 2162.67 175.929  44
   0   1  26 2549.68 189.142  44
   0   1  26 1754.85 170.810  30
   0   1  26 2274.99 179.114  31
   0  -1  27 32.4531 55.0929  47
   0   1  27 31.4992 59.6083  47
   0  -1  27-3.64007 49.2027  45
   0   1  27 29.3270 59.9362  44
   0  -1  27-12.6960 45.6011  44
   0   1  27 45.0959 47.8568  31
   0  -1  28 143.864 48.6759  45
   0   1  28 103.818 57.9044  47
   0   1  28 128.591 53.1305  44
   0   1  29 308.929 57.4803  47
   0  -1  29 318.011 49.2720  45
   0   1  29 278.553 53.9586  44
   0   1  30 149.900 40.6360  47
   0   1  30 101.498 38.5218  44
   0   1  31 18.3590 22.2334  44
   0  -2   0 1673.62 142.888  16
   0  -2  -1 47526.9 3182.12  14
   0   2   2 44816.7 3001.95   4
   0  -2   2 44749.5 3000.84   4
   0  -2  -2 46367.3 3013.50  14
   0  -2  -3 2942.94 240.490  14
   0  -2   3 4659.52 253.462  13
   0  -2   3 3174.19 233.921   4
   0   2   3 2946.93 235.233   4
   0   2   3 2846.01 237.323   3
   0  -2   3 4382.86 238.446  11
   0  -2   4 8080.61 585.424   2
   0  -2   4 8658.83 586.125   4
   0   2   4 6902.81 588.045   3
   0   2   4 7793.79 586.959   4
   0   2   5 15906.8 1360.24  15
   0  -2   5 31498.2 1378.55   3
   0  -2   5 25341.5 1364.29   4
   0   2   5 15001.6 1357.06   2
   0  -2   5 25772.3 1364.36   2
   0   2   5 15513.8 1360.25   3
   0   2   6 24910.5 2133.74  15
   0   2   6 24214.2 2134.02   2
   0   2   6 24529.7 2137.95   3
   0   2   7 598.874 107.049   3
   0  -2   7 1413.10 112.056   4
   0  -2   7 1910.42 132.142   3
   0  -2   7 1421.08 111.903   2
   0   2   7 574.214 101.077   2
   0  -2   8 107.993 52.0692   4
   0  -2   8 119.069 53.2066   2
   0   2   8 113.152 61.6758   2
   0   2   8 51.7190 68.0874   3
   0  -2   8 75.8637 66.3422   3
   0  -2   9 4847.59 257.471   3
   0  -2   9 3821.89 229.250   4
   0  -2   9 3778.52 227.020   2
   0   2  10 2870.07 312.709   4
   0  -2  10 5356.62 330.883   4
   0  -2  10 5925.12 353.620   3
   0  -2  10 5322.49 331.350   2
   0   2  10 2709.07 319.110   3
   0   2  11 533.336 122.075   3
   0  -2  11 1383.47 144.797   3
   0  -2  11 1249.56 123.727   4
   0   2  11 694.253 117.330   4
   0   2  12 23841.4 1935.25   4
   0  -2  12 41787.1 1983.83   3
   0  -2  12 34985.0 1947.77   4
   0   2  13 12391.5 1012.25   4
   0  -2  13 16314.5 1018.36   4
   0  -2  14 10956.0 702.054   4
   0   2  14 7992.47 691.916   4
   0   2  15 12.9570 103.179   4
   0  -2  15 22.3422 82.8180   4
   0   2  16 42.2095 98.5315   4
   0  -2  16-72.7791 95.2998   4
   0  -2  17 606.928 83.5599  47
   0  -2  17 634.298 70.0579  38
   0   2  17 572.615 81.8711  42
   0   2  17 393.521 127.576   4
   0  -2  17 639.396 124.202   4
   0   2  17 669.942 79.5360  33
   0   2  17 695.746 77.4683  38
   0  -2  17 691.795 74.0769  10
   0   2  17 641.019 78.3231  10
   0   2  17 404.401 80.0169   9
   0  -2  17 867.506 91.5319   9
   0   2  17 611.581 80.4827  21
   0   2  18 1568.28 130.847  46
   0  -2  18 1487.71 137.914  47
   0  -2  18 1327.43 116.671  49
   0  -2  18 1203.95 125.062  46
   0  -2  18 1520.23 126.464  38
   0  -2  18 1293.00 123.664  43
   0   2  18 1811.32 141.510  42
   0  -2  18 1378.30 122.348  42
   0   2  18 1810.85 132.751  38
   0  -2  18 1502.01 190.619   4
   0   2  18 1258.09 194.090   4
   0   2  18 1368.17 131.569  33
   0  -2  18 1471.90 129.854  37
   0   2  18 1668.73 138.062  21
   0  -2  18 1836.30 141.522   9
   0   2  18 1615.68 132.002  10
   0  -2  18 1363.45 124.616  10
   0   2  18 1336.67 136.572   9
   0   2  19 6862.75 467.978   9
   0  -2  19 6638.05 456.048  10
   0  -2  19 7700.39 469.440   9
   0   2  19 6264.41 458.439  10
   0  -2  19 6586.18 464.499  47
   0  -2  19 6000.00 455.751  46
   0   2  19 6359.87 458.559  46
   0  -2  19 5915.14 452.459  43
   0   2  19 7323.51 469.821  42
   0  -2  19 6316.66 454.090  42
   0   2  19 6535.34 459.770  38
   0  -2  19 6244.12 455.065  38
   0   2  19 6327.79 546.878   4
   0  -2  19 6817.86 536.354   4
   0   2  19 6525.08 464.422  33
   0  -2  19 5896.14 454.545  37
   0   2  19 6764.90 461.801  26
   0   2  19 6745.12 465.887  21
   0   2  20 31999.8 2072.50   9
   0  -2  20 29593.1 2137.64   4
   0   2  20 30924.0 2159.60   4
   0   2  20 34523.1 2075.69  42
   0  -2  20 30702.2 2059.46  42
   0  -2  20 26173.4 2055.15  43
   0   2  20 31362.2 2065.72  38
   0  -2  20 28848.4 2060.42  46
   0   2  20 32348.5 2072.76  47
   0  -2  20 30667.6 2068.91  47
   0   2  20 30048.3 2062.51  46
   0  -2  20 28797.0 2058.86  37
   0   2  20 32508.4 2070.62  33
   0   2  20 33366.8 2068.69  26
   0   2  20 33221.0 2072.94  21
   0   2  21 3288.60 354.880   4
   0  -2  21 3197.04 333.351   4
   0  -2  21 3391.70 271.245  47
   0   2  21 3908.24 283.042  45
   0   2  21 3348.19 274.942  47
   0  -2  21 3170.05 258.259  46
   0   2  21 3594.57 263.772  46
   0  -2  21 3209.57 258.297  37
   0   2  21 3496.27 270.154  33
   0   2  21 3915.87 278.487  42
   0  -2  21 3081.28 255.976  42
   0   2  21 3293.49 264.836  38
   0   2  21 3880.19 271.384  28
   0   2  21 3611.07 267.576  26
   0   2  21 3819.52 275.358  31
   0   2  21 4123.41 275.941  21
   0   2  22 1668.26 156.121  46
   0   2  22 2250.31 183.571  45
   0  -2  22 1863.97 167.138  47
   0   2  22 1927.86 174.149  47
   0  -2  22 1633.06 151.208  37
   0   2  22 1870.38 162.970  33
   0   2  22 2270.01 178.006  42
   0   2  22 1882.23 162.235  38
   0   2  22 1806.05 161.830  28
   0   2  22 1767.87 160.605  26
   0   2  22 2167.70 172.837  31
   0   2  22 2114.69 172.388  21
   0   2  23-10.5720 70.7691  47
   0  -2  23 104.041 70.2509  47
   0   2  23 81.3966 72.7131  45
   0   2  23 4.69771 54.2975  33
   0   2  23-25.2234 62.4064  31
   0   2  23-70.8186 58.1303  28
   0   2  23 8.42957 52.4287  26
   0   2  23 40.6892 66.1389  21
   0   2  23 110.040 74.9334  44
   0   2  23 10.4459 67.9176  42
   0   2  24 3130.00 253.924  47
   0   2  24 3267.15 259.013  45
   0  -2  24 3077.35 247.631  47
   0   2  24 2981.34 241.493  26
   0   2  24 3030.07 243.111  28
   0   2  24 3542.66 253.213  31
   0   2  24 3314.23 252.338  21
   0   2  24 3749.81 262.517  44
   0  -2  24 2962.62 238.607  44
   0   2  24 3423.87 256.328  42
   0   2  25 447.001 89.3900  45
   0   2  25 434.054 86.4564  47
   0  -2  25 347.189 66.7168  45
   0   2  25 377.359 76.6843  31
   0   2  25 484.638 70.4759  28
   0   2  25 369.595 62.1262  26
   0   2  25 471.760 78.6528  21
   0   2  25 530.820 92.5915  44
   0  -2  25 365.845 57.9214  44
   0   2  26 2203.68 167.692  31
   0   2  26 1750.20 154.730  28
   0  -2  26 1799.76 156.462  45
   0   2  26 2217.88 174.706  45
   0   2  26 2030.74 169.753  47
   0   2  27 10.7704 53.7451  31
   0   2  27 55.0534 62.3081  45
   0  -2  27 2.78751 39.9654  45
   0   2  27 11.4347 60.5063  47
   0   2  28 908.746 98.7383  45
   0   2  28 956.689 97.4707  47
   0   2  28 944.109 92.0409  31
   0   2  29 63.9813 45.8749  45
   0   2  29-12.5843 42.9480  47
   0   2  30 677.429 64.4467  47
   0   2  31 15.5132 18.9052  44
   0  -3   0-5.87619 63.4704  16
   0  -3   1 19203.4 1337.09  16
   0  -3  -1 19806.1 1338.49  16
   0  -3  -2 25512.6 1773.73  16
   0  -3   2 26644.4 1776.62  16
   0  -3  -3 235.662 51.4717  14
   0  -3   3 125.474 54.0786  13
   0  -3  -4 10703.3 786.765  14
   0  -3   4 12878.2 796.631  13
   0  -3   4 11262.2 776.355  11
   0  -3   5 740.456 71.2312   4
   0   3   5 647.278 74.8259   4
   0  -3  -5 828.719 84.4361  14
   0  -3   6 21293.0 1290.97   4
   0   3   6 17743.3 1292.21   4
   0   3   6 19112.4 1307.49  15
   0  -3  -6 17865.6 1294.35  14
   0   3   7 16102.0 1187.83   4
   0   3   7 16063.4 1194.29  15
   0  -3  -7 16004.3 1185.36  14
   0   3   8 3300.68 276.951   4
   0  -3   8 4232.86 275.299   4
   0  -3  -8 3383.10 269.606  14
   0   3   8 3421.21 278.673  15
   0   3   9 1001.20 134.512   4
   0  -3   9 1739.05 138.618   4
   0   3  10 18527.4 1631.19   4
   0  -3  10 28530.5 1639.28   4
   0  -3  10 31617.6 1604.70  17
   0   3  10 18135.1 1601.91  18
   0  -3  11 15007.2 834.201   4
   0   3  11 9594.00 824.824   4
   0   3  11 8502.75 786.896  18
   0  -3  11 15289.5 789.445  17
   0   3  12 327.191 94.9896   4
   0  -3  12 683.302 93.4561   4
   0  -3  12 548.655 51.1085  17
   0   3  12 391.855 54.5401  18
   0  -3  13 86.4161 64.0589   4
   0   3  13-74.5147 93.3669   4
   0   3  13-2.31490 33.2473  18
   0  -3  14 132.548 68.6200   4
   0   3  14 23.5246 99.1721   4
   0   3  14 32.9071 34.3233  18
   0  -3  15 2342.31 227.139   4
   0   3  15 2289.61 239.037   4
   0   3  16 10741.4 856.899  42
   0   3  16 10628.3 912.434   4
   0  -3  16 12784.0 908.457   4
   0  -3  16 12938.8 855.785  37
   0   3  16 11117.6 859.964  45
   0  -3  16 13310.4 845.788  49
   0  -3  16 12349.3 861.555  47
   0  -3  16 13714.3 851.371  19
   0   3  17 3167.68 282.707   9
   0  -3  17 3775.73 338.591   4
   0   3  17 3175.87 343.996   4
   0   3  17 3782.07 289.790  42
   0   3  17 3389.55 278.008  38
   0  -3  17 3991.90 280.294  43
   0  -3  17 4065.01 291.903  47
   0  -3  17 4398.63 273.661  49
   0   3  17 3784.39 291.529  45
   0   3  17 3460.96 288.193  33
   0  -3  17 3985.08 283.994  37
   0   3  17 4089.77 291.032  31
   0  -3  17 3833.32 275.687  19
   0  -3  18 2621.40 266.802   4
   0   3  18 2421.09 281.367   4
   0   3  18 2740.38 219.819  42
   0  -3  18 2843.18 209.583  43
   0   3  18 2408.09 208.986  38
   0   3  18 2779.49 224.023  45
   0  -3  18 2780.87 201.195  49
   0  -3  18 2900.38 219.429  47
   0  -3  18 2662.17 212.226  37
   0   3  18 2762.55 221.447  33
   0   3  18 2724.06 218.588  31
   0   3  18 2749.27 219.053  21
   0   3  19 831.637 161.782   4
   0   3  19 768.713 106.380  45
   0  -3  19 790.937 82.4953  49
   0  -3  19 798.130 95.6423  37
   0   3  19 858.866 104.776  33
   0   3  19 905.360 108.516  42
   0  -3  19 753.616 91.7684  43
   0   3  19 782.895 91.9117  38
   0   3  19 994.626 102.076  26
   0   3  19 1018.44 107.521  31
   0   3  19 741.967 99.8888  21
   0  -3  20 1243.28 113.029  49
   0   3  20 1300.40 128.165  46
   0   3  20 1574.40 143.929  45
   0   3  20 1248.44 134.109  33
   0  -3  20 1169.71 121.507  43
   0   3  20 1243.57 123.861  38
   0   3  20 1391.70 137.711  42
   0   3  20 1537.02 145.966  44
   0   3  20 1315.18 133.886  26
   0   3  20 1598.68 141.102  31
   0   3  20 1472.48 134.737  21
   0   3  21 256.361 83.9610  45
   0   3  21 204.261 64.0006  46
   0   3  21 244.273 62.1032  38
   0   3  21 140.775 68.0203  33
   0  -3  21 205.535 60.8151  43
   0   3  21 171.573 79.4722  44
   0   3  21 186.589 77.0255  42
   0   3  21 230.010 70.7486  28
   0   3  21 261.787 76.8726  31
   0   3  21 185.863 66.3656  21
   0   3  21 205.317 66.4031  26
   0   3  22 1085.29 117.735  45
   0   3  22 808.117 95.2857  46
   0   3  22 777.167 113.363  47
   0   3  22 844.676 105.779  33
   0   3  22 944.017 110.614  31
   0   3  22 865.505 102.530  26
   0   3  22 856.550 104.208  28
   0   3  22 939.678 111.734  42
   0   3  22 1146.23 118.770  44
   0  -3  22 696.096 88.6525  43
   0   3  22 1044.79 108.513  21
   0   3  23-35.7793 67.9458  42
   0   3  23 73.4880 74.2402  44
   0   3  23 20.5363 64.0369  31
   0   3  23 9.46490 62.6083  28
   0   3  23 60.2362 59.0377  26
   0   3  23 14.9079 62.1503  21
   0   3  23 22.3618 75.0217  45
   0   3  23-30.6612 46.8875  46
   0   3  23 42.0920 78.0090  47
   0   3  24 1060.47 121.547  44
   0   3  24 948.317 106.835  28
   0   3  24 939.050 102.164  26
   0   3  24 1062.31 109.846  21
   0   3  24 1001.72 115.769  47
   0  -3  24 769.631 88.5534  45
   0   3  24 1071.12 120.765  45
   0   3  25 739.757 103.400  44
   0   3  25 746.147 90.6912  28
   0   3  25 893.890 92.2235  26
   0   3  25 893.575 97.3810  21
   0   3  25 924.587 104.521  45
   0   3  25 699.912 103.426  47
   0   3  26 126.296 64.1642  44
   0   3  26 92.8488 64.8115  47
   0   3  26 38.7368 58.5358  45
   0   3  26 6.69445 45.5760  28
   0   3  27 78.5470 54.6599  44
   0   3  27 55.5510 54.7625  45
   0   3  27 58.7395 57.9645  47
   0   3  27 67.6421 41.7086  28
   0   3  28 894.794 90.9956  47
   0   3  28 1032.84 94.6036  45
   0   3  28 905.364 92.8477  44
   0   3  29 96.2141 38.7957  47
   0   3  29-9.31600 38.5202  44
   0   3  30 9.74188 22.6774  47
   0   3  30 6.08788 24.4849  44
   0  -4   0 2242.20 215.840  16
   0  -4   1 18107.2 1239.99  16
   0  -4  -1 17446.8 1238.69  16
   0  -4   2 452.862 82.3928  13
   0  -4  -2 200.573 85.6609  16
   0  -4  -3 144.188 76.5184  16
   0  -4   3 19.4868 60.1607  13
   0  -4   3 58.2252 36.6824  11
   0  -4   4 18618.6 1239.08  13
   0  -4  -4 20265.5 1258.39  16
   0  -4   4 17006.4 1213.52  11
   0  -4   5 15648.6 1084.31  13
   0   4   6 6922.29 482.660  15
   0  -4   6 6164.47 430.088  17
   0  -4   7 8987.05 608.729  17
   0   4   7 8783.80 613.737  18
   0   4   7 9492.97 656.695  15
   0   4   8 8590.00 603.570  18
   0   4   8 9511.22 645.160  15
   0   4   9 4049.58 294.372  18
   0   4   9 4346.46 332.835  15
   0   4  10 15726.6 1065.97  18
   0   4  11 4710.11 334.245  18
   0   4  12 26.5867 39.8655  18
   0   4  13 8861.46 736.530  18
   0   4  13 9378.83 746.353  33
   0   4  14 948.337 110.764  33
   0   4  14 892.492 96.9590  18
   0   4  14 953.417 105.992  42
   0   4  14 1105.68 109.902  44
   0   4  14 1064.06 108.133  45
   0   4  15 111.777 64.2316  33
   0  -4  15 228.083 54.8268  19
   0   4  15 76.9962 57.9273  44
   0   4  15-29.9649 64.8284  42
   0  -4  15 215.575 49.1347  49
   0   4  15 97.5624 57.4128  45
   0   4  16 3654.89 322.494  45
   0  -4  16 4848.96 310.938  49
   0   4  16 3638.98 325.360  33
   0   4  16 3759.44 322.071  42
   0   4  16 4171.81 327.228  44
   0   4  16 4372.96 327.557  31
   0  -4  17 3506.10 228.448  49
   0   4  17 2991.07 245.873  45
   0   4  17 2648.53 245.932  33
   0   4  17 2951.83 246.956  44
   0   4  17 2625.78 241.330  42
   0   4  17 3255.71 248.615  31
   0  -4  17 3364.56 234.127  19
   0   4  18 821.311 113.628  45
   0  -4  18 1264.72 98.9296  49
   0   4  18 774.905 116.581  33
   0   4  18 1072.46 119.806  31
   0   4  18 985.865 114.593  21
   0   4  18 854.858 113.999  42
   0  -4  18 1292.06 106.769  43
   0   4  18 964.976 119.669  44
   0  -4  19 11213.1 685.631  49
   0   4  19 9068.26 701.713  45
   0   4  19 9348.50 702.471  31
   0   4  19 9147.57 700.035  21
   0   4  19 9299.93 704.189  44
   0  -4  19 11475.4 693.393  43
   0   4  19 9057.37 699.633  42
   0   4  20 242.182 77.5175  45
   0  -4  20 249.460 55.6825  49
   0   4  20 260.002 79.6909  31
   0   4  20 325.974 75.9088  21
   0   4  20 295.315 77.8627  26
   0   4  20 168.421 71.5793  42
   0  -4  20 376.628 66.1627  43
   0   4  20 232.903 80.7198  44
   0   4  21 1338.44 133.973  46
   0   4  21 1436.76 147.853  45
   0   4  21 1643.12 148.678  26
   0   4  21 1550.55 150.092  31
   0   4  21 1314.74 142.649  21
   0   4  21 1499.95 151.060  44
   0  -4  21 1790.27 134.105  43
   0   4  21 1474.56 147.356  42
   0   4  22 670.388 80.1525  46
   0   4  22 563.867 93.4299  45
   0   4  22 808.759 102.254  31
   0   4  22 578.295 91.7272  28
   0   4  22 886.604 98.0087  21
   0   4  22 606.247 93.5386  26
   0  -4  22 621.332 75.7470  43
   0   4  22 630.677 97.7032  44
   0   4  23-19.6234 64.2762  45
   0   4  23 98.7283 67.3919  28
   0   4  23 63.2675 67.2782  31
   0   4  23-45.2088 57.6071  21
   0   4  23-23.5284 63.3022  26
   0   4  23 65.8354 66.8394  44
   0   4  24 434.263 75.7494  45
   0   4  24 359.936 73.4569  28
   0   4  24 334.632 77.5001  31
   0   4  24 392.600 74.4596  21
   0   4  24 368.876 71.7620  26
   0   4  24 352.301 79.9851  44
   0   4  25 1472.19 133.054  45
   0   4  25 1517.26 139.355  47
   0   4  25 1553.57 131.117  26
   0   4  25 1651.58 137.199  31
   0   4  25 1320.92 129.180  28
   0   4  25 1473.14 130.944  21
   0   4  25 1431.92 136.285  44
   0   4  26 297.093 64.9287  44
   0   4  26 301.789 58.6908  28
   0   4  26 327.293 63.8398  31
   0   4  26 483.331 72.0393  47
   0   4  27 781.868 80.4343  31
   0   4  27 721.325 74.4011  28
   0   4  27 682.746 78.5976  44
   0   4  27 819.573 83.2463  47
   0   4  28 1238.32 102.534  47
   0   4  28 1295.88 100.890  44
   0   4  28 1110.43 99.9174  31
   0   4  29 107.197 26.6106  47
   0   4  29 65.9141 22.6137  44
   0  -5   0 11.3308 70.6632  16
   0  -5   1-8.87212 71.1284  13
   0  -5  -1 67.4535 82.0564  16
   0  -5   2 3909.06 340.562  13
   0  -5  -2 4781.83 367.323  16
   0  -5   3 17.1712 72.4177  13
   0  -5  -3 79.2163 79.3043  16
   0  -5   4 28954.3 2152.99  13
   0   5   4 32928.1 2122.58  18
   0  -5  -4 30564.8 2175.31  16
   0   5   5 150.143 48.3187  18
   0  -5  -5 46.6579 76.2311  16
   0  -5   5 107.997 70.0182  13
   0  -5  -6 2302.15 229.425  16
   0   5   6 2158.15 224.441  15
   0  -5  -7 49.0138 73.5744  16
   0   5   7 250.067 84.7447  15
   0   5   8 362.709 63.7730  18
   0   5   8 382.248 97.2845  15
   0  -5  -8 529.767 113.123  16
   0   5   9 1455.38 178.973  15
   0  -5   9 1852.81 142.778  19
   0  -5  -9 1779.53 202.525  16
   0   5   9 1787.84 148.051  18
   0   5  10 1961.29 163.171  33
   0   5  10 1916.56 158.801  18
   0  -5  10 2258.74 157.110  19
   0   5  10 1606.29 156.227  27
   0   5  11 1464.07 138.267  33
   0  -5 -11 1500.59 127.722  35
   0   5  11 1435.26 131.777  18
   0   5  11 1315.11 130.879  27
   0   5  12 4052.99 325.154  33
   0   5  12 4129.43 318.373  18
   0   5  12 3458.14 315.104  27
   0   5  13 169.557 64.2663  33
   0   5  13 115.233 50.8185  27
   0   5  13 214.983 59.4999  18
   0   5  14 5613.45 411.459  33
   0   5  14 5184.67 397.603  18
   0   5  14 4993.75 396.240  27
   0   5  14 5978.05 406.320  44
   0   5  15 1609.76 156.743  33
   0   5  15 1689.52 154.457  31
   0  -5  15 1812.46 137.747  49
   0   5  15 1526.29 148.922  44
   0   5  16 1149.75 128.703  45
   0  -5  16 1736.73 122.549  49
   0   5  16 1396.25 141.722  26
   0   5  16 1370.17 137.282  31
   0  -5  16 1850.73 129.451  19
   0   5  16 1097.92 129.943  44
   0   5  16 1053.67 126.267  42
   0  -5  17 10883.9 643.458  49
   0   5  17 7753.35 651.685  45
   0   5  17 8449.14 657.245  31
   0   5  17 8894.60 661.659  26
   0  -5  17 11357.3 651.433  19
   0   5  17 7863.82 653.425  44
   0   5  18 6503.74 499.453  45
   0   5  18 6579.84 506.115  26
   0   5  18 6724.07 503.905  31
   0   5  18 6209.46 498.834  21
   0   5  18 6111.72 499.859  44
   0   5  19 1171.56 129.318  45
   0  -5  19 1652.34 117.782  49
   0   5  19 1176.68 136.816  31
   0   5  19 1034.66 136.849  26
   0   5  19 1110.91 129.582  21
   0   5  19 1114.99 131.447  44
   0  -5  19 1774.58 126.004  43
   0  -5  20-25.1398 49.2210  49
   0   5  20 111.299 62.3595  45
   0   5  20 35.5309 68.3905  31
   0   5  20 65.3966 70.2656  26
   0   5  20 59.9629 58.5962  21
   0   5  20 83.1691 66.8406  44
   0  -5  20 135.384 53.4881  43
   0   5  21 14.2494 55.7194  46
   0  -5  21 44.4445 47.0901  49
   0   5  21 83.3915 62.1687  44
   0  -5  21 108.095 50.2263  43
   0   5  21 152.587 64.4183  21
   0   5  21 231.759 71.9736  31
   0   5  21 112.185 74.9662  28
   0   5  22 2992.67 236.568  44
   0   5  22 3101.52 234.829  21
   0   5  22 3059.62 239.059  31
   0   5  23 84.1912 57.2231  44
   0   5  23 111.371 52.5361  21
   0   5  23 97.9560 64.0238  31
   0   5  24-42.9450 49.2646  44
   0   5  24 3.09036 47.2124  21
   0   5  24 66.7201 53.5687  26
   0   5  24 43.0181 53.6625  31
   0   5  25 12.2438 45.4151  28
   0   5  25 42.3951 48.1775  31
   0   5  25 27.0727 42.2802  44
   0   5  26 60.6220 41.5331  31
   0   5  26-43.4158 39.4239  28
   0   5  26-12.1892 34.9963  44
   0   5  27 589.689 53.4536  28
   0   5  27 598.257 59.0685  47
   0   5  27 698.656 57.0268  31
   0  -6   0 4719.56 450.377  13
   0   6   0 5236.78 409.246  27
   0   6   1 15564.1 970.340  18
   0  -6   1 11859.4 1008.43  13
   0  -6  -1 12052.4 1010.86  13
   0   6  -1 15219.0 968.288  18
   0   6  -1 14188.4 971.448  27
   0   6   1 13375.2 971.230  27
   0   6   2 297.328 66.0962  18
   0   6  -2 349.981 65.4945  18
   0  -6   2 119.919 94.1107  13
   0  -6  -2 59.4137 114.928  13
   0   6   2 248.491 65.4087  27
   0   6  -2 322.374 63.8594  27
   0  -6   3 21.3457 79.7312  13
   0  -6   3 13.2508 43.1260  19
   0   6   3-11.4348 51.9949  18
   0  -6  -3 86.3730 87.8055  16
   0   6  -3 19.3708 47.4169  18
   0   6   3 13.5825 57.2420  27
   0   6  -3 35.2179 47.6108  27
   0  -6  -4 730.165 90.3344  35
   0  -6   4 826.797 85.2080  19
   0  -6  -4 779.124 141.549  16
   0   6  -4 1102.34 92.1851  18
   0   6   4 899.213 96.0342  18
   0  -6   4 673.975 126.297  13
   0   6   4 848.599 97.1132  27
   0   6  -4 913.300 92.0713  27
   0  -6  -5 4182.41 283.030  35
   0  -6  -5 4253.01 353.361  16
   0  -6   5 3151.89 271.512  19
   0   6  -5 3864.17 275.055  18
   0   6   5 4346.71 371.030  15
   0   6   5 4464.96 287.157  18
   0   6  -5 3537.80 277.514  27
   0  -6  -6 46.7528 51.2290  35
   0  -6   6 107.776 45.6921  32
   0   6   6 4.75169 57.6875  27
   0   6  -6 55.9778 42.8737  27
   0  -6   6-8.98552 47.3696  19
   0  -6  -6 87.8894 95.2700  16
   0   6   6-8.17369 61.4541  18
   0   6   6 30.0458 87.3975  15
   0  -6  -7 4124.91 306.657  35
   0  -6   7 4192.01 301.387  32
   0   6   7 4099.01 374.723  15
   0  -6  -7 4766.53 384.078  16
   0   6   7 4588.62 313.870  18
   0  -6   7 4030.44 301.316  19
   0   6   7 4390.63 314.535  27
   0   6   7 3886.83 303.244  39
   0   6   8 6188.13 454.842  27
   0   6   8 7441.91 456.436  26
   0  -6  -8 6289.15 449.047  35
   0  -6   8 6210.58 442.339  32
   0  -6  -8 5797.09 513.545  16
   0  -6   8 5950.18 442.432  19
   0  -6   9 512.317 62.6875  32
   0  -6  -9 483.132 117.720  16
   0  -6   9 455.686 68.7473  19
   0   6   9 367.724 75.4770  27
   0   6   9 478.883 81.3083  26
   0   6  10 2079.52 181.874  27
   0   6  10 2676.49 192.362  26
   0  -6  10 2080.31 168.389  32
   0  -6  10 2070.44 173.997  19
   0  -6 -10 1841.94 232.929  16
   0   6  10 2465.11 185.090  18
   0   6  11 1433.36 143.383  27
   0   6  11 1754.80 152.997  26
   0   6  11 1672.56 147.709  18
   0  -6  11 1729.30 139.999  19
   0  -6 -11 1328.48 190.189  16
   0   6  12 245.319 66.9170  27
   0   6  12 180.116 73.3177  26
   0  -6 -12 213.273 102.963  16
   0  -6  12 226.901 59.2474  19
   0   6  12 195.721 66.6436  18
   0   6  13 1352.32 145.467  26
   0   6  13 1430.02 139.320  31
   0   6  13 1242.21 135.167  27
   0   6  13 1548.26 138.605  18
   0   6  14 25.1844 55.9675  27
   0   6  14 148.816 61.7158  31
   0   6  14 217.361 75.1404  26
   0  -6  14 203.701 58.5349  19
   0  -6  15 4115.77 249.986  19
   0   6  15 3279.99 253.978  31
   0   6  15 3475.85 263.753  26
   0  -6  16 145.362 55.6956  49
   0   6  16 89.7485 72.7241  26
   0   6  16 30.4046 56.8148  21
   0   6  16 108.747 67.5118  31
   0   6  16 27.2626 44.0067  27
   0  -6  17-40.8922 49.3737  49
   0   6  17-49.7074 70.7434  26
   0   6  17-21.1359 55.8005  21
   0   6  17 46.6414 65.6144  31
   0  -6  18 1260.82 102.144  49
   0   6  18 973.422 123.218  26
   0   6  18 1170.75 117.492  31
   0   6  18 999.934 110.544  21
   0  -6  19 2882.05 194.778  49
   0   6  19 2381.42 207.203  31
   0   6  19 2118.87 210.327  26
   0   6  19 2300.14 201.629  21
   0  -6  19 3075.13 199.102  43
   0  -6  20 492.606 58.6986  49
   0   6  20 300.877 69.8275  31
   0   6  20 365.364 81.5369  28
   0   6  20 329.585 63.1735  21
   0   6  20 303.832 76.9032  26
   0  -6  20 510.075 60.4451  43
   0   6  21 993.453 100.703  44
   0   6  21 1147.48 104.141  21
   0   6  21 1184.89 118.732  28
   0   6  21 1344.73 115.018  31
   0   6  21 1089.37 117.549  26
   0   6  22 81.1456 63.9771  47
   0   6  22 72.8867 59.3671  26
   0   6  22 68.2476 42.8096  21
   0   6  22 95.6473 51.0548  31
   0   6  22 89.9883 58.1398  28
   0   6  23 153.893 51.7314  26
   0   6  23 96.2041 50.6911  28
   0   6  23 117.834 46.3192  31
   0   6  24 10.4812 40.2432  28
   0   6  24-14.7444 37.6044  31
   0  -7   0-25.9910 104.572  13
   0   7   0 125.285 70.7761  18
   0   7   0 225.934 70.4618  27
   0   7  -1 9653.81 638.130  18
   0  -7  -1 7267.52 683.680  13
   0  -7   1 7245.94 681.413  13
   0   7   1 9899.18 641.082  18
   0   7   1 9331.50 643.982  27
   0   7  -1 9243.69 642.377  27
   0   7   2 4205.24 294.196  18
   0  -7   2 2898.06 331.255  13
   0  -7  -2 2975.27 340.824  13
   0   7  -2 4297.56 289.524  18
   0   7  -2 3832.27 292.264  27
   0   7   2 3821.62 295.015  27
   0   7   3 16408.4 1104.41  15
   0  -7   3 11971.0 964.364  19
   0  -7  -3 11362.8 1026.10  13
   0  -7   3 11651.2 1016.23  13
   0   7  -3 16749.6 977.195  18
   0   7   3 16800.1 984.328  18
   0   7   3 15022.4 985.112  27
   0   7  -3 14996.9 980.310  27
   0  -7   4 1220.07 120.589  32
   0   7   4 1591.99 142.620  27
   0   7  -4 1240.75 125.294  27
   0   7   4 1671.60 226.161  15
   0   7   4 1649.73 139.275  18
   0  -7   4 1106.65 114.826  19
   0  -7  -4 1211.24 186.966  13
   0   7  -4 1470.62 124.769  18
   0  -7   5 2832.50 196.262  32
   0  -7  -5 1930.41 250.297  13
   0   7  -5 2601.24 192.476  18
   0  -7   5 2139.37 187.286  19
   0   7   5 2715.71 206.035  18
   0   7  -5 2517.21 197.382  27
   0   7   5 2269.21 196.953  39
   0  -7   6 1594.32 127.833  32
   0  -7  -6 1131.33 186.201  13
   0   7   6 1807.09 144.534  18
   0  -7   6 1203.28 122.578  19
   0   7  -6 1490.97 130.026  27
   0   7   6 1290.06 129.269  39
   0  -7   7 850.937 90.5118  32
   0  -7   7 643.362 88.9241  19
   0   7   7 1104.63 111.200  18
   0  -7  -7 805.192 154.123  13
   0   7   7 1025.71 110.224  27
   0   7   7 889.306 94.6482  39
   0  -7   8 489.334 64.2427  32
   0  -7  -8 526.689 123.466  16
   0   7   8 426.674 81.3066  18
   0  -7   8 399.344 66.5230  19
   0   7   8 443.921 83.2793  27
   0   7   8 368.851 63.8013  39
   0  -7   9 30.6954 42.9191  32
   0  -7   9-3.33678 49.4909  19
   0   7   9 13.3026 55.6218  26
   0   7   9 53.2575 61.1775  27
   0  -7  10 935.212 91.7912  32
   0   7  10 1246.08 113.720  26
   0   7  10 1131.71 112.916  27
   0  -7  10 813.745 95.2726  19
   0  -7  11 660.259 69.8937  32
   0   7  11 709.881 92.9744  27
   0   7  11 612.047 89.5524  26
   0   7  11 829.507 94.7883  18
   0  -7  11 602.237 80.1229  19
   0   7  12 360.618 73.7084  27
   0   7  12 487.605 80.2560  26
   0  -7  12 353.911 67.0192  19
   0   7  12 432.120 77.6593  18
   0  -7  13 881.121 82.4353  49
   0  -7  13 761.335 83.5794  19
   0   7  13 701.515 96.4077  26
   0  -7 -14 13.8176 40.0951  32
   0   7  14-36.1351 52.4676  27
   0   7  14 29.4429 61.0355  26
   0   7  15 1101.28 108.466  27
   0   7  15 1317.93 124.364  26
   0   7  16 604.690 89.1520  26
   0   7  17 1380.04 135.182  26
   0   7  17 1551.02 138.458  28
   0  -7  18 10.8421 40.5987  49
   0   7  18 16.3956 57.6531  28
   0   7  18 19.0556 41.9604  31
   0   7  18-37.1271 56.8965  26
   0  -7  18-47.2666 41.9151  43
   0  -7  19 16.1863 37.4437  49
   0   7  19 3.75221 50.5865  26
   0   7  19 3.70889 53.1589  28
   0   7  19-16.5496 37.5884  31
   0   7  20 474.764 70.9079  26
   0   7  20 598.096 72.9855  28
   0   7  21 78.6369 51.7046  47
   0   7  21 100.160 46.5094  28
   0   7  22-24.5689 44.3895  47
   0   7  22-2.24600 37.4660  28
   0   7  23 121.275 35.4168  47
   0   7  23 145.119 32.3833  28
   0   8   0 682.334 87.6490  18
   0   8   0 589.577 89.3347  27
   0  -8   1 1132.59 112.341  32
   0   8  -1 932.732 115.932  27
   0   8   1 1302.85 124.935  27
   0   8   1 1187.61 117.153  18
   0   8  -1 1190.36 113.545  18
   0  -8  -2 1035.87 109.049  32
   0  -8   2 1030.13 105.249  32
   0   8  -2 1184.22 106.768  18
   0   8   2 1099.89 114.321  18
   0   8  -2 1018.11 113.286  27
   0   8   2 952.929 118.828  27
   0   8   2 995.619 113.949  39
   0  -8   3 142.720 57.6864  32
   0   8   3 187.571 67.8494  18
   0   8  -3 221.789 55.3249  18
   0   8   3 165.147 72.8246  27
   0   8  -3 196.860 63.4619  27
   0   8   3 259.037 67.5618  39
   0  -8   4-17.6992 49.8064  32
   0   8   4 31.5376 62.7020  18
   0   8  -4 58.4468 46.8458  18
   0  -8   4-17.6884 46.0796  19
   0   8  -4 25.2824 49.9360  27
   0   8   4 16.0664 63.2658  27
   0   8   4 83.6534 56.1099  39
   0  -8   5 326.411 58.8866  32
   0   8   5 376.397 76.1598  18
   0  -8   5 202.632 52.2954  19
   0   8  -5 269.946 59.6610  27
   0   8   5 384.544 78.8396  27
   0   8   5 443.369 68.8412  39
   0   8   6 1193.39 109.788  39
   0   8   6 1502.21 121.815  18
   0  -8   6 1155.83 104.380  32
   0   8  -6 1269.65 108.315  27
   0  -8   7 1627.16 126.217  32
   0   8   7 1895.99 144.423  18
   0   8   7 1425.09 127.545  39
   0  -8   7 1209.34 120.405  19
   0   8   8 55.5788 62.4153  27
   0  -8   8 83.5276 46.7331  19
   0   8   8 163.772 67.3988  18
   0  -8   8 138.355 43.6758  32
   0  -8   9-5.13632 38.8064  32
   0  -8  -9-16.9762 51.8673  32
   0   8   9-14.5549 58.3373  27
   0  -8 -10 254.428 56.6874  32
   0   8  10 294.858 69.4785  27
   0  -8 -11 234.115 53.7905  32
   0  -8  11 163.842 52.0847  49
   0   8  11 334.779 65.2251  27
   0  -8 -12 1082.22 95.6499  32
   0  -8  12 900.980 93.3990  49
   0   8  12 1225.22 106.402  28
   0   8  12 1218.62 108.454  27
   0  -8 -13 277.229 47.0863  32
   0  -8  13 292.848 52.5158  49
   0   8  13 369.438 63.9847  28
   0   8  13 316.360 58.4575  27
   0  -8 -14 1007.87 92.9622  32
   0  -8  14 1301.07 99.2701  49
   0   8  14 1239.42 105.772  27
   0   8  14 1294.92 110.574  28
   0  -8  15 237.602 45.1365  49
   0   8  15 271.005 55.7365  28
   0   8  16 79.3432 43.3095  28
   0   8 -17-38.7217 28.1843  39
   0   8  17 40.8790 40.1794  28
   0   8  18 14.0837 33.3112  28
   0   8  19 76.6517 28.2999  28
   0   8  20 477.797 51.5073  47
   0   9   0 19.5967 55.2447  39
   0   9   0-3.89125 51.3533  27
   0  -9   1 513.635 70.3667  32
   0   9  -1 594.195 82.3212  39
   0   9   1 771.666 84.3925  39
   0   9   1 669.835 82.0122  27
   0   9  -1 494.714 75.3325  27
   0  -9  -2 36.4127 49.5035  32
   0  -9   2 119.573 46.3265  32
   0   9  -2-16.2630 60.9204  39
   0   9   2 86.5351 53.3533  39
   0   9  -2 109.014 50.2056  27
   0   9   2 65.4244 56.3393  27
   0  -9  -3 656.179 75.1850  32
   0  -9   3 564.666 69.0035  32
   0   9   3 535.356 74.4726  39
   0   9  -3 607.496 84.1683  39
   0   9   3 651.704 83.3124  27
   0   9  -3 564.118 71.5261  27
   0  -9  -4 26.6193 47.2591  32
   0  -9   4 36.4494 40.2702  32
   0   9   4-9.35834 46.9540  39
   0   9  -4-80.9427 60.9176  39
   0   9   4-32.9366 56.0195  27
   0   9  -4 11.8395 40.5489  27
   0   9  -5 529.207 61.6739  27
   0   9   5 593.488 79.8116  27
   0  -9   5 399.841 57.4644  32
   0  -9  -5 451.600 65.9479  32
   0   9   6 126.950 55.1197  27
   0  -9   6 20.1695 35.5237  32
   0  -9  -6 94.0080 46.3055  32
   0  -9  -7 73.4106 43.5667  32
   0  -9   7 33.4223 36.3608  49
   0   9  -7 33.4402 52.4608  39
   0  -9  -8 58.5541 39.7565  32
   0  -9   8 37.0435 37.0815  49
   0   9  -8 105.824 52.4459  39
   0  -9  -9 928.957 78.1147  32
   0   9   9 1128.68 93.4308  27
   0   9  -9 861.658 90.0288  39
   0  -9 -10 136.025 36.9244  32
   0  -9  10 81.1712 35.1846  49
   0   9  10 221.077 51.3041  27
   0   9 -10 88.1489 47.7085  39
   0  -9 -11 448.466 46.6206  32
   0  -9  11 282.838 43.8042  49
   0   9  11 361.973 55.4667  27
   0   9 -11 402.635 56.8790  39
   0  -9 -12 37.5538 25.7744  32
   0  -9  12 72.3780 30.4682  49
   0   9 -12 9.59749 37.1730  39
   0   9  12 60.0674 35.9281  27
   0  -9  13 46.8763 28.6799  49
   0   9 -13 28.2094 33.7043  39
   0  -9  14 176.974 29.4057  49
   0  -9  14 133.965 29.1221  43
   0  -9  15 43.2461 21.2674  49
   0   9 -15 35.3746 18.1546  39
   0 -10   0 559.255 56.2605  32
   0  10   0 684.140 62.0858  27
   0 -10   1 38.1203 29.5074  32
   0  10  -1 51.2689 32.5929  39
   0  10   1 87.7699 36.4344  27
   0  10  -2 22.4481 34.8053  39
   0  10   2 159.084 43.7640  27
   0 -10  -3 561.872 55.0154  32
   0  10  -3 581.909 60.0765  39
   0  10   3 580.703 59.6366  27
   0 -10  -4 161.133 31.5092  32
   0  10  -4 118.251 38.3437  39
   0  10   4 119.427 35.3698  27
   0 -10  -5 71.8074 25.8016  32
   0  10  -5 61.1697 33.5370  39
   0  10   5 39.2326 31.5005  27
   0 -10  -6 241.365 33.0943  32
   0  10   6 321.565 41.2385  27
   0 -10  -7 14.3329 20.8710  32
   0  10  -8 774.249 65.1197  39
   0  10  -9 39.1106 21.0097  39
  -1   0  30 676.764 66.9539  45
  -1   0  29-34.5046 39.9023  44
  -1   0  29-8.53903 42.1212  45
  -1   0  29 46.0678 51.6764  47
  -1   0  28 1777.96 142.746  44
  -1   0  28 1620.75 146.265  47
  -1   0  28 1814.55 146.468  45
  -1   0  27-29.9290 49.8475  44
  -1   0  27 20.3171 55.9172  45
  -1   0  27 12.2175 61.8692  47
  -1   0  26 583.527 84.5124  45
  -1   0  26 540.801 90.1020  47
  -1   0  26 480.629 73.5355  30
  -1   0  26 564.083 82.4271  44
  -1   0  25-5.92736 46.0038  37
  -1   0  25-16.9258 48.8184  46
  -1   0  25 73.5453 72.8311  47
  -1   0  25 14.7993 61.0230  45
  -1   0  25 24.4895 54.8999  31
  -1   0  25-82.3263 57.8821  30
  -1   0  25 13.9072 59.2148  44
  -1   0  24 380.293 67.5165  37
  -1   0  24 359.529 86.1388  47
  -1   0  24 436.535 87.4621  45
  -1   0  24 382.689 69.6548  46
  -1   0  24 298.904 71.4017  31
  -1   0  24 383.617 75.0365  30
  -1   0  24 445.853 78.0978  44
  -1   0  23-10.0893 61.8886  44
  -1   0  23-81.0872 60.4603  46
  -1   0  23-5.22713 67.8035  47
  -1   0  23-10.6728 67.2803  45
  -1   0  23 77.0933 59.8182  37
  -1   0  23-35.7362 45.8909  28
  -1   0  23 4.46083 54.2644  31
  -1   0  23 5.42220 68.1801   9
  -1   0  22 8232.50 529.873  42
  -1   0  22 7837.90 526.774  31
  -1   0  22 6823.38 517.272  28
  -1   0  22 7448.30 532.561   9
  -1   0  22 7450.41 531.275  47
  -1   0  22 7064.84 522.360  46
  -1   0  21-4.53682 54.1133  42
  -1   0  21-130.583 69.7505  46
  -1   0  21-35.5293 73.3781  47
  -1   0  21-8.79830 54.9117  31
  -1   0  21-14.8311 45.1537  28
  -1   0  21-15.9332 67.7014   9
  -1   0  20 227.146 124.479   4
  -1   0  20-4.36165 58.4703  42
  -1   0  20 48.6927 61.7867  47
  -1   0  20-16.5396 58.7307  46
  -1   0  20 69.2403 52.5165  38
  -1   0  20 80.0009 46.6687  28
  -1   0  20 72.1489 55.2691  31
  -1   0  20 20.5216 64.4050   9
  -1   0  19-65.6701 107.813   4
  -1   0  19-28.9076 51.6715  42
  -1   0  19-36.8683 60.3951  47
  -1   0  19-71.8067 57.3187  46
  -1   0  19 42.3312 44.5066  38
  -1   0  19-24.1723 53.1909  36
  -1   0  19-12.0997 52.8617  31
  -1   0  19-28.0455 41.9356  28
  -1   0  19-48.7075 64.2986   9
  -1   0  18 3352.18 256.910  47
  -1   0  18 3298.77 251.320  38
  -1   0  18 3524.07 255.652  42
  -1   0  18 3498.31 261.377   9
  -1   0  18 2921.66 331.003   3
  -1   0  18 3135.07 321.754   4
  -1   0  18 3377.92 253.812  31
  -1   0  17 33.1340 106.638   3
  -1   0  17 13.8862 87.5427   4
  -1   0  16 4546.38 423.029   3
  -1   0  16 5218.97 415.547   4
  -1   0  15 44.1574 36.7036   6
  -1   0  15 84.5085 99.5064   3
  -1   0  15-11.6812 77.4929   4
  -1   0  14 34533.2 2334.00   6
  -1   0  14 34727.6 2404.72   3
  -1   0  14 36432.0 2392.09   4
  -1   0  13-86.4438 73.8871   4
  -1   0  13 12.8810 33.0888   6
  -1   0  13 48.5954 87.2424   3
  -1   0  12 1415.13 110.580   6
  -1   0  12 1359.81 152.944   4
  -1   0  12 1499.11 175.936   3
  -1   0  11-15.4444 59.4265   4
  -1   0  11-39.4819 81.6946   3
  -1   0  10 3310.95 270.217   4
  -1   0  10 3433.34 284.905   3
  -1   0   9-12.0090 56.3317   4
  -1   0   9-47.1712 70.1079   3
  -1   0   8 82728.0 5392.86   3
  -1   0   8 78596.8 5380.58   4
  -1   0   7-4.73753 54.4064   1
  -1   0   6 72784.7 4870.60   1
  -1   0   5 57.2468 48.5142   1
  -1   0   4 38152.7 2557.10   1
  -1   0   3 21.8105 31.6774   1
  -1   0   2 17764.0 1190.24  14
  -1   0   1 9.25479 18.1648  12
  -1   0   1 10.4016 17.9838  11
  -1   0   0 26332.7 1844.88  15
  -1   0   0 28778.4 1844.35  11
  -1   0  -1-1.95794 13.8351  15
  -1   0  -1 12.9286 11.6464  13
   1   0   2 49.4969 29.4764   2
   1   0   3 6.62230 34.0256   2
   1   0   4 79457.5 5303.70   2
   1   0   5 54.4105 43.1763   2
   1   0   6 100342. 6702.03   2
   1   0   7-4.44166 54.3333   2
   1   0   8 15629.4 1075.61   2
   1   0   9-12.3422 57.5908   2
   1   0  10 102842. 6890.26   2
   1   0  11 95.7045 75.7656   2
   1   0  12 53992.6 3618.32   5
   1   0  12 54927.5 3664.63   2
   1   0  13 30.0511 81.3419   2
   1   0  13-4.59617 35.1034   5
   1   0  14 1348.24 168.872   2
   1   0  15-37.0353 77.8555   2
   1   0  16 54.4753 87.7277   2
   1   0  17-44.1810 96.7005   4
   1   0  17 74.0600 95.3325   2
   1   0  18 27047.5 1864.63   9
   1   0  18 26523.8 1855.79  10
   1   0  18 27298.8 1860.52  47
   1   0  18 30880.7 1950.85   4
   1   0  18 28368.1 1857.82  31
   1   0  18 27787.6 1860.24  21
   1   0  19-3.69948 50.7184  10
   1   0  19 4.39869 61.3670  47
   1   0  19 50.4449 57.6221  42
   1   0  19 85.0241 97.6605   4
   1   0  19 74.1519 41.3686  33
   1   0  19 68.2212 53.4561  31
   1   0  19-59.1949 56.2365  21
   1   0  20 6245.37 460.753  10
   1   0  20 6934.63 468.004  47
   1   0  20 6764.23 466.638  42
   1   0  20 6380.83 552.449   4
   1   0  20 6110.15 457.436  33
   1   0  20 6434.84 461.374  31
   1   0  20 6863.02 467.072  21
   1   0  21 61.4518 58.6014  10
   1   0  21-14.3563 63.3080  47
   1   0  21-45.5221 58.1511  42
   1   0  21-74.5270 99.8920   4
   1   0  21-10.9846 40.6843  33
   1   0  21 4.27290 54.8657  38
   1   0  21-28.7928 52.8161  31
   1   0  21-4.63500 58.1251  21
   1   0  22 2492.90 195.709  10
   1   0  22 2469.59 203.126  47
   1   0  22 2523.65 197.117  38
   1   0  22 2624.17 201.185  42
   1   0  22 2381.55 284.822   4
   1   0  22 2012.32 186.144  33
   1   0  22 2711.66 197.582  31
   1   0  22 2442.03 199.471  21
   1   0  23-41.6714 60.0947  10
   1   0  23 53.2085 65.9675  47
   1   0  23 69.0289 61.0242  42
   1   0  23-95.1189 118.633   4
   1   0  23 13.1183 56.1444  38
   1   0  23-10.3589 38.8843  33
   1   0  23-24.6448 51.6449  31
   1   0  23 9.45378 60.8463  21
   1   0  24 761.639 91.2935  38
   1   0  24 595.970 72.4376  33
   1   0  24 762.396 97.3187  47
   1   0  24 811.614 94.5663  42
   1   0  24 829.177 88.5946  31
   1   0  25 17.5507 62.2380  47
   1   0  25 3.63214 48.6258  31
   1   0  25-4.21886 54.8584  42
   1   0  26 2239.10 191.830  31
   1   0  26 2833.48 206.198  44
   1   0  26 2618.09 199.374  42
   1   0  26 2753.93 209.591  45
   1   0  26 2400.81 199.797  47
   1   0  27 69.1962 54.1064  44
   1   0  27 13.7564 52.3807  47
   1   0  27 8.25373 59.0624  45
   1   0  28 608.055 75.7049  44
   1   0  28 774.881 82.4867  45
   1   0  28 577.056 73.5720  47
   1   0  29 2.56272 38.6763  44
   1   0  29-51.6335 43.6845  45
   1   0  30-19.9778 30.7457  44
   1   0  30 25.9311 34.8127  45
   1   0  31-10.8877 22.5705  45
  -1   1  31 803.529 64.4538  44
  -1   1  30 142.165 37.7076  44
  -1   1  30 139.185 43.9590  47
  -1   1  29 31.1692 43.3463  44
  -1   1  29 84.3337 52.2399  47
  -1   1  29 52.3710 47.9463  45
  -1   1  28 313.207 62.4845  44
  -1   1  28 403.754 67.8069  45
  -1  -1  28 301.338 53.3367  45
  -1   1  28 251.846 67.4925  47
  -1   1  27 65.1922 61.0212  45
  -1   1  27-4.11760 62.1173  47
  -1  -1  27 92.2054 61.9167  47
  -1  -1  27 20.8494 47.0962  45
  -1   1  27-14.4557 50.4220  31
  -1   1  27-12.4220 50.6257  30
  -1   1  27 99.0632 59.6699  44
  -1  -1  27 11.9897 42.4622  44
  -1   1  26 883.892 100.694  31
  -1   1  26 980.239 109.325  45
  -1  -1  26 918.139 98.2211  45
  -1   1  26 810.019 107.255  47
  -1  -1  26 952.431 107.648  47
  -1   1  26 762.578 95.9767  30
  -1  -1  26 867.761 92.6805  44
  -1   1  26 1096.60 109.478  44
  -1  -1  25 2262.55 185.808  37
  -1  -1  25 2739.59 201.771  45
  -1   1  25 2346.96 190.470  46
  -1  -1  25 2064.26 186.887  46
  -1   1  25 2821.25 210.777  47
  -1  -1  25 2753.53 207.030  47
  -1  -1  25 2240.10 188.219  30
  -1   1  25 2716.38 202.880  31
  -1   1  25 2390.87 190.862  28
  -1   1  25 2788.74 208.886  44
  -1  -1  25 2708.75 197.388  44
  -1  -1  24 73.3893 52.7066  37
  -1  -1  24 4.64722 58.4544  45
  -1  -1  24 11.0234 51.7076  46
  -1   1  24 65.3446 57.3389  46
  -1  -1  24 4.98190 63.9862  47
  -1   1  24-5.20367 72.7373  47
  -1   1  24 174.839 69.6713  31
  -1   1  24-39.5162 48.7743  28
  -1  -1  24 21.6670 53.6665  30
  -1   1  24 128.433 71.4910  44
  -1  -1  24-46.4100 53.6380  44
  -1   1  23 2404.56 198.581  42
  -1   1  23 2946.37 209.690  44
  -1  -1  23 2410.98 193.399  44
  -1  -1  23 2382.85 190.347  46
  -1   1  23 2276.22 190.910  46
  -1  -1  23 2579.78 205.155  47
  -1  -1  23 2560.65 196.913  45
  -1  -1  23 2135.52 185.812  31
  -1  -1  23 2097.00 185.524  37
  -1   1  23 2292.78 188.284  28
  -1   1  23 2558.61 197.838  31
  -1  -1  23 2111.98 186.659  30
  -1  -1  23 2275.94 198.863   9
  -1   1  23 2409.49 201.353   9
  -1   1  22 2551.99 214.221   9
  -1  -1  22 2539.95 211.312   9
  -1   1  22 2749.71 214.060  42
  -1  -1  22 2686.57 206.149  44
  -1   1  22 3093.97 219.371  44
  -1  -1  22 2526.12 202.144  46
  -1  -1  22 2437.43 210.531  47
  -1   1  22 2577.08 205.240  46
  -1   1  22 2470.94 201.928  36
  -1  -1  22 2223.16 199.138  31
  -1  -1  22 2549.88 201.866  37
  -1  -1  22 2373.40 200.662  30
  -1   1  22 2613.18 209.638  31
  -1   1  22 2395.77 197.476  26
  -1   1  22 2465.38 202.018  28
  -1   1  22 2776.81 212.350  21
  -1   1  21 534.519 93.7565   9
  -1  -1  21 585.451 90.3740   9
  -1  -1  21 503.991 89.6955  47
  -1  -1  21 568.298 83.8537  46
  -1   1  21 575.391 87.2131  46
  -1  -1  21 588.479 80.7629  42
  -1   1  21 507.077 81.7842  36
  -1  -1  21 603.751 85.7016  37
  -1  -1  21 490.915 81.2233  30
  -1  -1  21 539.398 78.0840  31
  -1   1  21 628.886 87.4787  31
  -1   1  21 786.386 85.4425  28
  -1   1  21 766.562 95.5724  21
  -1   1  21 539.685 74.7192  26
  -1   1  20 976.841 115.529   9
  -1  -1  20 1013.35 113.833   9
  -1  -1  20 1222.12 115.434  47
  -1  -1  20 1066.56 107.601  46
  -1   1  20 943.764 106.300  46
  -1   1  20 1029.21 106.282  38
  -1  -1  20 845.448 98.9254  42
  -1  -1  20 1221.48 186.342   4
  -1   1  20 882.475 176.913   4
  -1  -1  20 1117.10 108.933  37
  -1   1  20 819.523 99.7576  33
  -1   1  20 1019.78 106.824  36
  -1   1  20 1127.19 107.331  28
  -1  -1  20 929.279 101.719  31
  -1  -1  20 1043.58 105.084  30
  -1   1  20 947.366 99.3239  26
  -1   1  20 953.482 109.448  31
  -1   1  20 1115.53 112.408  21
  -1  -1  19 979.831 112.075   9
  -1   1  19 960.974 114.546   9
  -1   1  19 918.204 102.272  46
  -1  -1  19 1074.28 114.088  47
  -1  -1  19 1177.42 109.134  46
  -1   1  19 852.826 100.789  38
  -1  -1  19 913.788 100.123  42
  -1  -1  19 1011.57 171.040   4
  -1   1  19 1072.77 181.019   4
  -1   1  19 813.076 96.6057  33
  -1   1  19 1092.80 104.892  36
  -1   1  19 1049.96 100.786  28
  -1  -1  19 977.334 100.356  31
  -1   1  19 1147.39 109.185  31
  -1   1  19 932.228 95.4604  26
  -1   1  19 1118.09 109.112  21
  -1   1  18 4367.21 334.748   9
  -1  -1  18 4492.86 333.586   9
  -1  -1  18 4456.30 327.408  46
  -1  -1  18 4339.33 332.443  47
  -1   1  18 4700.04 330.567  46
  -1  -1  18 4457.18 326.022  38
  -1  -1  18 4684.27 326.843  42
  -1   1  18 4459.51 326.975  38
  -1   1  18 4341.14 326.286  33
  -1   1  18 4686.29 331.892  31
  -1  -1  18 4397.95 325.382  31
  -1   1  18 4748.52 328.040  28
  -1   1  18 4900.51 331.990  21
  -1  -1  18 4166.31 410.082   3
  -1  -1  18 4061.91 389.562   4
  -1   1  18 4407.04 404.164   4
  -1   1  18 3921.91 407.420   3
  -1   1  17 1618.85 201.318   4
  -1  -1  17 1408.43 187.853   4
  -1  -1  17 1437.67 208.115   3
  -1   1  17 1308.73 208.025   3
  -1   1  16 108.173 101.499   3
  -1  -1  16 24.5655 85.2984   4
  -1  -1  16 75.3057 94.9686   3
  -1   1  16-13.2234 94.2096   4
  -1  -1  15 6646.67 564.264   3
  -1   1  15 8028.46 568.433   4
  -1   1  15 6484.84 569.005   3
  -1  -1  15 7539.27 556.164   4
  -1  -1  14 18936.1 1251.75   6
  -1   1  14 18065.5 1251.34   6
  -1  -1  14 19362.8 1305.51   4
  -1   1  14 18526.7 1309.00   4
  -1  -1  14 19209.4 1324.78   3
  -1   1  14 17776.3 1321.08   3
  -1   1  13 11523.8 823.977   6
  -1  -1  13 13115.8 825.205   6
  -1  -1  13 13198.6 897.105   3
  -1   1  13 11815.1 875.918   4
  -1   1  13 10234.5 882.451   3
  -1  -1  13 12339.0 872.871   4
  -1  -1  12 3585.32 247.160   6
  -1   1  12 3264.33 246.711   6
  -1   1  12 3524.88 311.323   3
  -1  -1  12 3845.70 294.500   4
  -1  -1  12 4097.11 320.759   3
  -1   1  12 3369.48 292.340   4
  -1  -1  11 18992.2 1224.99   3
  -1   1  11 15864.8 1217.11   3
  -1  -1  11 18827.1 1207.56   4
  -1   1  11 15941.0 1203.36   4
  -1   1  10 15529.3 1221.78   3
  -1  -1  10 19637.4 1215.96   4
  -1  -1  10 21321.9 1237.40   3
  -1   1  10 15071.1 1208.15   4
  -1   1   9 8548.85 667.568   4
  -1   1   9 8507.63 680.336   3
  -1  -1   9 9419.73 667.534   4
  -1   1   8 17701.5 1497.98   4
  -1   1   8 18797.8 1509.12   3
  -1   1   7 3083.04 288.904   4
  -1   1   7 3075.49 298.412   3
  -1   1   6 2539.29 243.780   4
  -1   1   6 2966.57 248.133   1
  -1  -1   5 140474. 6081.09   1
  -1   1   5 76636.2 6066.17   1
  -1  -1   5 114876. 6071.61   4
  -1   1   4 61185.4 4834.61   1
  -1   1   4 54327.6 4832.29   4
  -1  -1   4 104273. 4842.76   4
  -1   1   4 57074.8 4836.49  15
  -1  -1   3 37611.6 2787.20  11
  -1   1   3 33893.5 2787.31   1
  -1  -1   2 6298.65 520.975  11
  -1   1   2 6764.84 520.867   1
  -1  -1   2 7684.47 519.070  12
   1  -1  -1 773.410 64.3103  16
  -1  -1   1 726.499 71.8305  13
  -1   1  -1 3415.31 236.572  12
   1   1   2 1793.45 191.119   2
   1  -1   2 4543.06 201.386   2
   1   1   3 13749.3 1251.95   2
   1  -1   3 17934.2 1245.76  13
   1   1   4 71807.1 6418.12   2
   1  -1   4 140117. 6427.44   2
   1  -1   5 25645.6 1345.89   2
   1   1   5 15804.1 1338.20   2
   1   1   6 74667.3 5851.06   2
   1  -1   6 103065. 5855.66   2
   1  -1   7 781.816 89.0029   2
   1   1   7 722.245 95.0277   2
   1  -1   8 327.857 77.0801   2
   1   1   8 307.994 74.2294   2
   1   1   9 20291.1 1457.68   2
   1  -1   9 22202.5 1456.89   2
   1  -1  10 2065.49 183.818   2
   1   1  10 1861.09 183.743   2
   1   1  11 11399.8 771.611   2
   1  -1  11 10079.6 760.710   2
   1  -1  12 19459.3 1358.34   2
   1   1  12 19649.3 1314.77   5
   1   1  12 19390.7 1362.08   2
   1  -1  12 19465.9 1313.50   5
   1  -1  13 1832.51 182.661   2
   1   1  13 1669.39 184.205   2
   1   1  13 1729.38 132.063   5
   1  -1  13 1579.62 129.125   5
   1  -1  14 3911.74 321.231   2
   1   1  14 3437.25 320.737   2
   1  -1  15 9923.90 764.314   2
   1   1  15 10778.9 776.170   2
   1   1  16 226.203 104.923   2
   1  -1  16 184.024 93.0939   2
   1   1  16 211.646 102.280   4
   1  -1  16 221.876 98.4831   4
   1  -1  17 667.180 132.472   4
   1   1  17 581.508 136.863   4
   1   1  17 643.047 74.5382  38
   1  -1  17 619.259 71.2936  10
   1   1  17 671.342 86.3806   9
   1  -1  17 656.172 83.3203   9
   1   1  17 542.863 72.8657  10
   1  -1  18 675.870 79.9132  10
   1   1  18 754.550 84.4288  10
   1   1  18 876.863 94.9121  47
   1  -1  18 770.854 90.8535  47
   1  -1  18 686.056 80.8684  38
   1  -1  18 597.041 83.2553  43
   1  -1  18 752.813 84.1774  42
   1   1  18 799.821 84.0320  38
   1   1  18 660.715 146.264   4
   1  -1  18 733.990 142.374   4
   1   1  18 873.850 86.9129  33
   1   1  18 907.938 91.0766  31
   1  -1  18 676.962 83.0282  21
   1   1  19 8347.12 561.173  10
   1  -1  19 7509.49 557.008  10
   1   1  19 8354.45 565.999  47
   1  -1  19 7642.88 562.153  47
   1  -1  19 7873.40 558.495  38
   1  -1  19 7701.89 559.340  42
   1   1  19 8006.57 560.891  38
   1  -1  19 8425.34 647.227   4
   1   1  19 9044.26 663.704   4
   1   1  19 8334.17 563.137  33
   1  -1  19 7616.28 556.064  31
   1   1  19 8837.53 565.555  31
   1  -1  19 7951.66 561.046  21
   1   1  20 1308.33 123.671  10
   1  -1  20 1088.73 116.995  10
   1  -1  20 1337.70 128.430  47
   1   1  20 1423.38 132.342  47
   1  -1  20 1320.76 120.051  38
   1  -1  20 1396.76 121.584  42
   1   1  20 1319.47 123.710  38
   1  -1  20 1067.50 180.273   4
   1   1  20 1356.49 207.484   4
   1   1  20 1366.19 123.962  33
   1   1  20 1329.89 116.466  26
   1   1  20 1342.34 119.313  28
   1   1  20 1505.02 126.691  31
   1  -1  20 1159.60 113.863  31
   1  -1  20 1158.98 120.190  21
   1   1  21 1454.58 134.687  47
   1  -1  21 1182.75 128.375  47
   1   1  21 1448.01 126.738  38
   1  -1  21 1238.87 120.675  38
   1  -1  21 1252.78 120.814  42
   1   1  21 1511.99 213.090   4
   1  -1  21 1021.51 182.425   4
   1   1  21 1192.94 121.089  33
   1  -1  21 1163.84 114.365  31
   1   1  21 1322.77 117.172  26
   1   1  21 1313.88 118.028  28
   1   1  21 1514.89 127.724  31
   1   1  21 1269.48 124.034  10
   1  -1  21 1232.10 120.904  10
   1  -1  22 1163.45 123.948  47
   1   1  22 1257.69 128.006  47
   1  -1  22 1294.18 119.081  38
   1   1  22 1329.25 128.916  42
   1   1  22 1262.52 120.525  38
   1  -1  22 1199.92 115.899  42
   1  -1  22 925.732 180.232   4
   1   1  22 1074.88 191.588   4
   1   1  22 1169.63 117.151  33
   1  -1  22 1129.77 109.873  31
   1   1  22 1193.59 112.346  28
   1   1  22 1295.09 122.822  31
   1   1  22 1125.97 110.003  26
   1  -1  22 1318.42 118.413  10
   1   1  22 1245.85 120.212  10
   1  -1  23 2635.02 209.639  38
   1   1  23 2987.10 221.540  42
   1   1  23 2970.49 215.729  38
   1  -1  23 2685.36 210.949  42
   1  -1  23 2445.59 287.663   4
   1   1  23 2770.98 307.824   4
   1   1  23 2762.37 211.466  33
   1  -1  23 2346.84 203.056  31
   1   1  23 2762.84 216.680  31
   1   1  23 2657.04 206.093  28
   1   1  23 2608.58 203.617  26
   1   1  23 2741.03 220.125  47
   1  -1  23 2731.72 215.502  47
   1   1  24 386.935 73.3325  38
   1   1  24 316.195 59.7675  33
   1   1  24 311.541 74.3144  47
   1  -1  24 325.142 72.8481  47
   1   1  24 396.423 80.2616  42
   1  -1  24 264.770 61.3173  42
   1   1  24 241.573 51.3332  28
   1   1  24 327.812 67.6270  31
   1  -1  24 220.461 51.0175  31
   1   1  25 121.148 71.1029  45
   1   1  25 80.9829 61.9283  47
   1  -1  25 189.817 65.0015  47
   1  -1  25 21.6566 53.8503  42
   1   1  25 82.2375 65.6251  42
   1   1  25 94.9622 56.1169  31
   1   1  26 40.7968 59.7940  47
   1  -1  26-40.5013 57.6630  47
   1   1  26 14.4248 62.3768  45
   1   1  26-50.0706 66.7914  42
   1  -1  26 79.0996 53.9999  44
   1   1  26 42.0589 66.8530  44
   1   1  26 37.1346 50.1946  31
   1   1  27 1552.53 140.313  45
   1   1  27 1404.13 131.766  47
   1  -1  27 1595.84 133.564  45
   1  -1  27 1399.52 126.341  44
   1   1  27 1522.32 137.497  44
   1   1  27 1568.53 128.547  31
   1   1  28 248.111 56.7980  47
   1  -1  28 220.957 54.5215  45
   1   1  28 401.396 62.7069  44
   1  -1  28 169.301 46.1470  44
   1   1  28 260.106 52.1466  31
   1   1  29 30.9460 45.3705  44
   1  -1  29 89.5605 40.9525  45
   1   1  30 60.3521 34.3886  44
   1  -1  30 6.76959 28.6289  45
   1   1  31 28.0154 20.4608  44
  -1   2  31 42.1329 19.7188  44
  -1   2  30 654.674 67.2285  47
  -1   2  30 704.123 66.8199  44
  -1   2  29 369.766 58.0532  45
  -1   2  29 344.819 60.2768  47
  -1   2  28 1346.20 117.437  47
  -1   2  28 1508.95 121.035  45
  -1   2  27 1719.43 150.380  45
  -1   2  27 1648.63 143.310  31
  -1   2  26 2724.91 216.247  28
  -1   2  26 2852.95 223.764  31
  -1  -2  26 2677.78 213.543  45
  -1   2  25 1123.86 110.848  28
  -1   2  25 1234.45 122.409  31
  -1   2  25 1062.56 105.602  46
  -1   2  25 1258.89 128.601  45
  -1  -2  25 1053.76 104.910  45
  -1  -2  24 53.6502 50.7547  37
  -1  -2  24 164.928 56.1683  45
  -1   2  24 101.342 74.1615  45
  -1   2  24 38.0246 55.2486  46
  -1  -2  24 113.118 71.7038  47
  -1  -2  24 134.998 45.5222  30
  -1   2  24 47.7818 53.3666  26
  -1   2  24 87.1535 61.4304  28
  -1  -2  24 67.8760 40.2863  44
  -1  -2  23 655.103 77.7714  44
  -1  -2  23 623.068 84.8578  45
  -1  -2  23 604.357 82.6831  46
  -1  -2  23 620.733 96.5850  47
  -1   2  23 758.403 105.260  45
  -1   2  23 779.223 92.0100  46
  -1  -2  23 581.058 80.9058  37
  -1   2  23 576.732 82.4940  36
  -1  -2  23 608.879 77.8842  30
  -1   2  23 705.457 89.8108  28
  -1   2  23 605.851 83.7901  26
  -1   2  23 950.796 99.6211  21
  -1   2  22 1814.74 170.355   9
  -1  -2  22 2208.45 172.111   9
  -1  -2  22 1798.42 156.373  44
  -1   2  22 2164.07 181.213  44
  -1   2  22 2193.85 176.795  42
  -1  -2  22 1904.02 162.600  46
  -1   2  22 1873.67 165.467  46
  -1   2  22 2348.91 184.227  45
  -1  -2  22 1878.60 172.974  47
  -1   2  22 1968.16 165.285  36
  -1  -2  22 1614.28 158.283  37
  -1  -2  22 1634.77 155.082  30
  -1   2  22 1941.62 167.831  28
  -1   2  22 2010.12 165.121  26
  -1   2  22 1930.79 170.664  21
  -1  -2  21 3431.65 256.821   9
  -1   2  21 3343.30 259.613   9
  -1   2  21 3415.31 261.309  42
  -1   2  21 3835.55 268.429  44
  -1  -2  21 3327.25 246.388  44
  -1   2  21 3919.24 270.130  45
  -1  -2  21 3132.71 256.224  47
  -1   2  21 3154.22 253.127  46
  -1  -2  21 3033.47 249.066  46
  -1   2  21 2958.35 249.588  36
  -1  -2  21 2964.56 247.892  37
  -1   2  21 3176.07 251.584  26
  -1  -2  21 2935.19 244.140  30
  -1   2  21 3534.51 256.473  28
  -1   2  21 3555.32 260.044  21
  -1  -2  20 8288.95 516.067   9
  -1   2  20 6755.33 512.312   9
  -1   2  20 7178.19 507.194  38
  -1   2  20 8034.65 521.108  44
  -1   2  20 7751.92 517.148  42
  -1   2  20 6909.69 507.266  46
  -1   2  20 8211.65 522.383  45
  -1  -2  20 7119.87 511.943  47
  -1  -2  20 6914.11 506.112  46
  -1  -2  20 6392.30 503.364  37
  -1   2  20 7105.38 510.190  33
  -1   2  20 6675.38 505.912  36
  -1   2  20 7564.09 510.710  26
  -1   2  20 7078.64 509.902  28
  -1  -2  20 6421.14 500.887  30
  -1   2  20 7700.82 514.005  21
  -1   2  19 1093.48 120.232   9
  -1  -2  19 1208.25 122.374   9
  -1  -2  19 1085.81 114.828  46
  -1   2  19 1087.96 123.845  45
  -1  -2  19 1226.53 121.802  47
  -1   2  19 1336.31 119.175  46
  -1   2  19 1106.31 111.886  38
  -1   2  19 1186.86 122.278  42
  -1   2  19 1202.81 117.232  33
  -1  -2  19 1019.23 113.310  37
  -1   2  19 1098.76 116.107  36
  -1   2  19 1292.80 118.064  28
  -1  -2  19 1006.61 108.273  30
  -1   2  19 1115.31 114.037  26
  -1   2  19 1110.02 117.455  21
  -1  -2  18-26.3923 61.3435   9
  -1   2  18-32.5311 65.0905   9
  -1  -2  18 36.0492 53.2500  46
  -1  -2  18 36.0680 57.4469  47
  -1   2  18 31.0903 60.0830  45
  -1   2  18 40.8321 55.8195  46
  -1  -2  18-31.0335 45.3054  42
  -1   2  18-18.4454 60.1180  42
  -1   2  18-48.7892 113.883   4
  -1  -2  18-14.0911 101.194   4
  -1   2  18 4.07939 54.7489  36
  -1   2  18 26.3647 48.4908  38
  -1   2  18 13.2331 48.8460  33
  -1  -2  18 34.2157 55.9358  37
  -1  -2  18 104.461 51.1329  30
  -1   2  18 45.2612 52.4832  31
  -1   2  18 29.2748 47.7272  26
  -1   2  18-17.5073 55.1857  21
  -1   2  17 745.434 101.809   9
  -1  -2  17 1203.56 109.267   9
  -1   2  17 898.725 103.776  45
  -1  -2  17 1080.32 106.181  47
  -1   2  17 856.291 101.368  42
  -1   2  17 856.487 91.1923  38
  -1  -2  17 884.354 98.3020  37
  -1   2  17 838.915 96.3607  33
  -1   2  17 889.136 97.2668  26
  -1   2  17 1021.29 101.160  31
  -1  -2  17 1166.47 156.821   4
  -1   2  17 995.148 164.567   4
  -1   2  17 990.076 99.9803  21
  -1   2  16 1099.38 194.488   3
  -1  -2  16 1963.98 196.256   4
  -1   2  16 1153.68 180.392   4
  -1  -2  16 1888.87 218.686   3
  -1   2  15 7170.88 720.803   3
  -1  -2  15 12515.2 737.397   4
  -1  -2  15 12375.4 757.276   3
  -1   2  15 8191.03 717.364   4
  -1  -2  14 9122.44 540.769   3
  -1   2  14 5109.17 494.068   4
  -1  -2  14 8109.83 511.458   4
  -1   2  14 4927.36 500.866   3
  -1   2  13 5161.86 392.954   6
  -1   2  13 4565.11 436.984   4
  -1   2  13 5437.20 457.952   3
  -1   2  12 2004.81 182.761   6
  -1  -2  12 3309.74 188.301   6
  -1   2  12 2304.12 229.209   4
  -1   2  12 1943.22 234.099   3
  -1  -2  12 2728.65 228.195   4
  -1  -2  12 3738.58 265.541   3
  -1  -2  11 19.3829 80.2505   3
  -1  -2  11 71.4453 63.7563   4
  -1   2  11 40.4841 88.3308   3
  -1   2  11 32.7144 67.7416   4
  -1   2  10 20732.5 1981.49   4
  -1   2  10 21540.9 1992.99   3
  -1   2   9 17865.6 1749.51   4
  -1   2   9 18650.6 1760.40   3
  -1   2   8 22994.9 2233.22   4
  -1   2   8 24812.4 2244.43   3
  -1   2   7 3839.68 360.221  15
  -1   2   7 3705.89 354.562   4
  -1   2   7 3665.92 363.878   3
   1  -2  -6 53466.8 4130.80  14
  -1   2   6 55368.9 4153.18  15
  -1   2   6 56132.7 4154.79   3
  -1   2   6 54033.7 4145.30   4
  -1   2   5 10677.5 740.610  15
   1  -2  -5 9379.61 713.508  14
  -1   2   5 10003.9 735.536   3
  -1   2   5 11079.3 731.519   1
  -1   2   4 5124.33 467.634  15
  -1  -2   4 7289.51 470.239  13
  -1  -2   4 8524.11 465.145  11
  -1  -2   4 7052.88 460.620   1
  -1   2   4 5455.98 457.328   1
  -1  -2   3 35231.1 2555.82  13
  -1  -2   3 36776.6 2540.90  12
  -1  -2   3 41275.1 2552.47  11
  -1  -2   3 39965.8 2547.20   1
  -1   2   3 37698.3 2547.83   1
  -1   2   2 94630.5 6345.17   1
  -1  -2   2 97014.0 6343.69   1
   1  -2  -2 92353.6 6354.22  16
  -1  -2   1 249.302 30.9333   1
  -1   2   1 196.531 33.2449   1
  -1  -2   1 237.353 54.9625  14
   1  -2  -1 176.218 53.5758  16
  -1  -2   0 554.022 71.7263  14
   1  -2   0 453.142 67.0282  16
   1   2   1 159.120 32.3694   2
   1  -2   1 160.076 29.7330   2
  -1  -2  -1 190.486 51.2072  14
   1  -2   2 2356.54 160.823   2
   1   2   2 1909.74 160.374   2
   1  -2   3 11700.4 880.438   2
   1   2   3 11568.4 882.616   2
   1  -2   4 3817.61 256.793   2
   1   2   4 3272.78 257.555   2
  -1   2  -4 3306.36 242.784  12
   1   2   5 7093.65 574.035   2
   1   2   5 7300.59 566.603  15
   1   2   6 40415.1 3128.39   2
   1   2   6 40872.1 3115.49  15
   1  -2   7 10592.8 553.592   2
   1   2   7 5730.14 541.296   2
   1   2   8 246.751 72.6950   2
   1  -2   8 359.746 68.9869   2
   1  -2   9 22089.9 1174.64   2
   1   2   9 13068.8 1161.27   2
   1  -2  10 5184.73 342.570   2
   1   2  10 3594.62 334.994   2
   1   2  11 6784.19 607.686   2
   1  -2  11 10275.0 618.763   2
   1  -2  12 13033.3 777.947   2
   1   2  12 8696.73 764.766   2
   1   2  13 685.674 128.932   2
   1  -2  13 1110.34 141.020   2
   1  -2  14 8819.99 596.568   2
   1  -2  14 7832.88 583.159   4
   1   2  15 1973.62 215.696   2
   1   2  15 1706.10 206.755   4
   1  -2  15 1737.69 202.116   2
   1  -2  15 1960.58 205.678   4
   1  -2  16 8311.97 625.486   4
   1   2  16 7875.16 634.615   4
   1   2  17 2769.37 204.630  38
   1  -2  17 2672.12 202.665  43
   1  -2  17 2768.17 201.282  38
   1   2  17 2987.74 287.446   4
   1  -2  17 3166.38 276.321   4
   1   2  17 2996.43 213.058  33
   1  -2  17 2643.41 207.229  47
   1  -2  17 2263.57 193.882  49
   1   2  17 2791.09 205.472  10
   1  -2  17 2475.02 198.946  10
   1  -2  18 421.313 72.9086  47
   1  -2  18 369.623 69.2351  43
   1   2  18 436.547 78.9781  42
   1  -2  18 449.650 59.0098  42
   1   2  18 220.130 122.577   4
   1  -2  18 554.826 120.834   4
   1  -2  18 441.473 62.1561  38
   1   2  18 349.400 69.2655  33
   1   2  18 399.477 66.8016  38
   1   2  18 485.562 76.5989  31
   1  -2  18 339.150 60.2630  10
   1   2  18 378.765 68.8034  10
   1  -2  19 10708.4 765.757  10
   1   2  19 10974.8 769.812  10
   1  -2  19 11024.4 772.769  47
   1   2  19 10908.1 770.418  38
   1  -2  19 11182.9 765.734  42
   1  -2  19 10167.5 765.088  43
   1  -2  19 10558.2 766.353  38
   1   2  19 12989.8 781.681  42
   1   2  19 11742.8 867.496   4
   1  -2  19 10311.7 838.342   4
   1   2  19 11997.3 777.992  33
   1   2  19 12433.9 778.119  31
   1   2  19 11327.1 776.400  21
   1  -2  20 1251.22 116.212  10
   1   2  20 1339.97 124.107  10
   1   2  20 1306.36 132.485  47
   1  -2  20 1213.19 125.942  47
   1  -2  20 1231.60 114.567  42
   1   2  20 1360.25 125.430  38
   1  -2  20 1157.06 120.465  43
   1   2  20 1297.48 136.120  42
   1  -2  20 1040.29 112.655  38
   1   2  20 1382.60 212.134   4
   1  -2  20 937.158 175.974   4
   1   2  20 1496.07 131.139  33
   1   2  20 1394.30 131.053  31
   1   2  20 1430.15 132.488  21
   1  -2  21 162.375 53.0368  10
   1   2  21 83.5884 59.2691  10
   1   2  21 87.6310 72.0680  47
   1  -2  21 82.3821 66.2795  47
   1  -2  21 72.6259 45.3204  42
   1   2  21 173.002 74.0659  42
   1  -2  21 183.281 66.5472  43
   1   2  21 225.076 109.400   4
   1  -2  21-16.1753 101.226   4
   1  -2  21 163.646 53.5149  38
   1   2  21 154.533 62.0765  33
   1   2  21 278.902 63.2364  38
   1   2  21 169.574 70.5117  31
   1   2  21 87.7702 59.6352  26
   1   2  21 50.9894 65.3469  21
   1  -2  22 942.366 110.675  47
   1   2  22 1064.95 118.697  47
   1   2  22 1069.44 108.835  38
   1   2  22 1140.16 118.652  42
   1  -2  22 944.595 96.1155  42
   1   2  22 954.853 175.260   4
   1  -2  22 862.105 163.758   4
   1   2  22 1014.84 109.776  33
   1   2  22 973.809 105.113  28
   1   2  22 1262.64 118.037  31
   1   2  22 884.669 104.266  26
   1   2  22 1022.06 113.847  21
   1  -2  23 26.1363 43.2580  42
   1   2  23 36.2611 68.7164  42
   1   2  23 51.8290 72.6238  45
   1   2  23 45.5372 72.0943  47
   1  -2  23 69.9724 62.8375  47
   1   2  23 14.2960 54.4043  33
   1   2  23-4.37603 55.7826  38
   1   2  23 4.90316 61.5116  31
   1   2  23 20.9200 55.6460  28
   1   2  23 65.7491 67.0921  21
   1   2  23 16.2908 50.4132  26
   1   2  24 1274.71 125.372  42
   1   2  24 1135.92 112.554  38
   1   2  24 1158.12 122.982  47
   1   2  24 1105.20 126.161  45
   1   2  24 1183.88 113.591  33
   1   2  24 1015.41 106.046  28
   1   2  24 869.167 103.098  26
   1   2  24 1239.91 120.641  31
   1   2  24 1142.41 118.370  21
   1   2  25 708.329 99.2188  42
   1   2  25 824.583 104.907  44
   1   2  25 639.724 79.7893  28
   1   2  25 785.771 93.2438  31
   1   2  25 688.760 78.9622  26
   1   2  25 677.276 92.2499  21
   1   2  25 826.068 99.0581  47
   1   2  25 874.447 104.885  45
   1   2  26 883.275 101.547  44
   1   2  26 817.963 98.3469  42
   1   2  26 805.609 95.4217  31
   1   2  26 754.412 93.6008  21
   1  -2  26 725.682 86.2091  45
   1   2  26 827.980 95.7165  47
   1   2  26 923.487 104.758  45
   1   2  27 10.0970 48.3089  31
   1   2  27 52.4317 57.7463  44
   1   2  27 13.7588 53.7341  47
   1   2  27 28.3393 57.2427  45
   1  -2  27 78.1371 43.9604  45
   1   2  28 242.505 52.4803  31
   1   2  28 203.261 57.1354  44
   1   2  28 259.074 61.1902  45
   1   2  28 259.859 56.5152  47
   1   2  29 47.7266 33.3300  31
   1   2  29 116.904 45.9971  45
   1   2  30 1009.02 85.3513  45
  -1   3  30 61.0086 26.5665  44
  -1   3  30 98.9829 28.8393  47
  -1   3  29 1058.23 93.1868  44
  -1   3  28-28.3829 42.2631  30
  -1   3  28-24.7242 47.5823  44
  -1   3  27 343.856 57.0000  28
  -1   3  27 403.216 70.2936  44
  -1   3  27 341.408 68.6113  45
  -1   3  26 509.114 70.4743  28
  -1   3  26 515.518 78.5424  31
  -1   3  26 457.129 81.8084  44
  -1   3  26 428.417 80.6229  45
  -1   3  25 103.138 67.4869  31
  -1   3  25 85.5644 57.9813  28
  -1   3  25 98.8603 73.3403  44
  -1   3  25 148.566 73.0510  45
  -1   3  24 10130.3 670.813  44
  -1   3  24 10459.9 671.613  45
  -1   3  24 8445.21 653.391  46
  -1   3  24 9218.90 660.977  28
  -1   3  24 9141.46 659.744  26
  -1   3  24 9893.19 666.648  31
  -1   3  24 9918.96 663.564  21
  -1   3  23 900.175 114.662  44
  -1   3  23 967.562 116.118  45
  -1   3  23 755.825 98.0186  46
  -1   3  23 713.946 90.2180  36
  -1   3  23 1034.36 115.089  31
  -1   3  23 972.735 108.052  28
  -1   3  23 784.619 102.707  26
  -1   3  23 989.957 107.508  21
  -1   3  22 123.606 75.0689  44
  -1   3  22 126.656 74.8619  47
  -1   3  22 140.917 73.7090  45
  -1   3  22 56.4138 64.4092  46
  -1   3  22 60.9637 58.8426  36
  -1   3  22 53.3602 67.3978  31
  -1   3  22 152.777 68.7974  28
  -1   3  22 49.6204 63.7066  26
  -1   3  22 150.147 68.7105  21
  -1   3  21 320.866 87.0930  44
  -1   3  21 244.865 76.7440  42
  -1   3  21 301.945 84.1924  45
  -1   3  21 216.653 87.6881  47
  -1   3  21 320.124 78.8019  46
  -1  -3  21 236.833 68.8179  37
  -1   3  21 237.053 72.1143  36
  -1   3  21 274.474 79.4148  31
  -1   3  21 312.608 78.1993  28
  -1   3  21 302.580 73.9633  21
  -1   3  21 264.879 73.0300  26
  -1   3  20 4799.96 411.577   9
  -1   3  20 5895.36 425.063  44
  -1   3  20 6084.80 423.270  42
  -1   3  20 6254.49 427.005  45
  -1   3  20 5335.36 413.116  46
  -1  -3  20 5623.75 397.342  49
  -1  -3  20 5848.62 412.779  46
  -1   3  20 5373.44 412.770  36
  -1  -3  20 6227.14 414.329  37
  -1   3  20 5538.18 418.694  31
  -1   3  20 6012.30 419.434  28
  -1  -3  20 4846.29 401.952  30
  -1   3  20 5737.10 418.347  26
  -1   3  20 5714.35 417.747  21
  -1   3  19-79.2279 67.8937   9
  -1  -3  19-55.4554 63.1276   9
  -1   3  19-51.2496 71.0009  42
  -1   3  19 40.0909 72.0159  44
  -1  -3  19-2.13054 43.5479  49
  -1  -3  19 53.1952 68.0222  47
  -1  -3  19-4.26064 62.1935  46
  -1   3  19 11.4029 72.0733  45
  -1  -3  19-35.9420 64.1324  37
  -1   3  19-5.26797 61.6554  33
  -1   3  19 17.7773 60.3401  36
  -1  -3  19-101.207 55.8397  30
  -1   3  19 20.6281 65.8785  31
  -1   3  19 111.224 61.7762  21
  -1   3  19 25.1847 62.9972  26
  -1   3  18 2262.36 208.454   9
  -1  -3  18 3966.17 220.334   9
  -1   3  18 2718.94 219.495  44
  -1   3  18 2460.61 213.102  42
  -1   3  18 2155.86 199.723  38
  -1   3  18 2581.76 217.328  45
  -1  -3  18 2513.35 192.161  49
  -1  -3  18 3106.71 218.258  47
  -1  -3  18 2821.01 213.927  46
  -1  -3  18 3139.33 212.269  37
  -1   3  18 1923.11 207.317  33
  -1   3  18 2842.90 214.492  31
  -1  -3  18 2495.50 201.845  30
  -1   3  18 2371.45 208.963  26
  -1   3  18 2327.20 208.605  21
  -1  -3  18 3112.12 201.015  19
  -1   3  17 498.730 84.5528   9
  -1  -3  17 1070.29 95.3521   9
  -1  -3  17 729.500 98.4088  47
  -1  -3  17 691.541 87.6644  46
  -1  -3  17 817.356 71.9039  49
  -1   3  17 642.146 94.3273  45
  -1   3  17 414.070 84.1560  42
  -1   3  17 641.940 94.8870  44
  -1  -3  17 907.074 91.7435  37
  -1   3  17 533.874 88.7747  33
  -1   3  17 550.538 75.7513  38
  -1  -3  17 700.128 79.3563  30
  -1   3  17 744.994 93.6339  31
  -1  -3  17 931.014 78.7584  19
  -1   3  17 691.586 88.3667  26
  -1   3  17 597.480 85.8067  21
  -1  -3  16 4621.69 303.243  47
  -1  -3  16 4116.17 279.314  49
  -1   3  16 3510.00 296.623  45
  -1  -3  16 4727.56 299.228  46
  -1   3  16 3332.72 292.423  42
  -1   3  16 3650.57 297.886  44
  -1  -3  16 5189.23 300.014  37
  -1   3  16 3232.39 292.398  33
  -1   3  16 3319.90 292.314  31
  -1   3  16 3527.08 292.221  26
  -1  -3  16 4912.43 287.664  19
  -1   3  16 3451.35 290.678  21
  -1   3  15 615.840 79.5613  31
  -1   3  15 458.433 57.7616  18
  -1   3  14 3378.92 240.649  18
  -1   3  14 3241.17 312.083   3
  -1   3  13 1507.71 127.807  18
  -1   3  13 1482.82 190.160   3
  -1   3  12 5444.65 408.521  18
  -1   3  12 4918.99 459.023   3
  -1   3  11 6965.37 519.851  18
  -1   3  11 6557.66 565.409   3
  -1  -3  10 73332.7 3162.76   3
  -1   3  10 32879.1 3120.45   3
  -1  -3   9 9603.97 512.478   3
  -1   3   9 4932.12 486.527   3
  -1   3   8 5068.43 437.005  15
  -1   3   8 5058.07 434.708   3
  -1   3   7 294.923 78.0571  15
  -1  -3   7 225.371 73.4910   3
  -1   3   7 83.2620 87.5770   3
  -1   3   6 27739.3 1950.05  15
  -1   3   6 26473.4 1934.22   3
  -1  -3   6 31406.0 1935.91   3
  -1   3   5 24669.3 1779.73  15
  -1  -3   5 29116.6 1774.73  13
  -1  -3   5 28626.9 1758.94  11
  -1  -3   5 25455.3 1757.28   3
  -1   3   5 23054.5 1758.28   3
  -1  -3   4 5.45933 51.4739  13
  -1  -3   4 68.8902 39.2132  11
  -1   3   4 21.9524 40.1075   3
  -1  -3   4 14.2321 37.7068   3
  -1  -3   3 589.152 83.8937  13
   1  -3  -3 565.873 78.6854  16
  -1  -3   3 672.428 89.0537  16
  -1  -3   3 480.190 64.8389  11
  -1   3   3 424.914 55.8009   3
  -1  -3   3 489.639 52.6877   3
   1  -3  -2 11097.6 712.653  16
  -1  -3   2 11099.0 721.033  16
  -1  -3   2 10728.5 711.207  13
  -1   3   2 9661.60 679.906   3
   1  -3  -1 2377.03 214.747  16
  -1  -3   1 3092.20 229.414  16
  -1  -3   0 15831.7 1056.80  16
   1  -3   0 14291.6 1048.39  16
  -1  -3   0 15661.4 1050.90  14
  -1  -3  -1 8763.39 619.895  14
  -1  -3  -2 38876.5 2155.45  14
   1  -3   2 30739.5 2118.79   2
   1  -3   3 7398.71 484.099  11
   1   3   3 7135.02 489.469   2
   1  -3   3 6490.54 486.702   2
   1  -3   4 8005.85 604.696   2
   1   3   4 8303.89 607.969   2
  -1  -3  -4 9547.46 629.708  14
   1   3   5 3191.23 268.470   2
   1  -3   5 3465.98 265.303   2
  -1  -3  -5 3902.05 286.499  14
   1   3   6 1288.08 126.882   2
   1  -3   6 1502.39 122.157   2
  -1  -3  -6 1357.34 134.562  14
   1   3   6 1329.81 127.013  15
   1  -3   7 19626.4 1212.13   2
   1   3   7 16504.9 1213.67   2
   1   3   7 17113.7 1207.35  15
   1   3   8 489.771 88.0124   2
   1  -3   8 550.665 78.0718   2
   1  -3   9 3352.31 249.906   2
   1   3   9 2199.01 247.118   2
   1  -3   9 3999.15 219.567  17
   1   3   9 2406.01 218.305  18
   1  -3  10 37598.5 2152.92   2
   1   3  10 23696.1 2141.62   2
   1  -3  10 42141.7 2114.75  17
   1   3  10 23825.1 2111.98  18
   1   3  11 36.7839 76.1288   4
   1  -3  11 22.1320 54.3091   4
   1  -3  11 52.5222 65.8470   2
   1   3  11-45.5592 87.4952   2
   1  -3  11 49.0592 30.2008  17
   1   3  11 27.9828 37.3246  18
   1  -3  12 1573.61 157.274   2
   1  -3  12 1616.45 156.364   4
   1   3  12 1158.37 159.885   4
   1  -3  12 1797.48 112.997  17
   1   3  12 1056.34 112.247  18
   1   3  13 181.815 87.7389   4
   1  -3  13 292.037 82.4104   4
   1  -3  13 316.546 42.6603  17
   1  -3  14 6372.81 439.337   4
   1   3  14 5944.47 452.780   4
   1  -3  14 5265.63 375.727  17
   1  -3  15 1409.27 116.262  17
   1   3  15 1489.01 135.497  33
   1  -3  15 1659.13 122.560  49
   1  -3  15 1951.34 186.777   4
   1   3  15 1404.20 189.914   4
   1   3  16 3455.78 255.614  42
   1  -3  16 3262.83 240.881  38
   1   3  16 3105.21 244.392  38
   1  -3  16 3542.11 238.948  49
   1   3  16 2866.62 242.119  10
   1  -3  16 3607.23 241.897  10
   1  -3  16 3358.42 302.117   4
   1   3  16 3008.70 313.945   4
   1  -3  17 1726.12 141.917  38
   1   3  17 1494.15 144.193  38
   1   3  17 1772.43 157.968  42
   1  -3  17 2157.30 151.782  43
   1   3  17 1707.75 219.851   4
   1  -3  17 2106.76 209.965   4
   1  -3  17 1803.41 140.213  49
   1  -3  17 1939.52 143.524  10
   1   3  17 1443.44 143.403  10
   1   3  18 29.7940 62.9444  42
   1  -3  18-6.71021 58.2166  43
   1   3  18-49.2725 97.8740   4
   1  -3  18-13.1362 75.4368   4
   1   3  18 27.7498 51.1725  38
   1  -3  18 26.7053 47.6810  49
   1   3  18 3.66657 54.1625  10
   1  -3  18 44.4263 43.2449  10
   1   3  19 2295.96 206.829  10
   1  -3  19 2709.72 205.772  10
   1   3  19 2360.06 282.828   4
   1  -3  19 2342.61 263.481   4
   1   3  19 2798.30 223.770  42
   1  -3  19 2793.11 211.285  43
   1   3  19 2655.23 211.759  38
   1   3  19 2859.28 226.600  45
   1  -3  19 2860.84 202.571  49
   1   3  19 2752.36 223.279  33
   1   3  19 3065.00 224.258  31
   1   3  19 2591.27 221.327  21
   1  -3  20 1830.28 226.574   4
   1   3  20 1867.05 252.850   4
   1   3  20 2152.76 187.242  42
   1  -3  20 2093.32 175.015  43
   1   3  20 2226.09 177.399  38
   1   3  20 2484.60 193.162  45
   1   3  20 2020.89 183.941  33
   1   3  20 2232.75 187.584  31
   1   3  20 2117.04 185.084  21
   1  -3  21 621.241 132.955   4
   1   3  21 607.949 148.198   4
   1   3  21 946.472 111.211  45
   1   3  21 702.405 98.4640  33
   1   3  21 724.157 90.6504  38
   1   3  21 828.534 106.419  42
   1  -3  21 669.017 91.0936  43
   1   3  21 866.997 100.273  26
   1   3  21 743.595 101.101  21
   1   3  22 265.724 63.5194  38
   1   3  22 143.055 68.5032  33
   1   3  22 350.908 77.7925  42
   1   3  22 329.074 85.2955  44
   1  -3  22 108.203 63.8594  43
   1   3  22 199.175 80.4900  47
   1   3  22 386.916 85.2958  45
   1   3  22 273.217 75.8791  21
   1   3  22 152.552 63.2203  26
   1   3  23-26.9407 68.2917  45
   1   3  23 65.3917 70.7520  47
   1   3  23-11.9131 52.1543  38
   1   3  23 35.3053 59.7526  33
   1   3  23-9.04022 57.4419  28
   1   3  23-4.49620 56.6877  26
   1   3  23 44.7407 59.9494  21
   1   3  23-5.03946 64.5417  42
   1   3  23 38.7939 68.5580  44
   1   3  24 590.572 92.3386  45
   1   3  24 581.845 92.2292  47
   1   3  24 580.960 81.5463  28
   1   3  24 673.454 88.8080  21
   1   3  24 554.612 78.7789  26
   1   3  24 545.471 92.6067  44
   1   3  24 591.862 90.0157  42
   1   3  25 179.160 68.7207  45
   1   3  25 76.4364 64.8850  47
   1   3  25 166.383 54.8857  28
   1   3  25 72.7256 56.3345  21
   1   3  25 43.1794 49.5621  26
   1   3  25 94.6937 66.2326  42
   1   3  25 141.867 69.6434  44
   1   3  26 37.0994 56.4654  47
   1   3  26-8.11409 55.8307  45
   1   3  26 12.1034 42.3780  28
   1   3  26 113.362 58.4490  31
   1   3  26-62.3750 47.0667  26
   1   3  26-34.0874 54.0630  21
   1   3  26-45.9084 59.8192  44
   1   3  27 3.55261 50.6309  44
   1   3  27 21.7342 50.1288  47
   1   3  27-10.2988 49.8352  45
   1   3  27 89.4224 51.8108  31
   1   3  28 2778.25 206.166  44
   1   3  28 2641.08 201.457  47
   1   3  28 2690.11 204.630  45
   1   3  28 2890.73 203.727  31
   1   3  29-5.57609 30.5920  31
   1   3  29-34.2136 37.4763  44
   1   3  30 3.87962 20.3199  44
  -1   4  29 240.619 32.2963  44
  -1   4  28 283.777 48.3542  30
  -1   4  28 405.075 51.3029  44
  -1   4  27 1515.61 122.994  31
  -1   4  27 1378.02 118.418  28
  -1   4  27 1474.76 123.547  44
  -1   4  26 286.318 64.7597  31
  -1   4  26 328.258 58.1242  28
  -1   4  26 272.247 62.7702  44
  -1   4  25 453.671 75.2011  28
  -1   4  25 585.417 82.9906  31
  -1   4  25 542.855 87.8760  47
  -1   4  25 619.659 85.0499  44
  -1   4  24 143.208 63.1844  28
  -1   4  24 128.798 66.7827  31
  -1   4  24 179.964 63.5178  26
  -1   4  24 208.953 76.2421  47
  -1   4  24 130.137 66.8742  45
  -1   4  24 155.718 72.4329  44
  -1   4  23 1420.09 148.036  47
  -1   4  23 1660.32 147.773  45
  -1   4  23 1310.90 133.607  46
  -1   4  23 1445.34 145.335  44
  -1   4  23 1459.13 142.155  26
  -1   4  23 1787.13 147.375  31
  -1   4  23 1599.15 145.276  28
  -1   4  23 1477.28 139.486  21
  -1   4  22 327.901 72.9661  46
  -1   4  22 216.857 79.4135  45
  -1   4  22 289.418 88.4452  47
  -1   4  22 203.165 63.7547  36
  -1   4  22 252.759 78.1765  44
  -1   4  22 411.634 85.3319  31
  -1   4  22 205.615 71.1086  26
  -1   4  22 382.510 74.3781  21
  -1   4  21 3648.54 279.313  45
  -1  -4  21 3901.79 253.584  49
  -1   4  21 3306.26 268.873  46
  -1   4  21 2992.34 264.063  36
  -1   4  21 3553.10 279.008  44
  -1   4  21 3418.22 275.339  26
  -1   4  21 3763.43 278.953  31
  -1   4  21 3437.85 271.524  21
  -1   4  20-57.2049 72.5041  45
  -1  -4  20 22.1316 44.0282  49
  -1   4  20-34.7431 72.8100  44
  -1  -4  20-5.39286 44.8389  43
  -1   4  20 4.44809 64.6700  36
  -1   4  20 26.9427 71.8015  31
  -1   4  20-22.0296 64.6545  26
  -1   4  20-63.3382 70.4085  21
  -1  -4  19 320.797 55.9699  49
  -1   4  19 176.277 74.4161  45
  -1  -4  19 324.964 60.2633  19
  -1   4  19 295.007 81.5254  31
  -1   4  19 189.407 69.1234  21
  -1   4  19 294.074 82.3407  44
  -1  -4  19 354.581 59.7836  43
  -1   4  18 591.361 99.0496  45
  -1  -4  18 776.146 74.6112  49
  -1   4  18 450.341 91.6176  42
  -1   4  18 559.878 98.0862  44
  -1  -4  18 754.541 80.4921  43
  -1   4  18 567.478 97.8868  31
  -1   4  18 615.234 92.1718  21
  -1  -4  18 838.607 83.8661  19
  -1   4  17 2081.29 188.432  45
  -1  -4  17 2478.24 167.753  49
  -1   4  17 1920.47 186.115  44
  -1   4  17 1738.63 182.446  42
  -1  -4  17 2837.82 178.513  19
  -1   4  17 2121.09 186.057  31
  -1   4  17 1838.10 179.685  21
  -1   4  16 77.0611 60.9353  45
  -1  -4  16 179.044 46.8006  49
  -1   4  16 95.4729 65.5738  42
  -1   4  16 98.9883 64.1515  44
  -1   4  16 31.9650 44.5123  18
  -1  -4  16 206.582 53.5714  19
  -1   4  16 85.2650 65.0485  33
  -1   4  16 96.8735 61.3418  31
  -1   4  16 160.494 68.8797  26
  -1   4  16 101.635 58.7746  21
  -1   4  15 4936.17 388.867  42
  -1   4  15 5432.08 395.020  44
  -1   4  15 4518.10 377.063  18
  -1   4  15 4629.86 391.437  33
  -1   4  15 5110.31 391.725  31
  -1   4  15 5489.65 394.592  26
  -1   4  15 5106.52 392.312  45
  -1   4  14 1512.51 148.297  42
  -1   4  14 1712.86 153.539  44
  -1   4  14 1552.82 151.998  33
  -1   4  14 1622.74 151.275  45
  -1   4  14 1750.60 151.592  31
  -1   4  14 1930.84 155.584  26
  -1   4  14 1357.15 137.414  18
  -1   4  13 2135.82 210.478  33
  -1  -4  13 3495.89 209.037  19
  -1   4  13 2061.39 200.102  18
  -1  -4  13 3708.05 216.085  25
  -1   4  12 760.276 77.5993  18
  -1   4  11 89.9364 40.7247  18
  -1   4  10 6011.71 419.613  18
  -1   4   9 8933.71 662.776  15
  -1   4   8 1262.51 154.797  15
  -1   4   7 27033.7 1852.72  15
   1  -4  -7 26637.0 1841.37  16
  -1   4   6 211.627 84.7567  15
   1  -4  -6 316.949 80.9290  16
   1  -4  -5 13134.3 864.186  16
  -1  -4   5 11904.0 853.300  13
  -1   4   5 13933.3 883.726  15
  -1  -4   5 11142.0 832.185  11
  -1  -4   4 291.821 79.6449  13
   1  -4  -4 237.852 76.7173  16
  -1  -4   4 306.625 58.4685  11
   1  -4  -3 7181.99 524.747  16
  -1  -4   3 7145.51 521.570  13
  -1  -4   3 7322.20 536.328  16
  -1  -4   3 6856.30 502.555  11
  -1  -4   2 436.625 89.5016  13
  -1  -4   2 396.016 96.9267  16
  -1  -4   1 19719.4 1405.87  13
   1  -4  -1 20626.5 1412.30  16
  -1  -4   1 21071.3 1421.35  16
  -1  -4   0 11013.9 791.341  16
   1  -4   1 530.396 51.1037  17
   1   4   1 437.858 56.0334  18
   1  -4   2 216.662 37.4495  17
   1   4   2 288.281 43.8033  18
  -1  -4  -2 251.720 83.0439  16
   1   4   3 6939.08 416.120  18
   1  -4   3 5513.40 408.191  17
  -1  -4  -3 7024.61 467.227  16
  -1  -4  -3 6292.14 447.630  14
   1  -4   3 6418.20 440.576  13
   1  -4   3 5521.79 409.304  11
  -1  -4  -4 329.330 73.8876  14
   1   4   4 288.447 50.7453  18
   1  -4   4 239.273 63.7028  13
   1   4   5 20470.7 1345.15  18
  -1  -4  -5 19681.1 1373.66  14
   1  -4   5 19065.3 1363.89  13
  -1  -4  -6 6945.72 521.040  14
   1  -4   6 7061.75 511.043  13
   1  -4   6 7185.44 487.074  17
   1   4   7 9026.04 634.199  18
  -1  -4  -7 9031.07 663.177  14
   1  -4   7 9598.89 629.511  17
   1   4   7 8895.48 661.028  15
   1  -4   8 1025.63 102.095   4
  -1  -4  -8 1066.47 123.058  14
   1   4   8 711.877 110.080  15
   1   4   8 1082.37 98.4635  18
   1  -4   9 4779.48 380.260   4
   1  -4   9 5858.80 364.418  17
  -1  -4  -9 4592.48 393.798  14
   1   4   9 5010.07 369.161  18
   1  -4  10 1960.48 188.307   4
  -1  -4 -10 1837.04 196.195  14
   1   4  10 1969.03 172.608  18
   1  -4  11 5803.40 473.716   4
   1   4  11 5274.52 452.243  18
   1  -4  12 4947.52 397.310   4
   1   4  12 4127.31 369.036  18
   1   4  13 15045.1 1263.07  33
   1  -4  13 16738.3 1285.56   4
   1  -4  13 17991.7 1252.19  49
   1   4  14 3100.28 247.539  42
   1  -4  14 3496.45 236.137  49
   1   4  14 3174.28 247.013  45
   1   4  14 2752.62 248.400  33
   1  -4  14 2991.44 273.082   4
   1  -4  14 3631.97 242.321  19
   1   4  15 2741.56 227.880  42
   1   4  15 2853.38 228.131  45
   1  -4  15 2981.34 214.644  49
   1   4  15 2632.14 231.554  33
   1  -4  15 2524.88 252.161   4
   1  -4  15 3439.05 223.017  19
   1   4  16 2996.26 250.739  33
   1   4  16 2780.14 244.084  42
   1  -4  16 3694.03 234.062  49
   1   4  16 2942.27 245.335  45
   1   4  17 3366.98 280.647  33
   1   4  17 3195.30 275.243  42
   1   4  17 3510.13 278.705  44
   1   4  17 3437.06 277.291  45
   1  -4  17 4151.16 263.003  49
   1   4  18 4384.61 336.964  33
   1   4  18 4013.03 332.338  44
   1   4  18 3906.75 329.920  42
   1  -4  18 5218.46 326.490  43
   1   4  18 4656.63 339.049  31
   1  -4  18 4529.12 315.860  49
   1   4  18 4183.71 332.404  45
   1   4  19 208.346 73.7610  33
   1   4  19 164.556 54.2965  38
   1   4  19 238.060 72.8535  42
   1  -4  19 295.430 68.5922  43
   1   4  19 316.076 80.8733  44
   1   4  19 92.5145 75.1919  31
   1  -4  19 82.5838 55.1344  49
   1   4  19 152.472 70.7564  45
   1  -4  20 206.843 56.8097  49
   1   4  20 126.251 69.5436  45
   1   4  20 266.323 57.8830  38
   1   4  20 197.723 74.4960  42
   1   4  20 94.1469 74.2936  44
   1  -4  20 251.977 67.9353  43
   1   4  20 281.663 74.9095  31
   1   4  20 261.613 73.8780  21
   1   4  20 221.428 71.1468  26
   1   4  21 277.332 75.9128  45
   1   4  21 293.001 60.6651  38
   1   4  21 280.314 77.5789  31
   1   4  21 301.390 77.9758  21
   1   4  21 255.716 75.2471  26
   1   4  21 338.777 78.8724  42
   1   4  21 303.597 78.9336  44
   1  -4  21 262.756 66.5200  43
   1   4  22 211.190 70.1027  45
   1   4  22 325.045 77.3189  31
   1   4  22 187.064 67.5807  26
   1   4  22 219.673 70.9896  21
   1   4  22 247.638 71.5237  42
   1   4  22 306.108 74.4608  44
   1  -4  22 242.619 63.2185  43
   1   4  23 1875.62 169.405  45
   1   4  23 2012.59 175.387  47
   1   4  23 1828.97 169.328  28
   1   4  23 2218.87 176.383  31
   1   4  23 2134.58 171.901  26
   1   4  23 2249.93 173.562  21
   1  -4  23 1730.54 157.671  43
   1   4  23 2113.96 172.904  42
   1   4  23 2068.38 174.839  44
   1   4  24 29.0117 58.7936  45
   1   4  24 4.30003 65.0902  47
   1   4  24 73.7332 66.1361  31
   1   4  24 20.0432 53.7973  28
   1   4  24 4.04485 52.9939  26
   1   4  24-4.15556 56.4194  21
   1   4  24-30.7579 58.8293  44
   1   4  25 334.991 70.2306  47
   1   4  25 299.584 64.0836  45
   1   4  25 372.822 70.0928  31
   1   4  25 274.821 58.9056  28
   1   4  25 234.769 61.2384  21
   1   4  25 336.928 62.0835  26
   1   4  25 324.926 66.5351  44
   1   4  26 1088.86 102.170  45
   1   4  26 989.836 105.615  47
   1   4  26 1097.33 100.526  26
   1   4  26 1119.25 106.754  31
   1   4  26 1152.68 100.700  28
   1   4  26 1161.42 103.980  21
   1   4  26 1253.57 107.399  44
   1   4  27 361.766 56.2687  44
   1   4  27 391.895 57.8855  47
   1   4  27 354.159 49.0513  28
   1   4  27 445.267 59.8016  31
   1   4  28-25.7703 31.4408  44
   1   4  28 15.6170 34.1111  47
  -1   5  27-18.5477 24.9726  44
  -1   5  27 2.00034 36.0973  47
  -1   5  26 747.095 76.0447  31
  -1   5  26 715.613 73.0081  44
  -1   5  26 875.375 83.1103  47
  -1   5  25 56.1874 48.9494  31
  -1   5  25 3.30978 54.6817  47
  -1   5  25 57.5634 44.8436  44
  -1   5  24 84.0093 53.1559  31
  -1   5  24 104.888 64.7322  47
  -1   5  24 20.8131 51.7057  44
  -1   5  23 606.338 85.9475  31
  -1   5  23 680.575 91.1099  28
  -1   5  23 774.371 97.3798  47
  -1   5  23 758.304 87.4533  44
  -1   5  22 532.971 84.2491  46
  -1   5  22 697.281 105.335  47
  -1   5  22 652.427 89.3052  44
  -1   5  22 736.118 94.1431  31
  -1   5  22 745.638 97.8051  28
  -1   5  22 715.154 83.8386  21
  -1   5  21-24.6714 66.6067  46
  -1  -5  21 108.265 45.3208  49
  -1   5  21 14.6893 55.9659  36
  -1   5  21 86.3176 63.1318  44
  -1   5  21 81.7374 71.5277  28
  -1   5  21 142.298 68.9617  31
  -1   5  21 56.3817 55.7204  21
  -1  -5  20 1383.03 114.557  49
  -1   5  20 1216.49 128.854  36
  -1   5  20 1344.59 135.066  31
  -1   5  20 1465.53 143.290  28
  -1   5  20 1241.34 138.683  26
  -1   5  20 1320.10 135.338  44
  -1  -5  20 1646.18 117.702  43
  -1   5  20 1218.65 127.662  21
  -1  -5  19 1869.55 137.339  43
  -1   5  19 1511.71 155.021  44
  -1   5  19 1722.15 163.408  26
  -1   5  19 1586.67 155.648  31
  -1   5  19 1660.45 159.861  28
  -1   5  19 1268.39 144.212  21
  -1  -5  19 1820.69 133.855  49
  -1   5  18 616.766 102.728  44
  -1   5  18 673.695 100.518  31
  -1   5  18 593.888 108.362  26
  -1  -5  18 1004.86 89.3217  19
  -1   5  18 760.882 96.0025  21
  -1  -5  18 810.326 80.1852  49
  -1   5  17 2109.94 215.785  44
  -1  -5  17 3146.52 203.120  49
  -1   5  17 2374.19 220.911  26
  -1   5  17 2618.00 221.141  31
  -1   5  17 2040.19 207.855  21
  -1  -5  17 3680.38 212.862  19
  -1   5  16 307.289 77.1430  44
  -1  -5  16 359.563 62.0560  49
  -1   5  16 253.904 60.4829  18
  -1  -5  16 567.096 68.1784  19
  -1   5  16 359.232 78.2497  31
  -1   5  16 394.851 72.7590  21
  -1   5  16 527.900 85.2675  26
  -1   5  15-3.60244 51.5460  18
  -1  -5  15 3.39818 53.7737  19
  -1   5  15-9.88920 59.4675  44
  -1   5  15-58.9112 45.8636  27
  -1   5  15 4.81679 58.6046  31
  -1   5  15-27.7585 61.2705  26
  -1   5  15-21.5477 53.7673  21
  -1   5  14 201.553 54.7283  18
  -1   5  14 70.8127 60.0680  44
  -1   5  14 221.601 64.8873  31
  -1   5  14 22.0772 51.9484  27
  -1   5  14 192.452 71.0147  26
  -1   5  13 585.757 79.1498  18
  -1   5  13 607.256 82.9834  44
  -1   5  13 730.169 88.0922  31
  -1   5  13 601.439 76.2798  27
  -1   5  13 726.142 92.1367  26
  -1   5  12 6782.20 530.480  27
  -1   5  12 8290.72 537.345  31
  -1   5  12 8368.92 543.150  26
  -1   5  12 7370.49 531.445  18
  -1   5  11 39.0471 45.4250  27
  -1   5  11 36.8967 57.2184  26
  -1   5  11-7.23615 47.1751  18
   1  -5 -11 12.2389 75.4953  16
  -1  -5  11 3.10132 45.7254  19
  -1   5  10 7529.06 489.572  26
  -1   5  10 6050.93 481.181  27
   1  -5 -10 6174.04 527.896  16
  -1   5  10 6601.16 480.951  18
  -1  -5  10 7785.46 486.141  25
  -1   5   9 389.171 105.333  15
  -1   5   9 186.883 55.7501  18
   1  -5  -9 326.151 91.7989  16
  -1  -5   9 256.211 52.8109  25
  -1   5   8 943.975 145.500  15
   1  -5  -8 1071.64 143.168  16
  -1   5   8 1078.73 100.077  18
   1  -5  -7 490.911 105.503  16
  -1   5   7 585.048 126.041  15
  -1   5   6 1545.89 190.585  15
   1  -5  -6 1457.98 169.979  16
   1  -5  -5 1889.12 197.879  16
  -1  -5   5 1618.26 181.988  13
  -1   5   5 2135.52 220.536  15
  -1  -5   4 21678.4 1687.57  13
   1  -5  -4 24965.2 1704.51  16
  -1  -5   4 20796.4 1661.48  11
   1  -5  -3 181.466 91.3909  16
  -1  -5   3 329.228 96.7208  13
   1   5  -3 408.259 53.3413  18
  -1  -5   3 260.226 57.3952  11
   1   5  -2 34.1484 38.2125  18
  -1  -5   2-9.48134 69.2497  13
   1  -5  -2 10.7189 71.8028  16
  -1  -5   2 97.7126 50.9229  11
  -1  -5   1 35.6675 84.0943  16
   1   5  -1 89.4037 41.8652  18
  -1  -5   1 28.7145 77.3633  13
   1   5   0 10131.7 673.594  18
  -1  -5   0 9660.22 730.869  16
  -1  -5   0 8949.40 714.260  13
  -1  -5  -1 1733.39 208.914  13
   1   5   1 2430.73 174.629  18
  -1  -5  -1 2247.94 228.429  16
   1  -5   2 3072.02 287.811  13
  -1  -5  -2 3498.92 313.596  16
   1   5   2 3806.47 261.369  18
   1   5   3 1564.06 121.239  18
  -1  -5  -3 1640.51 177.273  16
   1  -5   3 1293.79 109.655  17
   1  -5   3 1233.05 147.087  13
   1   5   4 7386.64 461.502  18
  -1  -5  -4 7390.79 528.296  16
   1  -5   4 6395.28 488.022  13
   1  -5   4 6017.17 450.062  17
   1   5   5 2295.31 167.376  18
   1  -5   5 1749.12 187.189  13
  -1  -5  -5 2047.72 220.448  16
  -1  -5  -6 4655.46 407.313  16
   1   5   6 4876.16 396.299  15
   1   5   6 4994.22 352.347  18
   1   5   7 792.285 119.967  15
  -1  -5  -7 1021.24 151.907  16
   1  -5   7 915.973 84.4804  17
   1  -5   8 26912.8 1807.46  17
   1   5   9 1556.56 132.536  18
   1  -5   9 1480.14 123.073  17
   1  -5   9 1558.74 129.905  19
   1   5  10 48.9095 48.0901  27
   1  -5  10 121.004 49.1042  19
   1   5  10 201.869 55.0347  18
  -1  -5 -10 55.1860 41.3649  35
   1   5  10 176.290 56.0917  33
   1   5  11-12.2080 42.1736  27
   1  -5  11-9.40874 44.2132  19
   1   5  11 11.4129 49.9668  18
   1   5  11-4.58936 50.4672  33
  -1  -5 -11-34.7012 44.6765  35
   1   5  12 274.102 57.9631  27
   1   5  12 285.425 62.9376  18
   1  -5  12 351.121 59.6607  19
   1   5  12 301.878 69.1430  33
  -1  -5 -12 228.141 50.8322  35
  -1  -5 -13 1974.73 170.604  35
   1   5  13 2246.93 187.277  33
   1   5  13 1947.90 174.505  27
   1   5  14 11431.5 838.010  27
   1   5  14 13621.2 854.919  33
   1   5  15 1594.64 152.726  33
   1   5  16 4851.06 396.588  33
   1   5  16 4674.10 385.521  42
   1   5  16 4978.72 389.417  44
   1   5  17 1632.97 160.536  33
   1   5  17 1676.78 153.651  44
   1   5  17 1506.81 149.840  42
   1   5  17 1685.24 159.923  31
   1  -5  17 1955.50 141.320  49
   1  -5  18 36.0061 53.8806  49
   1   5  18 53.6764 55.5429  45
   1   5  18 86.7770 72.0015  33
   1   5  18-4.43891 63.8042  42
   1   5  18 82.2739 62.9819  44
   1  -5  18-60.3909 60.2673  43
   1   5  18 128.567 75.5492  31
   1   5  18 51.3086 73.4291  26
   1   5  19 412.828 74.0217  45
   1  -5  19 425.138 65.5640  49
   1   5  19 385.621 85.0725  33
   1   5  19 494.395 87.8201  31
   1   5  19 505.058 80.0695  21
   1   5  19 444.389 87.7819  26
   1  -5  19 516.233 75.5827  43
   1   5  19 339.088 75.6471  44
   1   5  19 275.059 71.6518  42
   1  -5  20 73.7245 50.7224  49
   1   5  20 21.0866 53.5420  45
   1   5  20 10.1734 69.1263  31
   1   5  20 38.4298 60.8024  21
   1   5  20 36.8299 58.2780  44
   1  -5  20 88.9727 58.0342  43
   1   5  21 59.0142 55.8809  45
   1   5  21 100.953 68.5360  31
   1   5  21 54.1362 63.3817  21
   1   5  21 52.1143 59.6988  44
   1  -5  21-17.0450 52.7743  43
   1   5  22 3114.05 248.467  31
   1   5  22 3085.93 245.130  21
   1   5  22 2840.37 241.331  44
   1  -5  22 3639.22 237.081  43
   1   5  23 337.473 75.2805  47
   1   5  23 405.304 72.7282  31
   1   5  23 298.096 67.8181  28
   1   5  23 278.052 64.2828  21
   1   5  23 316.280 68.8057  26
   1   5  23 361.543 63.9351  44
   1   5  24-46.4294 58.0036  47
   1   5  24 66.7736 54.8372  31
   1   5  24 38.0273 51.1541  28
   1   5  24-35.1988 47.4405  21
   1   5  24 10.5935 51.4377  26
   1   5  24-11.8886 43.7240  44
   1   5  25 639.116 67.3106  44
   1   5  25 557.104 74.8233  47
   1   5  25 574.921 72.0489  31
   1   5  25 618.438 70.8696  28
   1   5  25 680.999 69.1703  21
   1   5  25 551.187 71.8055  26
   1   5  26 454.504 54.1447  31
   1   5  26 362.773 48.3161  28
   1   5  26 332.748 54.4089  47
   1   5  26 285.097 41.3774  44
   1   5  27-19.0375 23.6566  28
   1   5  27 4.93406 28.4520  31
   1   5  27 24.2406 27.4036  47
  -1   6  26 22.3125 23.2602  47
  -1   6  25 244.539 42.4139  28
  -1   6  25 225.952 45.6706  47
  -1   6  24 34.2868 41.0124  28
  -1   6  24-30.1466 47.0087  47
  -1   6  23 157.269 52.9109  28
  -1   6  23 141.702 45.0116  31
  -1   6  23 116.529 57.7429  47
  -1   6  23 131.067 37.2644  44
  -1   6  22 866.490 86.6463  31
  -1   6  22 929.902 95.2302  28
  -1   6  22 931.104 99.7355  47
  -1   6  22 696.068 79.6458  44
  -1   6  21 2454.86 194.468  26
  -1   6  21 2276.11 184.277  31
  -1   6  21 2417.02 192.499  28
  -1   6  21 1991.24 178.940  44
  -1  -6  21 2715.13 172.546  49
  -1   6  21 2137.01 183.434  46
  -1  -6  20 34.8257 40.5525  49
  -1   6  20-4.63044 64.7079  28
  -1   6  20 49.3023 56.4423  31
  -1   6  20-19.1102 65.1546  26
  -1   6  20-51.9228 49.8173  44
  -1   6  19 2031.11 182.483  31
  -1   6  19 2345.44 194.710  26
  -1   6  19 2041.56 190.027  28
  -1  -6  19 2704.14 170.730  49
  -1   6  19 2007.36 178.700  44
  -1  -6  19 2204.04 168.924  43
  -1  -6  18 1065.55 88.6185  49
  -1   6  18 980.516 103.668  31
  -1   6  18 929.357 114.269  28
  -1   6  18 819.125 112.125  26
  -1   6  18 743.969 96.0330  44
  -1  -6  17 1748.46 128.747  49
  -1   6  17 1291.19 134.963  44
  -1  -6  17 1967.18 137.489  19
  -1   6  17 1411.55 149.541  26
  -1   6  17 1275.20 138.876  31
  -1  -6  16 41.4359 50.9130  49
  -1   6  16 163.396 71.9266  26
  -1   6  16 115.809 62.8123  31
  -1   6  16 33.9437 42.0022  27
  -1   6  15 1560.97 133.421  18
  -1   6  15 1607.24 138.820  31
  -1   6  15 1776.51 153.316  26
  -1   6  14 2349.96 210.610  18
  -1   6  14 2273.18 208.250  27
  -1   6  14 2858.76 225.654  26
  -1   6  14 2702.80 214.219  31
  -1   6  13 4810.81 373.296  18
  -1   6  13 5061.32 383.388  26
  -1   6  13 4435.61 372.428  27
  -1  -6  12 987.400 97.4383  19
  -1   6  12 988.208 101.497  18
  -1   6  12 827.310 108.745  26
  -1   6  12 821.373 100.704  27
  -1  -6  11-10.3767 53.9081  19
  -1   6  11-34.5588 57.5866  18
  -1   6  11-40.5135 63.1866  26
  -1   6  11-28.2093 55.5574  27
  -1   6  10 155.015 63.5271  18
  -1  -6  10 152.823 56.4123  19
  -1   6  10 128.675 61.3897  27
  -1   6  10 168.955 62.3193  26
  -1  -6   9 4047.05 284.645  32
   1  -6  -9 3681.40 349.190  16
  -1   6   9 4154.10 297.682  18
  -1  -6   9 3954.88 288.102  19
  -1   6   9 3993.48 298.222  27
  -1   6   9 4256.40 300.011  26
  -1   6   9 3575.46 288.001  39
  -1  -6   8 3310.65 239.071  32
  -1   6   8 3761.75 335.665  15
   1  -6  -8 3042.98 303.002  16
  -1  -6   8 3129.76 241.206  19
  -1   6   8 2996.11 243.074  39
  -1   6   8 3473.45 255.029  27
  -1   6   8 3487.50 252.872  26
  -1   6   7 6195.22 487.524  15
   1  -6  -7 5349.75 451.171  16
  -1   6   7 5051.37 388.084  39
  -1   6   7 5834.19 397.875  27
   1  -6  -6 5456.49 465.287  16
  -1   6   6 5923.44 498.632  15
  -1   6   6 6369.70 412.218  18
  -1   6   6 5307.23 405.416  39
   1   6  -6 5614.29 404.466  27
  -1   6   6 5651.52 412.010  27
   1   6  -5 1517.96 119.353  18
  -1   6   5 1428.66 206.667  15
  -1   6   5 1512.95 129.650  18
   1  -6  -5 1249.32 172.999  16
  -1   6   5 1248.53 122.267  39
   1   6  -5 1237.27 119.970  27
   1   6  -4 31.2228 46.9291  27
  -1   6   4-13.6681 52.1565  27
  -1  -6   4 101.715 76.3623  13
  -1   6   4-50.5895 54.2669  18
   1   6  -4 15.4862 45.1210  18
  -1   6   4 91.1452 116.123  15
   1   6  -3 1882.83 157.753  27
  -1   6   3 1757.91 160.028  27
   1   6  -3 2195.34 156.481  18
  -1   6   2 898.882 97.0786  27
   1   6  -2 909.311 98.0598  27
   1   6  -2 948.488 93.1455  18
  -1  -6   1 9378.49 649.605  35
  -1  -6   1 7826.38 665.898  11
   1   6  -1 9641.28 654.513  27
  -1   6   1 9705.06 654.875  27
   1  -6  -1 8430.42 693.779  13
   1   6  -1 10730.6 651.755  18
  -1  -6   1 8000.19 696.437  13
   1   6   0 7770.36 551.408  27
  -1   6   0 8077.77 551.712  27
  -1  -6   0 7432.01 545.705  35
   1  -6   0 7120.69 589.828  13
   1   6   0 9043.82 550.825  18
  -1  -6   0 6268.34 592.350  13
   1   6   1 1578.35 156.193  27
  -1   6  -1 2035.81 155.837  27
   1  -6   1 1726.27 195.249  13
   1   6   1 1975.48 155.622  18
  -1  -6  -1 1412.80 199.152  13
  -1  -6  -1 1909.73 221.211  16
  -1   6  -2 315.099 59.7795  27
   1   6   2 315.133 70.1648  27
  -1  -6  -2 336.936 62.2449  35
  -1  -6  -2 255.738 103.718  16
  -1  -6  -2 250.185 105.555  13
   1   6   2 314.406 62.2220  18
   1  -6   2 303.734 91.6455  13
   1   6   3 4825.08 323.874  27
  -1   6  -3 4475.06 315.793  27
  -1  -6  -3 4647.57 315.732  35
  -1  -6  -3 4549.75 387.297  16
   1   6   3 5558.59 322.388  18
   1  -6   3 3360.82 303.065  19
   1  -6   3 3821.29 349.370  13
  -1  -6  -3 4244.80 373.953  13
  -1   6  -4 2594.66 215.727  27
   1   6   4 3247.40 229.857  27
   1  -6   4 2879.87 215.553  32
  -1  -6  -4 3235.35 221.704  35
   1  -6   4 2321.65 208.850  19
   1  -6   4 2340.25 247.982  13
   1   6   4 3615.33 227.511  18
  -1  -6  -4 2654.93 276.680  13
  -1  -6  -4 3385.13 301.578  16
  -1   6  -5 9358.58 633.322  27
  -1  -6  -5 9126.67 634.797  35
   1  -6   5 8800.90 630.293  32
  -1  -6  -5 9669.72 714.440  16
   1   6   5 9468.49 706.512  15
   1  -6   5 8201.97 626.214  19
   1   6   5 10819.3 641.673  18
   1   6   6 1219.04 117.439  27
  -1   6  -6 946.322 100.778  27
   1  -6   6 1135.80 102.771  32
  -1  -6  -6 1151.75 108.407  35
  -1   6  -6 1097.88 99.9656  18
  -1  -6  -6 859.715 160.763  16
   1   6   6 1471.54 119.756  18
   1  -6   6 886.008 99.3333  19
   1   6   7 300.255 70.8578  27
  -1  -6  -7 338.362 62.3807  35
   1  -6   7 462.361 61.8637  32
   1  -6   7 350.751 62.3288  19
   1   6   7 336.625 77.1928  18
  -1  -6  -7 222.043 105.775  16
   1   6   8 2874.51 231.535  27
  -1  -6  -8 2914.48 223.685  35
   1  -6   8 3068.62 219.260  32
  -1  -6  -8 2771.01 291.119  16
   1  -6   8 2758.12 217.456  19
   1   6   9 49.5123 53.3215  27
  -1  -6  -9 16.0614 45.8585  35
   1  -6   9 15.5683 42.8933  32
   1  -6   9 65.6279 50.5244  19
  -1  -6  -9-16.3179 90.0428  16
  -1  -6 -10 2779.15 231.209  35
   1  -6  10 3163.02 227.971  32
  -1  -6 -10 2530.64 297.437  16
   1   6  10 3422.51 240.496  18
   1   6  10 2784.26 238.058  27
   1  -6  10 3246.65 231.731  19
   1  -6  11 5735.05 423.014  32
  -1  -6 -11 5696.69 429.623  35
   1   6  11 6392.82 437.167  18
  -1  -6 -11 5916.29 510.255  16
   1   6  11 5609.58 434.591  27
   1  -6  11 7076.71 431.917  19
  -1  -6 -12 1356.87 120.092  35
  -1  -6 -12 1102.74 180.809  16
   1   6  12 1153.72 125.061  27
   1  -6  12 1418.57 121.735  19
   1  -6  13 2312.76 169.490  49
  -1  -6 -13 1981.82 170.317  35
   1   6  13 1689.12 173.793  27
  -1  -6 -13 1763.37 235.314  16
  -1  -6 -14-49.3987 84.3102  16
   1   6  14-63.2241 54.9666  27
   1  -6  14 39.6867 54.0371  49
   1   6  15 795.008 98.9423  31
   1   6  15 888.872 103.048  26
   1   6  16 1358.19 124.765  31
   1   6  16 1282.87 130.838  26
   1   6  16 946.977 101.031  27
   1   6  17 1675.11 156.555  31
   1   6  17 1766.01 162.154  26
   1  -6  18 3297.00 225.471  49
   1   6  18 2897.84 245.922  26
   1   6  18 2970.83 240.812  31
   1   6  18 2564.16 234.146  21
   1  -6  18 3408.07 232.040  43
   1  -6  19 397.490 63.5667  49
   1   6  19 442.311 80.2632  31
   1   6  19 456.625 82.1540  26
   1   6  19 411.700 75.1337  21
   1  -6  19 550.115 69.9371  43
   1  -6  20 197.696 49.3373  49
   1   6  20 40.4855 58.9920  31
   1   6  20 55.6768 54.5979  21
   1   6  20 50.5532 63.6953  26
   1  -6  20 172.199 51.8862  43
   1   6  21 21.9927 53.2965  31
   1   6  21-8.26881 58.7761  28
   1   6  21 25.1009 60.4604  26
   1   6  21-52.6591 51.4529  21
   1  -6  21-25.9064 43.2270  43
   1   6  22 988.095 95.6518  21
   1   6  22 1141.01 102.664  31
   1   6  22 1040.81 105.788  26
   1   6  22 1088.92 106.400  28
   1   6  23 46.2997 53.8982  47
   1   6  23 33.6981 39.4178  21
   1   6  23 56.2273 46.9869  26
   1   6  23 94.2545 48.4071  31
   1   6  24 4.21879 36.9898  31
   1   6  24 56.7466 45.4008  47
   1   6  25 150.102 31.0284  31
   1   6  25 200.785 37.2085  47
  -1   7  23 198.333 34.7618  28
  -1   7  23 244.272 39.7550  47
  -1   7  22 17.3208 35.3458  28
  -1   7  22 12.0282 42.4430  47
  -1   7  21 199.111 48.3814  28
  -1   7  21 222.667 58.5996  47
  -1   7  20 214.953 54.8252  28
  -1  -7  20 255.562 39.6139  49
  -1   7  19 35.7850 52.5687  28
  -1  -7  19 21.2610 34.5569  49
  -1   7  18 331.363 67.7911  28
  -1  -7  18 327.164 49.3012  49
  -1   7  17 426.676 79.9838  26
  -1   7  17 540.263 81.0944  28
  -1  -7  17 634.461 65.0291  49
  -1   7  16 1259.98 126.702  26
  -1   7  16 1219.26 127.157  28
  -1  -7  16 1315.07 108.604  49
  -1  -7  15 117.830 52.4282  49
  -1  -7  15 120.857 49.8394  19
  -1   7  15 91.1630 63.0599  26
  -1   7  15 52.5767 49.9640  27
  -1   7  15 135.640 63.9957  28
  -1  -7  14 576.909 73.2787  19
  -1   7  14 555.398 84.8636  28
  -1   7  14 433.103 72.8355  27
  -1   7  14 527.507 84.6396  26
  -1  -7  13 569.095 75.6304  19
  -1   7  13 749.143 87.4676  18
  -1   7  13 571.423 82.7835  27
  -1   7  13 745.897 94.4054  26
   1  -7 -13 567.168 70.4927  32
  -1  -7  12 496.227 74.2814  19
  -1   7  12 602.855 84.9274  18
  -1   7  12 645.802 86.6659  27
  -1   7  12 648.963 90.1288  26
   1  -7 -12 499.074 71.1917  32
  -1   7  11 1851.86 154.100  27
  -1   7  11 1795.93 152.314  26
  -1   7  11 1748.40 150.456  18
  -1  -7  11 1417.42 135.996  19
   1  -7 -11 1552.98 137.600  32
  -1   7  10 379.290 74.9491  18
  -1  -7  10 234.038 59.4736  19
  -1  -7  10 223.828 47.2504  32
  -1   7  10 323.460 74.3812  27
  -1   7  10 279.349 68.1451  26
  -1   7   9 293.108 58.5311  39
  -1  -7   9 141.812 55.9205  19
  -1  -7   9 179.840 46.3805  32
  -1   7   9 311.022 71.5990  27
  -1   7   9 249.192 63.2241  26
  -1  -7   8 1090.82 103.363  32
  -1  -7   8 1079.57 107.992  19
  -1   7   8 1119.87 111.202  39
  -1  -7   7 782.580 82.3107  32
  -1  -7   7 765.943 84.5727  19
  -1   7   7 781.697 100.372  18
  -1   7   7 685.404 97.3657  27
   1   7  -7 655.691 84.6415  27
  -1   7   7 734.228 88.6420  39
  -1  -7   6 7132.45 493.786  32
  -1  -7   6 6069.24 490.174  19
  -1   7   6 7466.32 607.995  15
  -1   7   6 8413.49 509.337  18
  -1   7   6 7209.35 502.084  39
   1   7  -6 7198.31 498.798  27
  -1   7   5 1623.92 134.708  18
  -1  -7   5 1042.64 114.493  19
  -1   7   5 1460.50 224.585  15
  -1   7   5 1339.11 128.430  39
   1   7  -5 1310.24 125.031  27
  -1   7   5 1356.77 133.893  27
  -1   7   4 8644.41 532.750  18
   1   7  -4 8592.30 523.160  18
  -1  -7   4 5902.05 512.690  19
  -1   7   4 8290.71 646.009  15
   1  -7  -4 6297.70 577.016  13
  -1   7   4 7511.05 529.525  39
   1   7  -4 7860.42 527.617  27
  -1   7   4 7715.98 534.006  27
  -1  -7   3 5.89662 54.4831  19
   1  -7  -3-40.2788 91.7094  13
  -1   7   3 49.4517 67.5034  18
   1   7  -3 81.2575 57.6835  18
  -1   7   3 130.740 131.488  15
  -1   7   3 92.7627 66.9503  39
   1   7  -3 149.191 59.7952  27
  -1   7   3 231.780 69.2177  27
   1   7  -2-29.0012 55.8830  27
  -1   7   2 20.7270 58.1759  27
   1  -7  -2 143.501 92.1457  13
  -1  -7   2-118.635 59.8094  19
  -1   7   2 4.40397 66.0581  18
  -1   7   2 225.593 142.209  15
   1   7  -2-38.8710 62.4353  18
  -1  -7   2 13.0343 88.8910  13
  -1   7   1 314.964 74.6055  27
   1   7  -1 269.159 72.2298  27
   1  -7  -1-12.6404 118.610  13
  -1  -7   1-13.3514 113.863  13
   1   7  -1 218.406 68.5942  18
  -1   7   1 202.373 68.1029  18
  -1   7   0 2988.17 230.181  27
   1   7   0 3235.00 231.595  27
   1   7   0 2875.07 225.741  18
  -1   7   0 3114.81 227.685  18
  -1  -7   0 1945.68 269.653  13
   1  -7   0 2077.18 266.241  13
  -1   7  -1 1353.20 126.016  27
   1   7   1 1162.58 125.939  27
   1  -7   1 1141.78 163.721  13
   1   7   1 1336.46 126.302  18
  -1   7  -1 1513.32 126.851  18
  -1   7  -2 46.8181 60.1988  27
   1   7   2 106.772 67.7376  27
  -1   7  -2-3.94721 59.9428  18
  -1  -7  -2-70.9487 116.739  13
   1   7   2-4.42479 64.9199  18
   1  -7   2 146.397 89.1293  13
   1  -7   2 106.127 59.2523  32
   1   7   3 824.257 106.802  27
  -1   7  -3 708.632 95.1691  27
   1  -7   3 577.210 116.173  13
  -1  -7  -3 476.158 140.820  13
   1   7   3 823.785 102.537  18
  -1   7  -3 824.439 91.9289  18
   1  -7   3 875.258 93.4406  32
   1   7   4 2072.19 155.661  18
  -1   7  -4 1831.04 142.275  18
  -1  -7  -4 1215.65 201.783  13
  -1   7  -4 1533.23 141.298  27
   1   7   4 1871.09 155.945  27
   1  -7   4 1222.78 130.369  19
   1  -7   4 1650.87 140.678  32
   1  -7   5 208.520 57.7174  32
  -1   7  -5 102.915 56.2088  27
  -1   7  -5 198.827 55.4832  18
  -1  -7  -5 29.7097 108.046  13
   1  -7   5 104.347 50.8688  19
  -1  -7  -5 294.420 119.615  16
   1   7   5 210.200 76.9309  18
   1  -7   6 58.0867 52.6972  32
   1  -7   6 83.4845 51.9040  19
  -1  -7  -6 15.0290 102.492  13
  -1  -7  -6 69.0252 97.8197  16
   1   7   6 14.1866 66.1028  18
  -1   7  -6-11.5624 54.9221  27
   1   7   6-15.5009 50.4152  39
   1   7   7 5421.22 408.017  39
   1  -7   7 6171.87 410.396  32
   1   7   7 6839.04 425.353  18
  -1  -7  -7 5835.21 498.231  16
   1   7   7 6423.18 427.401  27
   1  -7   7 4897.38 405.072  19
   1   7   8 349.661 79.7551  27
   1  -7   8 283.955 60.4144  32
   1  -7   8 345.384 62.9580  19
  -1  -7  -8 306.485 117.116  16
   1   7   8 381.558 81.1014  18
   1  -7   9 3591.00 268.007  32
  -1  -7  -9 3086.46 334.677  13
  -1  -7  -9 3621.07 349.949  16
   1   7   9 4072.07 285.436  27
   1   7   9 4224.76 281.446  26
   1  -7   9 3251.46 266.840  19
   1  -7  10 2536.40 200.463  32
   1   7  10 2790.19 219.832  27
   1   7  10 3181.33 218.384  26
   1  -7  10 2545.21 204.766  19
  -1  -7 -10 2500.49 275.859  16
  -1  -7 -10 2238.87 265.663  13
   1  -7  11-46.2072 54.1374  49
   1   7  11 38.3185 63.0598  26
   1   7  11-10.0122 62.7785  27
   1  -7  12 1462.41 131.070  49
   1   7  12 1768.72 148.377  26
   1   7  12 1576.19 143.853  27
   1  -7  13 328.219 61.5853  49
   1   7  13 347.367 76.4820  26
   1   7  13 302.774 67.9533  27
   1  -7  14 384.510 63.0971  49
   1   7  14 354.705 75.9051  26
   1   7  14 313.599 63.6846  27
   1   7  14 360.519 66.1766  31
   1   7  15 3415.86 257.378  26
   1   7  15 3153.59 247.478  31
   1   7  15 2808.23 242.526  27
   1  -7  16 167.618 52.4132  49
   1   7  16 104.714 53.0913  31
   1   7  16 54.6646 62.4280  26
   1   7  16 40.5426 49.1082  21
   1   7  17 601.937 72.6734  31
   1   7  17 458.931 67.3808  21
   1   7  17 573.973 80.3239  26
   1   7  18 488.797 68.1894  31
   1   7  18 412.059 61.2804  21
   1   7  18 592.448 79.1281  26
   1  -7  18 590.247 65.4472  43
   1   7  19 40.4349 55.2868  28
   1   7  19 31.0958 42.9641  31
   1   7  19 61.6423 52.1418  26
   1  -7  19 30.8780 41.3527  43
   1   7  20 1436.79 112.821  28
   1   7  20 1049.91 99.5432  31
   1   7  20 1291.84 111.183  26
   1   7  21 706.942 70.5020  31
   1   7  21 969.004 84.5549  28
   1   7  21 948.022 83.4591  26
   1   7  22 113.988 38.5336  28
   1   7  23 261.929 37.7555  47
   1   7  23 286.815 36.9188  28
  -1   8  20 841.423 70.8608  47
  -1   8  19-8.55549 37.3695  47
   1   8 -18 90.9520 25.4507  39
  -1  -8  18 172.202 30.2122  49
  -1   8  18 136.955 33.6756  28
  -1  -8  17-22.5106 31.7295  49
  -1   8  17 2.10270 35.0226  28
  -1   8  16-2.41637 38.4818  28
  -1   8  15 61.2776 43.3227  28
  -1   8  14 360.824 58.6354  27
  -1   8  14 381.857 57.8852  28
   1  -8 -13 75.0810 35.0541  32
  -1   8  13 41.5472 48.6170  27
  -1   8  13 98.1075 46.7127  28
  -1  -8  13 66.1925 44.5540  49
  -1   8  12 519.291 72.1472  27
  -1  -8  12 316.085 59.1202  19
   1  -8 -12 470.322 57.0078  32
  -1   8  11 241.244 61.1936  27
  -1   8  11 252.753 61.0168  18
  -1  -8  11 56.4062 45.5436  19
   1  -8 -11 162.601 46.8676  32
  -1   8  10 1256.14 119.690  27
   1  -8 -10 1420.74 110.058  32
  -1  -8   9 61.7867 35.9086  32
   1  -8  -9 119.412 51.2753  32
  -1   8   9 167.427 63.4700  27
  -1  -8   9 111.838 49.2186  19
  -1   8   8 1112.78 107.233  39
  -1   8   8 1453.60 122.424  18
  -1  -8   8 1053.58 99.9599  32
   1  -8  -8 1328.00 111.633  32
  -1   8   8 1440.48 126.972  27
  -1  -8   8 969.611 102.048  19
   1  -8  -7 296.671 61.7983  32
  -1  -8   7 208.032 51.1002  32
  -1  -8   7 243.601 51.4108  19
  -1   8   7 354.625 70.3845  18
  -1   8   7 266.658 59.5679  39
  -1  -8   6 86.7542 43.9822  32
   1  -8  -6 151.186 56.1007  32
  -1   8   6 135.480 62.6318  18
  -1  -8   6 36.0568 44.7329  19
   1   8  -6 61.4935 48.1890  27
  -1   8   6 199.568 58.7236  39
  -1  -8   5 180.099 51.2495  32
   1  -8  -5 340.256 64.1476  32
  -1   8   5 198.767 67.0706  18
  -1  -8   5 56.9712 44.7944  19
  -1   8   5 289.958 73.1432  27
   1   8  -5 138.508 53.2406  27
  -1   8   5 189.370 61.2966  39
  -1  -8   4 130.206 53.2126  32
   1  -8  -4 200.242 60.5795  32
  -1  -8   4 78.8172 46.2889  19
  -1   8   4 188.705 68.5762  18
   1   8  -4 276.483 60.5027  27
  -1   8   4 121.397 68.0724  27
  -1   8   4 189.304 63.5675  39
   1  -8  -3 150.541 59.1365  32
  -1  -8   3 213.293 56.7718  32
  -1   8   3 39.9780 60.9413  18
  -1  -8   3 110.689 45.5236  19
  -1   8   3 152.189 68.3425  27
   1   8  -3 112.734 58.5669  27
  -1   8   3 24.0008 65.6292  39
   1  -8  -2 5841.04 442.705  32
  -1  -8   2 5678.50 439.544  32
  -1   8   2 6905.84 449.641  18
  -1   8   2 6619.95 454.879  27
   1   8  -2 6439.73 450.004  27
  -1   8   2 6333.50 451.802  39
   1  -8  -1 221.647 68.9398  32
  -1   8   1 273.906 72.8927  18
  -1   8   1 340.530 81.6721  39
   1   8  -1 83.6069 67.7111  27
  -1   8   1 335.831 80.2761  27
  -1   8   0 57.9024 61.9378  18
  -1   8   0 113.855 71.6639  39
   1   8   0 20.2903 66.9174  27
  -1   8   0 79.1421 65.5758  27
  -1   8  -1 808.404 91.6977  18
   1   8   1 587.097 98.7093  27
  -1   8  -1 771.333 97.2426  27
  -1   8  -1 843.075 104.630  39
   1  -8   2 60.8721 54.8775  32
   1   8   2-47.5764 77.6243  27
  -1   8  -2-41.2823 62.7079  27
  -1   8  -2-45.5893 53.1035  18
   1  -8   3 107.943 54.1085  32
  -1   8  -3 46.5951 48.4388  18
   1   8   3 85.4925 66.3637  27
  -1   8  -3 26.2234 52.5029  27
   1   8   3 4.34615 55.9034  39
   1  -8   4 21.6724 50.3338  32
  -1   8  -4 76.6332 49.8858  18
   1   8   4 225.306 75.6468  27
  -1   8  -4 123.269 54.3667  27
   1   8   4 40.8476 56.7236  39
   1   8   5 417.066 80.0777  27
  -1   8  -5 301.111 60.0989  27
   1  -8   5 288.755 60.9877  32
   1   8   5 241.680 60.6064  39
  -1   8  -6 1392.90 117.323  27
   1  -8   6 1314.06 115.958  32
   1   8   6 1220.26 115.504  39
   1  -8   7 276.433 54.4625  32
   1   8   8-50.2442 63.6789  27
   1  -8   8 17.6086 41.0127  32
   1   8   9 260.284 67.1540  27
   1  -8   9 103.504 49.3427  49
   1   8  10-50.1188 58.5300  27
   1  -8  10-12.8785 45.6011  49
   1   8  11 715.768 83.7728  27
   1  -8  11 555.330 68.3134  49
   1   8  12 695.731 77.0735  26
   1   8  12 566.233 78.6987  27
   1  -8  12 666.580 70.1867  49
   1  -8  13 565.512 64.5217  49
  -1  -8 -13 504.634 60.4695  32
   1   8  13 633.815 72.7093  27
   1   8  13 566.983 71.3510  26
  -1   8 -14 758.018 75.3211  39
   1   8  14 682.234 75.3798  26
   1   8  14 667.146 72.2526  27
   1  -8  14 681.974 67.2831  49
  -1  -8 -14 530.482 61.1357  32
  -1   8 -15 51.0610 38.5245  39
   1  -8  15 69.5398 39.0909  49
   1   8  15 16.8170 42.6357  26
   1   8  15-22.0825 44.7061  28
  -1   8 -16 1333.65 97.9585  39
   1  -8  16 1013.41 96.5600  43
   1  -8  16 1082.33 94.8026  49
   1   8  16 1113.57 101.344  26
   1  -8  17 382.640 49.8870  43
   1  -8  17 390.659 46.9334  49
   1   8  17 448.922 57.0134  28
   1   8  18 212.172 40.3232  28
   1   8  19-4.77300 28.0258  28
   1   9 -15-26.3653 20.4826  39
   1   9 -14 384.322 43.1938  39
  -1  -9  14 267.095 35.4775  49
   1   9 -13 346.541 43.9482  39
  -1  -9  13 172.124 33.4805  49
  -1  -9  12 29.9768 29.9153  49
  -1   9  11 1399.60 102.493  27
   1  -9 -11 1229.63 89.4881  32
  -1   9  10 3.05004 44.1677  27
  -1  -9  10 21.2175 34.7092  49
   1  -9 -10 3.73521 31.1532  32
  -1   9   9 530.423 68.4783  27
  -1  -9   9 336.298 48.9791  49
   1  -9  -9 464.912 53.9055  32
   1  -9  -8-2.37385 38.1809  32
   1  -9  -7 128.144 43.9650  32
   1  -9  -6 138.574 48.8881  32
  -1  -9   6 96.1063 36.5897  32
  -1   9   6 148.105 58.2069  27
  -1  -9   5 3592.72 279.203  32
   1  -9  -5 4090.77 285.479  32
   1   9  -5 4011.06 282.958  27
  -1   9   5 4464.33 296.717  27
  -1   9   5 3955.61 286.907  39
   1  -9  -4 58.7552 48.3797  32
  -1  -9   4 79.0409 40.3427  32
  -1   9   4 78.8071 50.7327  18
  -1   9   4-4.03671 52.0882  27
   1   9  -4 56.0646 42.5347  27
  -1   9   4 40.3690 49.2353  39
   1  -9  -3 1052.85 102.797  32
  -1  -9   3 947.165 96.7683  32
  -1   9   3 1225.02 107.313  18
  -1   9   3 1161.90 112.900  27
   1   9  -3 1096.03 102.898  27
  -1   9   3 1339.36 110.321  39
  -1  -9   2 101.302 45.6576  32
   1  -9  -2 15.1208 49.1842  32
  -1   9   2 169.520 51.6885  18
   1   9  -2 77.2395 46.8488  27
  -1   9   2 120.028 54.6614  27
   1   9  -2 93.2472 57.2644  39
  -1   9   2 79.2027 56.6785  39
  -1  -9   1 36.8164 43.9070  32
   1  -9  -1 75.7488 49.6918  32
  -1   9   1 6.43409 45.7308  18
  -1   9   1 82.3214 55.6852  27
   1   9  -1 7.42319 50.7061  27
   1   9  -1 57.0906 54.8572  39
  -1   9   1 82.1328 56.5957  39
  -1  -9   0 136.353 49.7212  32
  -1   9   0 122.844 48.5548  18
   1   9   0 201.849 58.6658  27
  -1   9   0 163.317 56.0482  27
  -1   9   0 248.587 64.8668  39
   1   9   0 150.898 55.7299  39
   1   9   1 711.533 86.7768  27
  -1   9  -1 755.520 84.9604  27
   1   9   1 680.528 83.1444  39
  -1   9  -1 683.933 89.6432  39
   1  -9   2 34.5300 44.2539  32
   1   9   2-19.7323 49.7412  39
  -1   9  -2 57.2968 57.3634  39
  -1   9  -2 85.6822 49.8799  27
   1   9   2 16.2815 53.3736  27
   1  -9   2 41.5166 33.0184  49
  -1  -9  -3 472.859 66.4736  32
   1  -9   3 499.501 61.8105  32
  -1   9  -3 444.524 77.2263  39
   1   9   3 377.807 59.4648  39
   1  -9   3 242.289 45.4184  49
  -1   9  -3 422.628 62.0259  27
   1   9   3 541.211 78.3238  27
  -1  -9  -4 578.442 67.2346  32
   1  -9   4 418.082 60.3157  32
   1  -9   4 307.146 49.7313  49
  -1   9  -4 584.458 63.7768  27
   1   9   4 645.522 78.4622  27
   1  -9   5 24.9258 38.4665  32
  -1  -9  -5 428.447 57.9337  32
  -1   9  -5-37.8069 41.8816  27
   1   9   5 314.013 66.8131  27
   1  -9   5 29.8988 34.3936  49
  -1  -9  -6 10.8621 43.0958  32
  -1   9  -6 60.7122 56.1466  39
   1   9   6 168.544 58.3259  27
   1  -9   6 35.7915 34.7804  49
  -1  -9  -7 118.742 43.4176  32
  -1   9  -7 155.726 55.9056  39
   1  -9   7 63.1610 35.4656  49
  -1  -9  -8 110.822 40.7388  32
  -1   9  -8 61.3933 51.9678  39
   1   9   8 134.986 53.7921  27
   1  -9   8 97.5049 36.4670  49
  -1  -9  -9 1563.73 111.270  32
  -1   9  -9 1665.17 120.955  39
   1   9   9 1772.09 123.739  27
  -1  -9 -10 74.6965 34.6868  32
  -1   9 -10 5.74917 44.2285  39
   1   9  10 89.3189 43.1001  27
   1  -9  10 48.7448 33.4953  49
  -1  -9 -11 131.062 32.8142  32
  -1   9 -11 173.351 43.8427  39
   1   9  11 195.964 45.1373  27
   1  -9  11 128.624 33.8272  49
  -1  -9 -12 228.634 35.0359  32
  -1   9 -12 404.111 48.9655  39
   1   9  12 362.450 46.5415  27
   1  -9  12 236.804 37.7430  49
  -1  -9 -13 440.398 39.0240  32
  -1   9 -13 514.322 50.8357  39
   1  -9  13 387.481 43.5131  49
  -1   9 -14 8.82471 21.3436  39
   1  -9  14-2.21335 24.8844  43
   1  -9  15 43.5947 19.9768  43
  -1 -10   8 384.298 32.2378  49
   1  10  -7 51.6984 26.7964  39
  -1 -10   7 16.8804 16.8494  49
   1  10  -6 113.221 32.4772  39
  -1 -10   6 23.2909 17.6260  49
   1  10  -5 72.9277 31.9223  39
  -1 -10   5 20.1848 17.5833  49
   1  10  -4 150.629 33.6544  39
  -1 -10   4 52.5375 18.7621  49
   1  10  -3-1.85076 29.2342  39
  -1 -10   3-12.0108 17.1167  49
  -1 -10   2 141.312 27.0633  32
   1  10  -2 123.689 32.4199  39
   1  10  -2 102.313 26.1662  27
   1  10  -1 236.180 36.1492  27
  -1 -10   1 216.897 34.4907  32
   1  10   0 1127.59 96.2160  27
  -1 -10   0 1181.23 93.4011  32
  -1  10   0 1338.88 99.8258  39
   1  10   1 45.4070 33.8299  27
  -1 -10  -1 65.1520 29.3139  32
  -1  10  -1 105.694 38.8065  39
   1  10   2 118.773 36.2268  27
  -1  10  -2 63.2795 35.3166  39
   1  10   3 93.2375 36.5491  27
  -1 -10  -3 185.137 34.2045  32
  -1  10  -3 79.7789 35.6255  39
   1  10   4 618.456 64.3754  27
  -1 -10  -4 691.517 58.5269  32
  -1  10  -4 637.204 64.9962  39
   1  10   5 181.692 37.7048  27
  -1 -10  -5 203.994 31.4566  32
   1  10   6 66.6511 30.2283  27
  -1 -10  -6 54.1093 24.4627  32
  -1 -10  -7 71.4185 20.9636  32
  -1  10  -7 108.321 28.6204  39
  -1 -10  -8-4.22963 15.4602  32
  -1  10  -8 19.7654 21.8001  39
  -1  10  -9 56.6892 19.2461  39
  -2   0  28 1474.15 127.609  44
  -2   0  28 1654.46 132.565  45
  -2   0  27 3.50025 46.4180  44
  -2   0  27 30.7444 49.3706  30
  -2   0  27-11.5447 54.2429  45
  -2   0  26 35.7658 49.3032  37
  -2   0  26 84.5597 55.5807  44
  -2   0  26 14.3743 56.9869  30
  -2   0  26 34.8262 57.9094  45
  -2   0  26 3.36106 54.8946  46
  -2   0  25-15.4242 59.1217  46
  -2   0  25 28.5092 62.0991  45
  -2   0  25-20.8923 59.1280  37
  -2   0  25-39.9037 57.9467  44
  -2   0  25-8.01277 59.2902  30
  -2   0  25-24.9258 67.2151   9
  -2   0  24 131.011 64.8789  46
  -2   0  24 75.1294 66.6863  45
  -2   0  24 146.290 63.6697  37
  -2   0  24 84.3542 62.5004  31
  -2   0  24 77.4217 64.5785  30
  -2   0  24 131.275 73.7678   9
  -2   0  24 150.899 64.0219  44
  -2   0  23-22.3505 65.7616  46
  -2   0  23-25.7602 64.6057  45
  -2   0  23-77.9409 65.1703  31
  -2   0  23 48.6027 70.5712   9
  -2   0  23 87.7606 63.7144  44
  -2   0  22 15926.1 1015.21  45
  -2   0  22 14103.9 1008.14  46
  -2   0  22 14374.1 1008.50  31
  -2   0  22 14405.0 1014.15   9
  -2   0  22 14794.3 1011.60  44
  -2   0  21 5.09290 59.4228  45
  -2   0  21-77.8867 70.4945  46
  -2   0  21 5.15603 67.8824  47
  -2   0  21-24.2568 58.8456  44
  -2   0  21-4.55089 53.9183  31
  -2   0  21-43.8738 51.4799  28
  -2   0  21 85.4393 68.0382   9
  -2   0  20 1363.74 134.387   9
  -2   0  20 1385.34 129.368  45
  -2   0  20 1081.29 129.318  47
  -2   0  20 1346.68 128.460  46
  -2   0  20 1386.90 128.764  44
  -2   0  20 1160.98 212.412   3
  -2   0  20 1540.51 131.526  36
  -2   0  20 1383.04 125.801  31
  -2   0  20 1234.43 119.439  28
  -2   0  20 1188.85 118.693  20
  -2   0  19-9.82962 62.6172   9
  -2   0  19-4.70636 63.7457  47
  -2   0  19-4.32603 58.0519  46
  -2   0  19 42.2917 54.1378  45
  -2   0  19-31.4498 54.4921  44
  -2   0  19 21.0035 50.0629  42
  -2   0  19-116.063 131.903   3
  -2   0  19-30.7382 61.4980  36
  -2   0  19 12.6113 54.7991  31
  -2   0  19-37.8269 48.1940  28
  -2   0  19 35.5813 53.2578  20
  -2   0  18 257.967 127.548   3
  -2   0  18 150.480 56.6053  42
  -2   0  18 234.119 65.3399  47
  -2   0  18 255.068 63.0253  46
  -2   0  18 249.881 59.6627  31
  -2   0  18 288.148 53.4782  28
  -2   0  18 230.246 64.1943  36
  -2   0  18 50.8581 64.7192   9
  -2   0  17 17.4560 100.263   3
  -2   0  17 40.7404 40.6221   6
  -2   0  16 5788.28 409.711   6
  -2   0  16 6188.81 501.673   3
  -2   0  15 8.07343 37.5287   6
  -2   0  15 30.7075 96.7824   3
  -2   0  15-12.0793 80.8565   4
  -2   0  14 23977.6 1620.01   6
  -2   0  14 24689.3 1699.36   3
  -2   0  14 24192.2 1676.89   4
  -2   0  13 15.6347 32.4090   6
  -2   0  13-102.437 93.4480   3
  -2   0  13 49.6884 74.7926   4
  -2   0  12 870.859 77.3574   6
  -2   0  12 805.951 118.851   4
  -2   0  11-62.5200 86.7601   3
  -2   0  11 24.1085 62.2644   4
  -2   0  10 31008.3 2254.03   4
  -2   0  10 35872.5 2263.62   1
  -2   0   9 20.3042 60.9763   1
  -2   0   9-31.9438 49.5020   4
  -2   0   8 64361.0 4323.04   1
  -2   0   7-10.3235 56.5587   1
  -2   0   6 3986.42 297.975   1
  -2   0   5 12.0484 46.4228   1
  -2   0   4 27434.8 1849.33   1
  -2   0   3-18.9818 30.9923  14
  -2   0   2 55286.4 3700.36  16
  -2   0   2 56093.8 3708.98  14
  -2   0   1 20.7023 38.0819  12
  -2   0   1 9.75787 33.8076  11
  -2   0   0 45224.4 3025.50  11
  -2   0  -1-15.9028 34.2120  15
  -2   0  -2 88.5814 35.8623  15
  -2   0  -3 3.65974 24.5772  13
  -2   0  -3 8.86206 29.2455  15
  -2   0  -4 185653. 12471.5  13
   2   0   4 192593. 12489.2   2
   2   0   5 41.3883 51.6931   2
   2   0   6 30065.4 2029.53   2
   2   0   7 8.84763 50.3154   2
   2   0   8 303.314 68.1790   2
   2   0   9-12.8161 60.3798   2
   2   0  10 27122.9 1854.35   2
   2   0  11-25.2764 78.2867   2
   2   0  11-44.5243 38.5043   5
   2   0  12 4769.22 349.669   2
   2   0  12 4018.66 291.216   5
   2   0  13-42.6957 88.8876   2
   2   0  13-22.2253 41.5320   5
   2   0  14 4349.75 374.123   2
   2   0  14 4485.41 316.798   5
   2   0  15-12.9329 102.295   2
   2   0  16 70.6651 90.0726   2
   2   0  16 35.3029 43.8572   5
   2   0  17 3.72142 45.8238  21
   2   0  17-71.0249 54.8518  10
   2   0  17 77.3749 110.232   2
   2   0  18 2171.94 181.712  10
   2   0  18 2312.43 186.557  47
   2   0  18 2343.66 181.886  31
   2   0  18 2496.35 187.465  21
   2   0  18 2125.64 265.217   2
   2   0  19-3.72622 50.4694  10
   2   0  19-88.0566 109.824   4
   2   0  19 35.4233 111.644   2
   2   0  19 4.23825 59.0989  47
   2   0  19 14.9118 46.4951  31
   2   0  19-4.21852 50.1241  21
   2   0  20 3419.78 259.998  10
   2   0  20 3391.58 263.269  47
   2   0  20 3544.76 352.449   4
   2   0  20 3613.71 259.662  33
   2   0  20 3302.88 257.784  31
   2   0  20 3523.13 264.226  21
   2   0  21-36.8915 56.5370  10
   2   0  21 18.0717 61.8966  47
   2   0  21 4.61863 62.5597  42
   2   0  21-57.2734 116.438   4
   2   0  21 7.73579 42.8289  33
   2   0  21 59.3134 53.0654  31
   2   0  21 27.3421 56.2179  21
   2   0  22 8345.36 601.255  10
   2   0  22 8302.13 603.460  47
   2   0  22 9115.32 606.972  42
   2   0  22 8478.87 701.136   4
   2   0  22 8565.83 598.698  33
   2   0  22 8607.67 600.217  31
   2   0  22 8810.29 605.834  21
   2   0  23-78.7387 58.7855  10
   2   0  23 61.8999 61.3868  47
   2   0  23 18.2442 58.2626  42
   2   0  23-18.9321 104.444   4
   2   0  23 21.5167 39.5708  33
   2   0  23 19.2592 51.3252  31
   2   0  23 27.2724 57.7612  21
   2   0  24 56.8541 57.7169  42
   2   0  24-8.37008 59.9862  47
   2   0  24 6.52403 37.3451  33
   2   0  24-10.8394 46.9852  31
   2   0  24 15.9967 56.2510  10
   2   0  25-80.1248 59.8513  47
   2   0  25 24.4157 53.4474  42
   2   0  25 6.51107 43.7980  31
   2   0  26 2341.02 177.014  42
   2   0  26 2041.22 171.878  47
   2   0  27 69.7192 48.1867  42
   2   0  27 33.4127 53.2201  44
   2   0  28 212.353 52.5547  44
   2   0  29 59.8017 38.4540  44
   2   0  29 23.9737 40.7155  45
   2   0  30 1033.08 83.5207  44
   2   0  30 1021.87 86.3571  45
   2   0  31-15.4402 18.0266  45
  -2   1  30 26.1474 31.3848  44
  -2   1  29 91.9414 42.3482  44
  -2   1  28 57.2352 50.5980  45
  -2   1  28 96.0136 50.6893  44
  -2   1  28 127.650 48.8931  30
  -2  -1  27 1836.22 148.873  45
  -2   1  27 2104.64 160.857  45
  -2   1  27 1609.35 150.018  30
  -2   1  27 1874.27 156.270  44
  -2  -1  26 369.667 63.1348  37
  -2   1  26 450.331 65.0038  37
  -2  -1  26 509.595 69.8765  45
  -2  -1  26 436.153 66.3652  46
  -2   1  26 551.011 84.1188  45
  -2   1  26 502.856 70.7924  46
  -2   1  26 322.478 74.8185  30
  -2  -1  26 349.448 65.2460  30
  -2  -1  26 386.544 61.6103  44
  -2   1  26 497.561 79.3728  44
  -2  -1  25 2581.98 207.939  44
  -2   1  25 3077.69 222.840  44
  -2  -1  25 2621.71 210.147  46
  -2  -1  25 2888.56 213.542  45
  -2   1  25 2664.69 211.834  46
  -2   1  25 2990.88 224.717  47
  -2   1  25 3120.03 225.036  45
  -2   1  25 2817.97 217.798  31
  -2  -1  25 2519.51 206.690  37
  -2  -1  25 2490.37 208.537  30
  -2   1  25 2447.77 219.449   9
  -2  -1  25 2598.82 217.941   9
  -2   1  24 453.916 84.5325  44
  -2  -1  24 198.567 59.7408  44
  -2   1  24 471.112 76.6576  46
  -2  -1  24 237.910 68.2597  46
  -2   1  24 401.620 84.6446  47
  -2  -1  24 425.173 71.0322  45
  -2   1  24 303.008 84.1560  45
  -2  -1  24 362.979 71.3443  37
  -2   1  24 323.538 66.2629  28
  -2   1  24 420.831 76.1864  31
  -2  -1  24 196.987 68.0798  30
  -2   1  24 193.345 79.0143   9
  -2  -1  24 301.208 78.4783   9
  -2   1  23 760.435 103.338  44
  -2  -1  23 671.405 87.9699  44
  -2  -1  23 742.207 95.6206  46
  -2   1  23 865.928 110.444  47
  -2   1  23 852.220 106.241  45
  -2   1  23 711.693 98.0910  46
  -2  -1  23 824.690 94.0034  45
  -2  -1  23 652.343 95.3324  37
  -2   1  23 705.935 96.4160  36
  -2  -1  23 599.212 92.7810  30
  -2   1  23 799.402 98.2389  31
  -2   1  23 725.458 89.6808  28
  -2   1  23 686.375 104.694   9
  -2  -1  23 676.028 102.714   9
  -2  -1  22 6980.31 509.025  44
  -2   1  22 7665.91 520.305  44
  -2   1  22 7440.61 520.571  47
  -2  -1  22 6791.92 511.418  46
  -2   1  22 7168.53 513.674  46
  -2   1  22 8242.07 524.778  45
  -2  -1  22 7579.73 514.399  45
  -2  -1  22 6979.26 510.144  37
  -2   1  22 7173.62 512.887  36
  -2   1  22 7896.00 518.802  31
  -2  -1  22 6647.20 508.513  30
  -2   1  22 7042.25 510.642  28
  -2   1  22 6952.92 517.846   9
  -2  -1  22 6977.84 516.507   9
  -2   1  21 118.441 71.8375   9
  -2  -1  21 186.991 72.1412   9
  -2  -1  21 154.411 69.4593  46
  -2  -1  21 160.065 61.3037  45
  -2   1  21 199.559 76.3459  47
  -2   1  21 284.507 76.7297  46
  -2   1  21 298.559 75.6094  45
  -2  -1  21 245.411 60.6859  44
  -2   1  21 311.381 76.8931  44
  -2   1  21 255.966 72.2625  36
  -2  -1  21 216.483 74.1794  37
  -2  -1  21 179.416 68.8295  30
  -2  -1  21 174.853 59.2672  31
  -2   1  21 225.555 71.0239  31
  -2   1  21 178.558 64.2533  28
  -2  -1  21 175.136 57.6063  20
  -2  -1  20 176.373 70.6008   9
  -2   1  20 125.209 69.6619   9
  -2   1  20 187.295 68.4799  45
  -2  -1  20 133.538 57.6425  45
  -2   1  20 217.913 76.7253  47
  -2  -1  20 134.460 67.8760  46
  -2   1  20 187.413 67.7803  46
  -2   1  20 119.767 65.6334  44
  -2  -1  20 94.9189 53.5601  44
  -2   1  20 184.916 132.578   3
  -2  -1  20 238.114 124.103   3
  -2   1  20 151.418 69.5847  36
  -2  -1  20 175.897 64.4412  30
  -2   1  20 166.217 58.6348  28
  -2  -1  20 150.374 57.2150  31
  -2   1  20 147.309 63.4213  31
  -2  -1  20 153.183 57.1060  20
  -2   1  20 112.455 59.2028  21
  -2   1  20 70.5944 47.9625  26
  -2  -1  19 12377.3 843.664   9
  -2   1  19 11731.1 842.274   9
  -2  -1  19 12075.9 837.878  46
  -2   1  19 11625.0 840.949  47
  -2  -1  19 12995.7 838.951  45
  -2   1  19 12207.7 838.673  46
  -2   1  19 13744.4 847.336  45
  -2   1  19 13096.6 845.735  44
  -2  -1  19 12318.4 836.100  44
  -2  -1  19 10779.8 925.135   3
  -2   1  19 10461.4 924.787   3
  -2  -1  19 11696.4 835.518  31
  -2   1  19 12836.9 840.198  36
  -2   1  19 11776.6 836.727  28
  -2  -1  19 12171.2 836.128  30
  -2   1  19 11302.9 832.823  26
  -2   1  19 12670.9 839.994  21
  -2  -1  19 11453.4 831.949  20
  -2  -1  18 3122.70 249.940   9
  -2   1  18 3165.50 251.535   9
  -2   1  18 3360.14 253.268  45
  -2   1  18 3332.13 250.499  47
  -2  -1  18 3252.38 247.228  46
  -2   1  18 3306.56 247.952  46
  -2  -1  18 3074.37 240.432  41
  -2  -1  18 3425.83 244.761  44
  -2   1  18 3454.84 252.982  44
  -2   1  18 3703.28 350.086   3
  -2  -1  18 2852.54 322.487   3
  -2   1  18 3288.81 249.159  36
  -2  -1  18 3294.20 244.698  31
  -2   1  18 3230.82 242.182  26
  -2   1  18 3060.91 243.252  28
  -2   1  18 3304.60 247.856  21
  -2  -1  18 2967.35 241.544  20
  -2   1  17 226.154 134.784   3
  -2  -1  17 209.478 50.4378   6
  -2  -1  17 151.625 114.955   3
  -2   1  17 271.768 52.5711   6
  -2   1  17 234.423 64.4797  45
  -2  -1  17 371.806 63.5180  47
  -2   1  17 274.357 62.3482  47
  -2   1  17 175.369 59.6337   9
  -2  -1  17 191.093 61.3501   9
  -2   1  17 260.576 58.1170  21
  -2   1  17 224.550 60.6855  44
  -2  -1  16-64.7571 115.301   3
  -2   1  16 16.7059 127.592   3
  -2   1  16-20.6529 42.8077   6
  -2  -1  16 19.9459 40.7572   6
  -2  -1  15 7588.63 581.150   3
  -2   1  15 7067.18 578.652   3
  -2  -1  15 7126.73 494.820   6
  -2   1  15 7137.76 495.975   6
  -2   1  14 5005.22 457.684   3
  -2  -1  14 5953.89 470.847   3
  -2  -1  14 5696.67 384.121   6
  -2   1  14 5325.16 383.925   6
  -2  -1  13 33719.1 2053.65   3
  -2   1  13 27348.8 2022.02   4
  -2  -1  13 28545.2 2020.43   4
  -2   1  13 28795.3 2044.05   3
  -2  -1  13 30863.9 1973.44   6
  -2   1  13 28168.1 1972.53   6
  -2   1  12 3151.57 288.551   3
  -2  -1  12 3657.71 295.666   3
  -2   1  12 2741.83 263.052   4
  -2  -1  12 3506.34 270.297   4
  -2  -1  12 3009.21 217.411   6
  -2   1  12 2946.33 217.890   6
  -2   1  11 5056.22 401.982   3
  -2   1  11 4626.80 380.931   4
  -2  -1  11 4538.54 376.285   4
  -2  -1  11 5798.28 409.773   3
  -2   1  10 7604.67 503.319   1
  -2   1  10 5946.27 490.646   4
  -2   1  10 6530.12 511.274   3
  -2  -1  10 6878.99 510.471   3
  -2  -1   9 3293.18 254.561   1
  -2   1   9 2800.37 248.103   1
  -2  -1   8 8186.89 560.424   1
  -2   1   8 7358.12 557.718   1
  -2   1   7 8128.48 605.755   1
  -2  -1   7 9023.29 607.869   1
  -2   1   6 10521.7 792.397   1
  -2  -1   6 12508.5 795.957   1
  -2   1   5 61239.4 4502.80   1
  -2  -1   5 74239.5 4506.64   1
  -2   1   4 37762.0 2576.70   1
  -2  -1   4 41316.6 2577.68   1
  -2  -1   4 36693.2 2570.46  12
  -2  -1   3 8432.00 591.545  14
  -2  -1   3 8704.96 587.122  16
  -2  -1   3 8397.54 585.130  12
  -2  -1   2 181257. 12081.3  16
  -2  -1   1 66794.7 4552.90  13
  -2   1   1 69375.8 4552.18  12
  -2  -1   0 19103.9 1286.89  13
  -2   1   0 18962.3 1284.11  12
  -2  -1  -1 119256. 7955.83  13
  -2  -1  -2 4315.18 309.092  13
   2   1   3 5158.82 371.502   2
  -2   1  -3 4849.04 353.541  11
  -2   1  -4 41276.5 2790.12  11
   2   1   4 37990.6 2805.76   2
   2  -1   4 47940.4 2809.32   2
   2   1   5 50451.0 3585.51   2
   2  -1   5 56598.6 3586.39   2
   2   1   6 18076.3 1258.72   2
   2  -1   6 18862.4 1257.56   2
   2   1   7 32295.6 2010.31   2
   2  -1   7 27631.8 2002.38   2
   2   1   8 36199.8 2322.37   2
   2  -1   8 32664.7 2315.42   2
   2   1   9 5560.00 402.521   2
   2  -1   9 5047.76 393.387   2
   2  -1  10 32162.8 2240.09   2
   2   1  10 33867.3 2247.07   2
   2  -1  11 1559.87 130.352   5
   2   1  11 1906.27 184.515   2
   2  -1  11 1721.93 175.324   2
   2   1  11 1897.48 134.400   5
   2  -1  12 2502.47 199.652   5
   2   1  12 3144.15 262.065   2
   2   1  12 3032.68 203.405   5
   2  -1  12 2623.49 246.619   2
   2  -1  13 17740.1 1258.09   5
   2   1  13 19487.6 1261.26   5
   2  -1  13 18656.0 1311.32   2
   2   1  13 20052.8 1323.59   2
   2   1  14 813.692 78.0337   5
   2  -1  14 654.740 74.8826   5
   2   1  14 946.479 143.729   2
   2  -1  14 628.588 126.391   2
   2  -1  15 1224.73 169.643   2
   2   1  15 1449.34 115.142   5
   2   1  15 1095.89 170.452   2
   2  -1  15 1221.77 109.980   5
   2   1  16 4975.90 445.232   2
   2  -1  16 5549.82 445.291   2
   2  -1  17 220.209 50.1876  38
   2   1  17 321.586 54.7632  38
   2  -1  17 178.900 114.152   2
   2   1  17 208.232 115.187   2
   2  -1  17 256.552 52.0745  10
   2   1  17 202.690 53.4682  10
   2  -1  17 216.066 64.0485  43
   2  -1  18 3728.85 318.538  43
   2   1  18 4700.74 322.649  38
   2  -1  18 4185.07 318.542  38
   2   1  18 4750.38 327.112  47
   2  -1  18 4478.05 322.581  47
   2  -1  18 4770.05 410.323   2
   2   1  18 4156.89 404.810   2
   2  -1  18 4718.61 403.013   4
   2  -1  18 4511.76 321.816  21
   2   1  18 4603.26 326.555  21
   2   1  18 4530.69 321.527  10
   2  -1  18 4345.69 318.165  10
   2  -1  19 5913.96 447.146  10
   2   1  19 6511.32 451.333  10
   2   1  19 6521.45 455.715  47
   2  -1  19 6153.75 451.239  47
   2  -1  19 5880.25 447.198  38
   2   1  19 6423.91 451.914  38
   2   1  19 7293.03 556.386   4
   2  -1  19 5554.93 531.133   2
   2  -1  19 6284.21 533.369   4
   2   1  19 6724.72 454.679  31
   2   1  19 6710.55 457.311  21
   2  -1  19 6602.84 452.351  21
   2   1  20 40.7369 56.3236  10
   2  -1  20 11.3359 52.2463  10
   2  -1  20 4.29829 57.0128  47
   2   1  20-18.4399 63.1681  47
   2  -1  20 32.4326 49.0457  42
   2  -1  20 17.6364 99.9697   4
   2   1  20 19.0271 117.364   4
   2   1  20-18.0225 57.7161  33
   2   1  20 25.6210 54.7017  38
   2  -1  20-7.91934 49.4028  38
   2   1  20 52.7036 60.0466  31
   2  -1  20 24.8472 51.8061  21
   2   1  20 84.8936 57.8700  21
   2  -1  21 4669.50 352.827  10
   2   1  21 5128.79 357.748  10
   2   1  21 5254.59 362.530  47
   2  -1  21 4442.59 354.881  47
   2  -1  21 4813.61 355.171  42
   2  -1  21 4620.15 353.228  38
   2   1  21 5033.49 358.213  38
   2   1  21 4775.89 452.588   4
   2  -1  21 4738.17 441.090   4
   2   1  21 4975.48 358.201  33
   2   1  21 4729.14 350.377  28
   2   1  21 5256.77 360.484  31
   2  -1  21 4825.66 355.846  21
   2   1  21 5160.27 362.255  21
   2   1  22 59.8188 60.6202  10
   2  -1  22 55.5478 54.7356  10
   2   1  22-37.5905 62.0207  47
   2  -1  22-47.5349 64.4476  47
   2  -1  22 152.227 57.7559  42
   2  -1  22-36.4690 97.7680   4
   2   1  22-58.9426 106.881   4
   2   1  22 17.8088 51.6329  33
   2  -1  22 69.9969 55.2659  38
   2   1  22 8.95448 59.8099  38
   2   1  22 8.95650 57.3639  31
   2   1  22 20.8104 40.9825  28
   2   1  22-27.7512 43.1643  26
   2   1  22 53.6264 61.4726  21
   2   1  23 412.688 73.7204  10
   2  -1  23 277.801 66.9315  10
   2   1  23 329.960 76.3110  47
   2  -1  23 270.872 68.0330  47
   2  -1  23 359.618 65.0444  42
   2   1  23 379.604 78.1059  42
   2  -1  23 196.546 110.173   4
   2   1  23 307.829 125.959   4
   2  -1  23 398.035 67.9603  38
   2   1  23 287.152 66.0908  33
   2   1  23 478.486 74.9011  38
   2   1  23 450.906 75.9310  31
   2   1  23 312.528 70.9050  21
   2   1  23 341.123 54.0613  26
   2   1  24 770.662 91.8160  10
   2  -1  24 742.728 87.4841  10
   2  -1  24 754.601 86.1807  42
   2   1  24 824.274 99.7263  42
   2   1  24 945.394 95.1366  38
   2  -1  24 734.713 89.6591  47
   2   1  24 916.817 99.4032  47
   2  -1  24 617.709 84.5376  38
   2   1  24 562.362 82.8706  33
   2   1  24 701.240 90.2709  31
   2   1  24 771.906 94.3886  21
   2   1  25 2860.27 213.449  42
   2   1  25 2748.42 206.926  38
   2  -1  25 2485.23 200.318  42
   2  -1  25 2446.12 200.874  47
   2   1  25 2621.86 207.814  47
   2   1  25 2530.83 200.997  33
   2   1  25 2642.78 204.358  31
   2   1  25 2768.51 209.120  21
   2   1  26 2232.84 163.686  45
   2   1  26 1685.83 147.345  47
   2   1  26 1743.51 151.805  42
   2  -1  26 1652.08 141.549  42
   2   1  26 1764.23 148.052  38
   2   1  26 1657.10 144.380  31
   2   1  27 1144.00 110.641  45
   2   1  27 1073.33 104.321  42
   2  -1  27 1126.12 101.045  44
   2   1  27 954.290 96.2215  31
   2  -1  28 978.976 95.7631  44
   2  -1  28 1179.33 102.557  45
   2   1  28 1242.02 107.203  45
   2   1  29 295.325 49.6203  44
   2  -1  29 173.045 43.1703  45
   2   1  29 280.555 51.5819  45
   2   1  30 768.980 67.9758  44
   2   1  30 854.671 71.0210  45
   2  -1  30 678.656 64.3228  45
   2   1  31 296.979 31.2925  45
  -2   2  30 35.7787 30.0832  44
  -2   2  29 206.346 48.3630  44
  -2   2  29 268.527 48.0740  30
  -2   2  28-16.7031 57.4647  47
  -2   2  28 63.5938 49.5280  44
  -2   2  28 82.0745 50.3415  30
  -2   2  27 62.9064 64.5659  47
  -2   2  27-7.99928 58.4945  44
  -2   2  27-43.5456 57.3719  30
  -2   2  26-3.22757 51.2451  46
  -2   2  26 66.6762 72.7792  47
  -2  -2  25 45.1442 49.0658  30
  -2   2  25 65.7341 55.6915  28
  -2  -2  25 103.344 56.1340  37
  -2   2  25 63.2318 74.6580  47
  -2  -2  25 78.3575 43.4245  45
  -2  -2  25 86.0377 52.6039  46
  -2   2  25 204.947 63.8478  46
  -2   2  24 76.9349 60.7569  36
  -2  -2  24 114.070 60.7625  37
  -2   2  24 148.325 65.6880  46
  -2   2  24 191.703 79.9701  47
  -2  -2  24 3.48165 43.7499  45
  -2  -2  24 81.0979 71.5297  47
  -2  -2  24 27.2030 56.9939  46
  -2   2  24 125.584 59.1990  28
  -2  -2  24 47.8372 53.3948  30
  -2   2  24-34.3847 68.9246   9
  -2  -2  24 67.9033 61.8835   9
  -2  -2  23 284.795 73.0208  37
  -2   2  23 471.480 82.1993  36
  -2   2  23 405.034 89.6135  45
  -2  -2  23 349.737 73.9808  46
  -2   2  23 491.513 84.9327  46
  -2   2  23 413.856 91.6119  47
  -2  -2  23 409.842 65.6849  45
  -2  -2  23 387.939 73.1184  30
  -2   2  23 398.529 74.0015  28
  -2   2  23 405.494 85.5272   9
  -2  -2  23 408.209 80.9156   9
  -2  -2  22 762.908 104.371  37
  -2   2  22 958.495 110.030  36
  -2   2  22 882.796 114.962  47
  -2  -2  22 901.964 107.604  46
  -2  -2  22 926.395 97.4432  45
  -2   2  22 996.843 112.311  46
  -2   2  22 1302.96 127.816  45
  -2  -2  22 875.276 102.819  30
  -2   2  22 766.982 101.673  26
  -2   2  22 1016.57 111.079  28
  -2   2  22 1025.33 113.477  31
  -2   2  22 967.188 114.676   9
  -2  -2  22 1023.98 112.879   9
  -2  -2  21 8649.03 522.486   9
  -2   2  21 6942.89 518.552   9
  -2  -2  21 7057.63 511.692  37
  -2   2  21 7224.27 516.407  36
  -2  -2  21 6758.68 512.559  46
  -2   2  21 7004.10 515.770  46
  -2   2  21 7081.02 520.864  47
  -2  -2  21 7334.46 509.525  45
  -2   2  21 7209.11 524.238  45
  -2   2  21 7159.54 514.085  26
  -2   2  21 7465.21 521.052  31
  -2   2  21 7295.96 516.846  28
  -2  -2  21 6980.63 509.334  30
  -2   2  21 7364.68 517.201  21
  -2  -2  20 7407.81 452.197   9
  -2   2  20 5895.73 448.212   9
  -2   2  20 5955.83 449.294  47
  -2   2  20 6159.24 445.783  46
  -2  -2  20 5966.03 438.125  45
  -2  -2  20 6075.33 444.614  46
  -2   2  20 6742.14 455.884  45
  -2  -2  20 5974.44 442.609  37
  -2   2  20 5910.57 445.750  36
  -2   2  20 6444.91 450.250  31
  -2   2  20 6124.51 446.615  28
  -2  -2  20 5784.01 439.973  30
  -2   2  20 5898.77 444.272  26
  -2   2  20 6806.37 449.250  21
  -2   2  19-44.7550 66.7366   9
  -2  -2  19-23.2425 59.9974   9
  -2  -2  19 48.9041 59.9458  46
  -2   2  19 4.60287 62.9225  46
  -2  -2  19 78.2450 43.6147  45
  -2   2  19 71.4163 65.2815  45
  -2   2  19 55.6279 69.1303  47
  -2   2  19-73.8391 74.5153  42
  -2   2  19 39.0815 115.048   3
  -2  -2  19 109.563 104.856   3
  -2  -2  19-12.6247 62.8755  37
  -2   2  19 69.4927 64.6086  36
  -2   2  19 73.3568 65.0130  31
  -2   2  19 42.4666 56.9066  28
  -2  -2  19 3.94412 54.7666  30
  -2  -2  19-45.0175 54.2186  20
  -2   2  19 17.9750 51.9450  26
  -2   2  19-45.9178 61.1892  21
  -2  -2  18 540.318 75.8205   9
  -2   2  18 288.407 71.5559   9
  -2  -2  18 430.758 77.3987  46
  -2   2  18 418.052 79.3563  45
  -2   2  18 366.655 75.5394  46
  -2   2  18 318.266 73.9931  42
  -2   2  18 413.323 77.3930  44
  -2  -2  18 468.381 134.891   3
  -2   2  18 277.880 126.563   3
  -2  -2  18 408.176 75.6712  37
  -2   2  18 370.799 75.4080  36
  -2   2  18 339.410 68.7566  28
  -2   2  18 412.591 75.4474  31
  -2  -2  18 465.159 70.9149  30
  -2  -2  18 390.415 69.3833  20
  -2   2  18 354.568 64.9131  26
  -2   2  18 260.534 68.2521  21
  -2  -2  17-12.5238 52.7864   9
  -2   2  17 88.9673 58.2904   9
  -2  -2  17 24.7719 57.7118  46
  -2   2  17-103.081 65.1050  45
  -2   2  17 14.6054 56.4608  44
  -2   2  17-21.9943 52.2848  42
  -2  -2  17-65.2634 114.257   3
  -2   2  17-69.5674 120.737   3
  -2  -2  17-43.0570 61.1979  37
  -2  -2  17-21.9210 50.1825  30
  -2   2  17-43.4704 55.9733  31
  -2   2  17-21.4743 50.8965  28
  -2  -2  17-32.6739 48.8500  20
  -2   2  17 20.6692 47.0341  26
  -2   2  17-28.4446 57.0471  21
  -2  -2  16 12591.3 778.393   3
  -2   2  16 9304.92 757.634   3
  -2   2  16 9444.85 682.122  45
  -2   2  16 9234.37 677.876  31
  -2   2  16 9392.52 677.996  28
  -2  -2  16 12448.4 675.639   6
  -2   2  16 8961.74 670.849   6
  -2   2  16 8947.00 677.782  42
  -2   2  16 9636.22 682.302  44
  -2  -2  15 1298.03 98.3922   6
  -2   2  15 955.145 96.2564   6
  -2  -2  15 1260.24 181.092   3
  -2   2  14 2270.38 195.235   6
  -2   2  14 2210.63 268.645   3
  -2  -2  13 46.4795 33.4688   6
  -2   2  13 21.2882 36.6781   6
  -2   2  13-120.942 111.894   3
  -2  -2  13 12.6102 92.7663   3
  -2   2  12 883.224 88.1770   6
  -2  -2  12 1256.50 90.8337   6
  -2  -2  12 1346.08 165.184   3
  -2   2  12 768.621 152.982   3
  -2  -2  11 686.904 59.3426   6
  -2   2  11 452.010 56.2206   6
  -2   2  11 544.173 119.135   3
  -2  -2  10 52848.4 2493.95   3
  -2   2  10 26806.9 2454.31   3
  -2   2   9 3626.09 369.939   3
  -2  -2   9 6518.28 393.410   3
  -2  -2   8 4177.60 291.600   1
  -2   2   8 3142.54 279.270   1
  -2   2   7 899.458 114.216   1
  -2  -2   7 1445.38 124.760   1
  -2   2   6 950.297 123.260  15
  -2  -2   6 1198.75 114.911   1
  -2   2   6 1113.32 113.313   1
  -2   2   5 2687.84 233.756  15
  -2  -2   5 2617.02 214.300  11
  -2   2   5 2650.40 216.055   1
  -2  -2   5 3220.04 218.714   1
  -2  -2   4 2635.85 209.423  16
  -2  -2   4 2633.05 188.973  12
   2  -2  -4 2328.43 188.584  16
  -2   2   4 2159.94 209.875  15
  -2  -2   4 2676.69 200.865  11
  -2  -2   4 2816.71 197.018   1
  -2   2   4 2574.84 197.949   1
  -2  -2   3 1224.12 105.028  12
  -2  -2   3 1301.65 125.088  16
  -2  -2   3 1398.95 126.470  14
   2  -2  -3 1250.12 107.377  16
  -2  -2   3 1305.97 117.303  11
  -2  -2   3 1374.21 110.701   1
  -2   2   3 1236.94 112.140   1
  -2  -2   2 50103.9 3357.74  14
  -2  -2   2 49770.1 3351.16  11
  -2  -2   2 51169.4 3357.14  16
  -2  -2   2 48920.4 3354.38  13
  -2  -2   1 3255.69 262.719  13
  -2  -2   1 3673.36 265.682  14
  -2  -2   0 4446.36 317.843  14
  -2  -2   0 4041.86 313.438  13
  -2  -2  -1 255.075 63.0512  13
  -2  -2  -1 342.850 63.6242  14
   2   2   2 2717.95 202.704   2
  -2   2  -2 2616.77 194.572  12
   2  -2   3 49143.7 2938.85   2
   2   2   3 39951.5 2936.84   2
  -2   2  -3 43060.7 2930.23  12
   2  -2   4 19976.1 1238.46   2
  -2   2  -4 21143.6 1232.54  12
   2  -2   4 19184.6 1223.78  13
   2   2   5 1167.03 114.078   2
   2   2   5 1156.57 92.6127  15
   2  -2   6 17116.2 997.773   2
   2   2   6 12203.9 994.841   2
   2  -2   7 1854.03 149.242   2
   2   2   7 1414.93 150.044   2
   2   2   8 1005.29 119.806   2
   2  -2   8 1125.84 116.919   2
   2  -2   9 21339.0 1330.39   2
   2   2   9 17264.6 1328.99   2
   2  -2  10 15610.1 1024.90   2
   2   2  10 13568.7 1027.31   2
   2   2  11 5053.68 384.746   5
   2  -2  11 6042.93 384.493   5
   2  -2  11 6178.70 432.000   2
   2   2  11 4884.46 432.456   2
   2   2  12 2267.28 185.928   5
   2  -2  12 2681.42 185.187   5
   2  -2  12 2734.09 237.648   2
   2   2  12 2650.55 243.902   2
   2   2  13 951.602 94.6188   5
   2   2  13 984.784 149.015   2
   2  -2  13 1165.52 94.0885   5
   2  -2  13 1319.38 150.714   2
   2  -2  14 2106.49 139.359   5
   2   2  14 1751.23 138.544   5
   2   2  14 1571.83 199.136   2
   2  -2  14 2182.70 203.679   2
   2  -2  14 1479.77 126.764  17
   2  -2  15 5582.71 446.434   2
   2   2  15 5225.51 453.925   2
   2  -2  16 2389.93 192.500  43
   2   2  16 2741.89 194.258  38
   2  -2  16 2405.27 260.849   2
   2   2  16 2919.19 280.845   2
   2  -2  16 2352.39 184.622  49
   2  -2  16 2333.03 187.215  10
   2   2  16 2748.80 194.201  10
   2  -2  17 116.334 60.1109  43
   2   2  17 215.369 119.388   4
   2  -2  17 313.123 105.167   4
   2   2  17 16.5298 151.551   2
   2  -2  17 14.3865 118.733   2
   2  -2  17 124.369 48.1445  38
   2   2  17 218.942 56.2279  38
   2  -2  17 200.514 56.4393  47
   2  -2  17 121.460 52.3669  10
   2   2  17 134.059 56.1348  10
   2  -2  18 1235.64 112.650  38
   2  -2  18 1229.53 121.587  43
   2   2  18 1354.88 120.245  38
   2  -2  18 1220.76 111.671  42
   2   2  18 1474.74 205.065   4
   2  -2  18 1210.89 180.111   4
   2  -2  18 1248.72 120.084  47
   2  -2  18 1192.20 112.986  10
   2   2  18 1229.65 118.721  10
   2  -2  19 3634.60 267.499  38
   2   2  19 4050.35 275.874  38
   2  -2  19 3351.93 270.845  43
   2  -2  19 3514.03 266.748  42
   2  -2  19 3510.26 350.044   4
   2   2  19 3855.59 371.334   4
   2   2  19 4172.94 282.420  33
   2  -2  19 3359.32 270.690  47
   2   2  19 3576.44 272.316  10
   2  -2  19 3514.05 267.719  10
   2  -2  20 424.678 73.8974  47
   2   2  20 427.695 80.3648  47
   2  -2  20 417.873 63.8343  42
   2   2  20 472.996 85.0685  42
   2  -2  20 386.472 80.0553  43
   2  -2  20 394.828 125.809   4
   2   2  20 324.449 139.682   4
   2   2  20 496.385 76.3173  38
   2  -2  20 384.488 62.7659  38
   2   2  20 479.953 78.9285  33
   2   2  20 394.229 75.5891  31
   2   2  20 359.749 72.4691  10
   2  -2  20 317.680 63.4296  10
   2  -2  21 1119.06 116.497  47
   2   2  21 1262.45 127.262  47
   2  -2  21 903.713 116.919  43
   2  -2  21 1172.34 108.636  42
   2   2  21 1214.97 128.821  42
   2  -2  21 1220.97 112.697  38
   2   2  21 1326.54 120.953  38
   2  -2  21 1065.66 173.749   4
   2   2  21 1408.46 210.619   4
   2   2  21 1262.45 125.524  33
   2   2  21 1377.70 126.098  31
   2  -2  21 1241.30 113.023  10
   2   2  21 1096.30 116.384  10
   2  -2  22 180.544 55.7032  10
   2   2  22 129.408 60.3661  10
   2   2  22 121.377 74.3898  47
   2  -2  22 112.663 58.9435  47
   2  -2  22 108.222 45.4555  42
   2   2  22 208.531 76.2545  42
   2  -2  22 115.252 98.5844   4
   2   2  22 152.437 107.007   4
   2  -2  22 67.2419 47.9565  38
   2   2  22 138.929 64.5984  33
   2   2  22 235.749 66.4012  38
   2   2  22 228.484 69.6324  31
   2   2  22 200.941 58.2880  26
   2   2  23 4322.10 306.642  42
   2   2  23 4072.24 298.422  38
   2  -2  23 3556.72 287.421  42
   2   2  23 3885.04 301.320  47
   2   2  23 3854.52 299.688  33
   2   2  23 3803.71 293.225  28
   2   2  23 4430.16 303.944  31
   2   2  23 3996.59 294.076  26
   2  -2  23 4063.78 292.673  10
   2   2  23 4293.35 297.941  10
   2   2  24 2673.26 212.479  33
   2   2  24 3236.27 226.861  45
   2   2  24 2924.07 215.581  47
   2   2  24 2524.45 202.916  28
   2   2  24 2527.60 203.808  26
   2   2  24 2943.52 214.847  31
   2   2  24 2663.00 209.868  38
   2  -2  24 2330.89 197.874  42
   2   2  24 2881.27 220.114  42
   2   2  25 1003.91 106.807  33
   2   2  25 1207.70 123.516  45
   2   2  25 948.696 112.241  47
   2   2  25 1175.61 118.266  42
   2   2  25 1198.85 110.502  38
   2   2  25 1180.64 113.419  31
   2   2  26 144.336 56.9013  47
   2   2  26 116.555 63.5255  45
   2   2  26 223.455 69.7706  44
   2   2  26 138.447 61.1324  42
   2   2  26 186.454 57.9881  31
   2  -2  27 63.0225 42.8172  45
   2   2  27 122.784 56.8275  45
   2   2  27 37.7211 55.8037  44
   2   2  27 126.026 56.2242  42
   2   2  27 36.1313 45.0625  31
   2   2  28 208.726 53.4001  45
   2  -2  28 155.530 40.3159  45
   2   2  28 124.538 52.7485  44
   2   2  28 210.846 44.4570  31
   2   2  29 1976.36 150.469  44
   2   2  29 1939.57 150.369  45
   2   2  30-14.6656 27.5454  44
   2   2  30 11.0813 27.3084  45
  -2   3  30 829.420 68.7297  47
  -2   3  29 208.592 44.8667  47
  -2   3  29 234.091 44.5548  44
  -2   3  29 149.522 37.1776  30
  -2   3  28 423.582 65.2714  47
  -2   3  28 455.552 63.8002  44
  -2   3  28 390.293 60.9385  30
  -2   3  27 91.3806 56.8006  44
  -2   3  27 197.273 61.9844  47
  -2   3  26 69.4311 68.2460  47
  -2   3  26 59.9029 60.7143  44
  -2   3  26 62.6091 60.2468  31
  -2   3  26 64.6575 50.1603  28
  -2   3  25 1626.11 149.883  47
  -2   3  25 1513.59 148.351  45
  -2   3  25 1503.80 135.557  46
  -2   3  25 1568.16 143.146  31
  -2   3  25 1529.39 140.104  28
  -2   3  25 1576.48 150.058  44
  -2   3  24 3243.74 267.484  36
  -2   3  24 3469.05 271.595  46
  -2   3  24 3718.60 282.920  47
  -2   3  24 4167.89 286.593  45
  -2   3  24 3811.50 280.212  31
  -2   3  24 3628.81 275.656  28
  -2   3  24 3499.89 281.736  44
  -2  -3  23 347.026 74.3680  37
  -2   3  23 489.098 80.0966  36
  -2   3  23 313.609 88.1962  45
  -2   3  23 449.202 87.5878  47
  -2   3  23 447.921 82.2224  46
  -2   3  23 383.950 79.2049  28
  -2   3  23 526.197 87.6725  31
  -2   3  23 553.721 97.1294  44
  -2   3  22 65.9035 64.5861   9
  -2  -3  22 129.911 60.5113   9
  -2   3  22 129.195 76.6188  44
  -2   3  22 180.494 83.5044  47
  -2   3  22 106.200 75.0378  45
  -2   3  22 160.187 71.5304  46
  -2   3  22 173.302 69.3989  36
  -2  -3  22 58.8144 64.7207  37
  -2   3  22 232.054 72.2275  28
  -2   3  22 58.2895 74.1946  31
  -2   3  22 138.637 64.5345  21
  -2   3  22 99.9932 63.9046  26
  -2   3  21 2073.83 193.923   9
  -2   3  21 2457.80 206.324  44
  -2   3  21 2178.82 201.893  47
  -2  -3  21 2134.99 190.837  46
  -2   3  21 2300.02 197.391  46
  -2   3  21 2169.38 202.287  45
  -2  -3  21 2595.16 194.278  37
  -2   3  21 2103.67 193.772  36
  -2   3  21 2236.05 194.956  26
  -2   3  21 2310.33 198.671  31
  -2   3  21 2285.52 195.495  28
  -2   3  21 2093.01 190.237  21
  -2   3  20 5202.81 432.599   9
  -2   3  20 5687.73 442.536  44
  -2  -3  20 6403.22 437.136  46
  -2   3  20 5413.05 433.992  46
  -2   3  20 5556.20 442.644  45
  -2   3  20 5294.02 433.633  36
  -2  -3  20 6787.64 436.387  37
  -2   3  20 6001.06 440.820  31
  -2  -3  20 5968.97 428.681  30
  -2   3  20 5937.04 437.939  26
  -2   3  20 5646.84 432.482  21
  -2   3  19 2218.35 228.296   9
  -2  -3  19 3293.33 235.681  46
  -2  -3  19 2725.55 210.665  49
  -2   3  19 2922.67 241.639  45
  -2   3  19 2741.16 239.658  44
  -2  -3  19 3576.41 235.759  37
  -2   3  19 2740.96 232.409  36
  -2   3  19 2603.67 233.558  31
  -2   3  19 2480.43 228.948  26
  -2  -3  19 3266.73 228.252  30
  -2  -3  19 3174.63 219.091  19
  -2   3  19 2524.37 228.172  21
  -2   3  18 4102.02 385.523   9
  -2  -3  18 8274.64 401.412   9
  -2  -3  18 6455.72 398.771  46
  -2  -3  18 4940.58 371.267  49
  -2   3  18 4725.31 395.159  45
  -2   3  18 4710.35 394.165  44
  -2  -3  18 6170.64 380.226  19
  -2  -3  18 6797.07 396.423  37
  -2   3  18 4617.13 389.588  26
  -2   3  18 4637.85 390.995  31
  -2  -3  18 6157.93 389.681  30
  -2   3  18 4545.80 386.628  21
  -2   3  17 13.1275 52.4584   9
  -2  -3  17-23.8129 49.4992   9
  -2   3  17-256.145 122.627   3
  -2  -3  17 108.590 99.8432   3
  -2   3  17 53.3542 61.8580  45
  -2  -3  17 17.2853 36.4047  49
  -2  -3  17-17.5580 61.8697  46
  -2   3  17-21.2822 65.6330  44
  -2  -3  17 11.0033 40.6257  19
  -2  -3  17 24.8110 60.3561  37
  -2   3  17 66.4518 57.5680  31
  -2  -3  17 21.9866 52.4136  30
  -2  -3  17-49.1265 45.2697  25
  -2   3  17-21.2988 50.3102  21
  -2   3  17 19.2229 59.6104  26
  -2  -3  16 951.614 89.0992   9
  -2   3  16 594.147 87.1725   9
  -2  -3  16 657.225 149.684   3
  -2   3  16 336.658 134.285   3
  -2  -3  16 902.188 95.8324  46
  -2  -3  16 704.498 69.1151  49
  -2   3  16 548.855 91.9522  45
  -2   3  16 636.910 88.8615  42
  -2   3  16 726.435 95.3635  44
  -2  -3  16 930.442 78.5931  19
  -2  -3  16 829.974 92.4880  37
  -2   3  16 673.607 91.8084  31
  -2  -3  16 955.592 89.2078  30
  -2   3  16 602.835 84.0516  21
  -2  -3  16 759.764 81.6924  25
  -2   3  16 612.635 89.3908  26
  -2  -3  15 1251.65 107.136  46
  -2   3  15 813.268 101.936  45
  -2   3  15 735.206 98.6999  42
  -2   3  15 750.863 101.920  44
  -2  -3  15 1529.71 111.807  37
  -2   3  15 857.097 100.738  31
  -2  -3  15 1416.51 176.889   3
  -2   3  15 596.445 147.208   3
  -2   3  14 12391.4 821.374   6
  -2   3  14 11407.7 894.364   3
  -2   3  14 11046.8 817.020  18
  -2  -3  13-11.9574 100.177   3
  -2   3  13-14.2863 42.1463   6
  -2  -3  13 36.5125 34.3612   6
  -2   3  13-91.2583 125.730   3
  -2   3  13 68.2060 32.9143  18
  -2  -3  12 20707.5 1087.84   6
  -2  -3  12 24586.0 1181.10   3
  -2   3  12 12684.1 1137.90   3
  -2   3  11 16600.1 1401.22   6
  -2  -3  11 26290.9 1405.21   6
  -2   3  11 16605.9 1452.78   3
  -2  -3  11 30334.9 1485.67   3
  -2   3  10 332.305 102.103   3
  -2  -3  10 787.010 113.988   3
  -2  -3   9 5698.76 400.680   3
  -2   3   9 4458.95 395.700   3
  -2   3   8 5878.28 492.146   3
  -2   3   8 6216.79 499.989  15
  -2  -3   7 11956.7 802.469   3
  -2   3   7 11178.7 805.281   3
  -2   3   7 10778.5 814.089  15
  -2  -3   6 57435.2 3766.56   3
  -2   3   6 54431.6 3769.87   3
  -2   3   6 59254.4 3764.01   1
   2  -3  -6 53882.6 3760.96  16
  -2   3   6 54657.5 3785.97  15
  -2  -3   5 9084.61 654.449  11
  -2  -3   5 9451.25 648.229   1
  -2   3   5 9604.26 653.159   1
  -2   3   5 9148.98 678.641  15
   2  -3  -5 9275.25 654.715  16
  -2  -3   4 2704.77 227.328  11
  -2   3   4 3348.72 226.129   1
  -2  -3   4 3048.06 219.642   1
  -2  -3   4 3114.71 249.077  16
   2  -3  -4 2934.47 229.904  16
  -2  -3   4 2693.93 237.146  13
  -2  -3   4 2707.98 210.211  12
  -2   3   4 3329.72 259.837  15
  -2  -3   3 59.9270 48.1892  11
   2  -3  -3 43.7142 48.3375  16
  -2  -3   3 25.1073 28.6077  12
  -2  -3   3 77.4233 63.1008  16
  -2  -3   3 2.79729 31.3379   1
  -2   3   3 16.3690 34.4963   1
  -2  -3   2 2129.78 151.531   1
  -2   3   2 1845.10 154.352   1
  -2  -3   1 10750.0 679.942  14
  -2  -3   1 9101.07 640.831   1
  -2   3   1 9380.28 644.848   1
  -2  -3   0 27877.8 1778.25  14
  -2  -3   0 27287.6 1774.86  13
   2   3   0 24920.9 1747.96   2
  -2  -3  -1 15361.0 974.162  13
  -2  -3  -1 16678.0 979.500  14
   2  -3   1 13184.3 942.840   2
   2   3   1 13403.4 944.717   2
   2  -3   2 66.6933 32.9935   2
   2   3   2 133.645 37.8399   2
  -2  -3  -3 101.195 61.9975  14
   2   3   3 148.248 41.5959   2
   2  -3   3 123.324 33.0236   2
   2  -3   4 14808.9 971.036  13
   2  -3   4 12680.4 967.095   2
   2   3   4 14325.6 974.431   2
   2  -3   5 25795.5 1701.28  13
   2   3   5 25649.7 1712.65   2
   2  -3   5 24348.7 1704.71   2
   2   3   6 26080.3 1788.43  15
   2   3   6 26595.2 1805.35   2
   2  -3   6 27373.4 1799.27   2
   2   3   7 2184.77 160.302  18
   2   3   7 1807.29 184.136   2
   2  -3   7 2252.25 180.028   2
   2   3   8 6554.44 460.909  18
   2   3   8 6364.21 493.770   2
   2  -3   8 7256.92 486.818   2
   2  -3   9 6093.13 385.639  17
   2  -3   9 5210.38 415.050   2
   2   3  10 5336.94 438.614   5
   2  -3  10 6821.64 478.753   2
   2   3  10 5621.03 480.906   2
   2  -3  11 2224.90 145.817  17
   2   3  11 1579.78 144.418   5
   2  -3  11 2015.44 143.375   5
   2  -3  11 2153.29 191.145   2
   2   3  11 1606.09 191.794   2
   2  -3  12 5618.39 353.478  17
   2   3  12 4280.71 353.731   5
   2  -3  12 5398.75 353.435   5
   2  -3  12 5566.83 403.286   2
   2   3  12 4241.73 404.111   2
   2  -3  13 835.279 76.2292  17
   2  -3  13 1035.23 133.672   2
   2   3  13 751.271 138.194   2
   2  -3  14 5935.07 414.552  17
   2  -3  14 5989.32 416.458  49
   2  -3  14 6793.84 483.786   2
   2   3  14 5865.56 490.936   2
   2  -3  15 322.199 45.1552  17
   2   3  15 269.027 51.9429  38
   2  -3  15 377.501 54.4523  49
   2   3  15 101.236 129.763   4
   2   3  15 315.779 117.496   2
   2  -3  15 243.409 97.9479   4
   2  -3  15 200.193 95.8470   2
   2  -3  16 2892.48 206.517  49
   2  -3  16 2968.56 207.232  38
   2   3  16 2685.83 211.578  38
   2  -3  16 3317.07 216.954  43
   2  -3  16 2198.59 197.973  17
   2   3  16 3016.45 224.898  33
   2  -3  16 3096.77 207.790  10
   2   3  16 2611.88 210.687  10
   2   3  16 2650.95 286.389   4
   2  -3  16 3283.59 278.134   4
   2  -3  17 6.98533 60.5084  43
   2   3  17-65.7068 116.993   4
   2  -3  17 13.1982 84.9474   4
   2   3  17 34.5764 50.5785  38
   2  -3  17 26.8290 41.7512  38
   2   3  17-56.6915 60.6010  10
   2  -3  17-5.76031 46.0992  10
   2  -3  17 58.0770 49.6891  49
   2  -3  18 7957.01 571.125   4
   2   3  18 5957.70 570.076   4
   2  -3  18 6905.98 487.747  38
   2   3  18 6929.02 494.791  38
   2  -3  18 7491.75 495.447  43
   2  -3  18 7401.43 488.925  10
   2   3  18 6324.17 491.454  10
   2  -3  19 5301.23 469.289   4
   2   3  19 5057.83 486.590   4
   2  -3  19 6027.62 401.433  10
   2   3  19 5257.97 404.348  10
   2   3  19 5801.59 408.192  38
   2   3  19 6166.97 418.989  42
   2  -3  19 5866.59 407.422  43
   2  -3  19 5359.24 399.433  38
   2   3  20 4437.91 312.076  38
   2  -3  20 4081.53 309.256  43
   2   3  20 4498.96 320.481  42
   2  -3  20 3647.68 365.727   4
   2   3  20 3665.72 384.733   4
   2   3  20 4292.28 320.014  33
   2   3  20 3886.92 307.476  10
   2  -3  20 4152.49 302.160  10
   2   3  20 4540.39 319.702  21
   2   3  21 2313.43 181.257  45
   2  -3  21 1902.23 166.827  43
   2   3  21 1922.10 175.150  42
   2   3  21 1987.12 166.103  38
   2  -3  21 1681.54 215.914   4
   2   3  21 1756.44 234.916   4
   2   3  21 2114.72 176.914  33
   2   3  21 2156.92 178.319  21
   2   3  21 1733.05 161.445  10
   2  -3  21 1992.15 157.654  10
   2   3  22 1480.89 143.272  38
   2   3  22 1789.95 157.957  42
   2  -3  22 1522.30 145.473  43
   2   3  22 1635.77 154.274  47
   2   3  22 1748.44 158.833  45
   2   3  22 1584.49 153.257  33
   2   3  22 1933.40 152.538  26
   2   3  22 1814.81 157.406  21
   2   3  23 82.8281 68.5966  42
   2   3  23 244.969 74.3230  47
   2   3  23 137.143 69.9277  45
   2   3  23 66.8064 53.8770  38
   2   3  23 138.613 62.6357  33
   2   3  23 113.621 58.1229  28
   2   3  23 148.725 68.4196  31
   2   3  23 111.536 57.8992  26
   2   3  23 145.579 64.2711  21
   2   3  24 1099.53 109.949  38
   2   3  24 1175.79 121.958  42
   2   3  24 1266.81 128.049  44
   2   3  24 1230.79 122.775  45
   2   3  24 1166.61 118.885  47
   2   3  24 1107.12 117.077  33
   2   3  24 1204.88 120.782  31
   2   3  24 1208.12 113.272  28
   2   3  24 1193.76 112.942  26
   2   3  24 1292.44 123.816  21
   2   3  25 171.509 63.2303  42
   2   3  25 362.891 74.9344  44
   2   3  25 261.158 63.6133  47
   2   3  25 307.314 68.4386  45
   2   3  25 267.293 60.5406  33
   2   3  25 220.500 53.7082  28
   2   3  25 180.089 62.8013  31
   2   3  25 188.560 52.2687  26
   2   3  25 183.758 63.7849  21
   2   3  26 241.784 61.8393  42
   2   3  26 204.167 61.6287  44
   2   3  26 166.749 55.3655  31
   2   3  26 182.081 57.4867  21
   2   3  26 132.375 54.9502  47
   2   3  26 186.206 60.1534  45
   2   3  27 713.044 78.7726  45
   2   3  27 840.593 85.3859  44
   2   3  27 637.235 77.0415  31
   2   3  28 1038.79 95.6776  45
   2   3  28 1223.27 100.835  44
   2   3  28 1160.15 96.0279  31
   2   3  29 72.8275 30.8152  44
   2   3  29 74.2670 27.7124  31
  -2   4  29 23.6149 25.0449  47
  -2   4  29 40.6160 21.8364  44
  -2   4  29-17.4642 22.2115  30
  -2   4  28 34.9280 38.9209  47
  -2   4  28-10.7177 34.5332  44
  -2   4  28-7.75522 36.9231  30
  -2   4  27 51.5035 45.6007  44
  -2   4  27 99.9206 50.2489  47
  -2   4  26 169.885 61.6217  47
  -2   4  26 91.5749 55.2962  44
  -2   4  26-3.26134 49.8309  31
  -2   4  26 141.465 50.9686  28
  -2   4  25 108.731 65.9169  47
  -2   4  25 239.289 65.9765  44
  -2   4  25 217.035 62.9179  31
  -2   4  25 114.080 56.5949  28
  -2   4  24 746.529 104.149  47
  -2   4  24 844.410 93.9926  46
  -2   4  24 848.988 103.609  44
  -2   4  24 836.572 100.581  31
  -2   4  23 1606.06 153.345  36
  -2   4  23 1848.65 162.033  31
  -2   4  23 1897.88 168.446  47
  -2   4  23 1897.44 159.963  46
  -2   4  23 1934.57 167.578  44
  -2   4  22 406.475 80.1751  36
  -2   4  22 320.708 89.2236  47
  -2   4  22 329.185 82.8627  46
  -2   4  22 373.461 80.7238  26
  -2   4  22 535.365 83.5804  31
  -2   4  22 541.852 91.0225  44
  -2   4  21 697.093 99.4873  44
  -2  -4  21 610.833 60.4557  49
  -2   4  21 437.752 98.6599  47
  -2   4  21 412.022 91.2052  45
  -2   4  21 361.330 85.9328  46
  -2   4  21 502.718 88.4082  36
  -2   4  21 489.687 90.1782  31
  -2   4  21 540.595 91.0721  26
  -2   4  21 511.242 80.1019  21
  -2   4  20 764.965 108.510  44
  -2  -4  20 770.781 76.5978  49
  -2   4  20 1017.47 116.332  45
  -2   4  20 881.602 106.191  36
  -2   4  20 762.535 104.434  28
  -2   4  20 833.314 105.825  31
  -2   4  20 705.271 96.0767  21
  -2  -4  20 934.681 86.5952  19
  -2   4  20 792.548 108.162  26
  -2   4  19 1125.32 127.402   9
  -2  -4  19 1544.62 117.956  49
  -2   4  19 1364.04 148.679  45
  -2   4  19 1445.13 147.651  44
  -2   4  19 1547.01 145.269  31
  -2   4  19 1275.89 144.311  28
  -2   4  19 1338.52 134.607  21
  -2   4  18 1391.03 153.179  45
  -2  -4  18 1481.95 125.158  49
  -2   4  18 1521.96 154.544  44
  -2  -4  18 2047.96 136.236  19
  -2  -4  18 2165.62 153.988  37
  -2   4  18 1519.70 151.120  28
  -2   4  18 1559.35 148.158  31
  -2   4  18 1119.76 134.953  21
  -2  -4  17 4911.33 341.343  49
  -2   4  17 4101.16 360.805  45
  -2   4  17 4485.45 362.690  44
  -2   4  17 4120.60 360.181  26
  -2   4  17 4367.35 360.259  28
  -2   4  17 4496.23 359.677  31
  -2   4  17 3984.86 351.485  21
  -2   4  16 59.2797 66.1076  45
  -2   4  16-32.2466 67.0300  44
  -2  -4  16-34.1893 47.0447  19
  -2   4  16 2.82672 38.8118  18
  -2  -4  16-75.6999 67.3088  37
  -2   4  16 110.359 63.3199  31
  -2   4  16 8.28285 53.9854  21
  -2  -4  16 14.7271 49.0565  25
  -2   4  16-26.3517 66.4425  26
  -2   4  15 11227.9 889.415  45
  -2   4  15 11047.5 889.144  44
  -2  -4  15 17297.2 885.487  19
  -2   4  15 9573.29 873.107  18
  -2  -4  15 19703.5 901.362  37
  -2   4  15 11096.8 886.080  31
  -2   4  15 10633.2 887.326  26
  -2  -4  15 18605.5 893.847  25
  -2   4  14 4579.11 392.637  45
  -2   4  14 4608.45 392.835  44
  -2   4  14 4124.13 379.132  18
  -2  -4  14 7154.63 389.638  19
  -2  -4  14 7956.33 403.674  37
  -2   4  14 4608.54 389.322  31
  -2   4  14 4702.28 393.503  26
  -2  -4  14 7910.68 398.283  25
  -2   4  13-13.6313 50.3101  45
  -2   4  13 9.02438 52.8077  44
  -2   4  13-2.92584 40.3563  18
  -2  -4  13-84.1019 63.5626  37
  -2   4  13 7.94086 49.5224  31
  -2  -4  13 3.43491 42.8439  25
  -2   4  13 4.52533 54.2532  26
  -2   4  12 2103.87 246.306   3
  -2   4  12 2332.80 201.533  18
  -2   4  11 1293.44 153.716   3
   2  -4 -10 377.229 80.6809  16
  -2   4  10 281.909 81.9401   3
   2  -4  -9 20719.6 1422.12  16
  -2   4   9 22464.1 1457.23  15
  -2   4   9 19398.8 1417.89   3
  -2   4   8 5142.89 417.831  15
   2  -4  -8 5145.64 387.590  16
  -2   4   8 4857.72 379.958   3
   2  -4  -7 164.423 63.5585  16
  -2   4   7 225.250 96.6482  15
  -2   4   7 68.1376 68.8038   3
  -2   4   6 246.357 102.812  15
   2  -4  -6 190.487 63.4618  16
  -2   4   6 236.455 56.3719   3
  -2  -4   5 8819.20 638.661  11
  -2   4   5 8864.96 678.240  15
   2  -4  -5 9367.61 651.003  16
  -2  -4   4 453.118 74.4343  11
   2  -4  -4 419.638 81.1871  16
  -2  -4   4 524.382 93.3520  13
  -2   4   4 374.782 108.014  15
  -2  -4   3 9900.31 698.439  11
  -2  -4   3 9283.52 710.775  13
   2  -4  -3 10393.0 709.101  16
  -2  -4   2 1014.25 82.4177  12
   2  -4  -2 838.821 74.9080  17
   2  -4  -1 17718.9 1189.97  17
   2   4   0 8377.13 507.432  18
   2  -4   0 6668.34 499.895  17
  -2  -4   0 7829.11 558.585  16
  -2  -4  -1 5181.35 396.404  16
  -2  -4  -1 5233.09 386.816  14
   2  -4   1 4313.85 338.089  17
  -2  -4  -1 4683.69 383.148  13
   2   4   1 5935.13 347.374  18
   2   4   2 581.183 64.6721  18
  -2  -4  -2 628.002 100.187  14
  -2  -4  -2 526.644 107.013  16
   2  -4   2 607.521 58.3687  17
  -2  -4  -3 15377.4 1010.31  14
   2  -4   3 13160.6 961.954  17
   2  -4   3 13699.9 984.585  13
   2   4   3 16108.3 969.371  18
   2  -4   4 585.218 61.8665  17
   2   4   4 789.312 71.9838  18
   2  -4   4 490.786 79.9673  13
  -2  -4  -4 682.503 102.881  14
  -2  -4  -5 4711.83 364.868  14
   2   4   5 4906.48 326.637  18
   2  -4   5 4070.80 335.391  13
  -2  -4  -6-8.76165 60.2877  14
   2   4   7 234.122 66.9171   2
   2  -4   7 269.073 42.2493  17
  -2  -4  -7 306.927 78.9801  14
   2   4   8 813.877 113.073   2
  -2  -4  -8 998.831 131.452  14
   2   4   8 1034.27 99.9669  18
   2   4   9 8151.66 654.799   2
   2  -4   9 7593.54 641.292   4
  -2  -4  -9 8529.95 669.177  14
   2   4   9 8624.14 629.321  18
   2  -4  10 1155.64 145.395   4
  -2  -4 -10 1337.92 169.077  14
   2  -4  11 4251.39 368.423   4
  -2  -4 -11 4050.19 382.523  14
  -2  -4 -12 3192.71 311.543  14
   2  -4  12 3516.14 260.152  49
   2   4  12 3411.96 273.693  33
   2  -4  12 3029.28 291.083   4
   2   4  13 8421.99 665.520  33
   2  -4  13 10543.6 653.774  17
   2  -4  13 8631.37 689.872   4
   2   4  14 5777.55 442.954  33
   2  -4  14 6464.92 426.615  17
   2  -4  14 5664.95 469.977   4
   2  -4  15 1073.55 89.2738  17
   2   4  15 780.463 106.694  33
   2   4  16 3321.30 252.619  33
   2  -4  16 3010.28 226.744  17
   2   4  16 3594.39 249.299  42
   2   4  16 2853.66 242.847  45
   2  -4  16 3145.75 231.465  49
   2   4  17 4764.65 342.232  33
   2   4  17 4494.72 335.954  42
   2   4  17 3977.49 322.988  38
   2  -4  17 5109.27 330.612  43
   2   4  17 4289.71 333.165  45
   2  -4  17 4468.81 319.353  49
   2   4  18 65.4144 53.2664  38
   2   4  18 125.600 68.4846  33
   2  -4  18 83.9702 63.8649  43
   2   4  18 105.447 67.7854  42
   2   4  18 44.3376 61.5476  45
   2  -4  18 110.673 55.4659  49
   2   4  19 484.599 72.3271  38
   2   4  19 440.901 87.6762  33
   2  -4  19 653.347 84.9692  43
   2   4  19 510.619 86.8234  42
   2   4  19 560.640 87.2782  45
   2   4  20 942.256 110.835  45
   2   4  20 849.948 114.355  33
   2   4  20 903.851 111.350  42
   2   4  20 1012.50 114.426  44
   2  -4  20 1063.73 108.601  43
   2   4  20 903.501 98.9416  38
   2   4  20 979.665 117.800  31
   2   4  20 1295.83 119.382  21
   2   4  21 237.477 67.0287  45
   2   4  21 188.912 55.1718  38
   2   4  21 278.462 77.4111  33
   2   4  21 198.049 70.6731  42
   2  -4  21 228.569 67.8320  43
   2   4  21 288.792 74.0409  44
   2   4  21 196.951 74.5506  31
   2   4  21 203.805 73.4879  21
   2   4  22 659.691 96.3572  47
   2   4  22 766.237 92.0416  45
   2   4  22 655.755 79.1516  38
   2   4  22 837.411 101.277  31
   2   4  22 683.707 94.6352  26
   2   4  22 583.261 95.4091  21
   2   4  22 813.443 94.8320  42
   2   4  22 742.106 96.8606  44
   2  -4  22 668.235 89.4883  43
   2   4  23 1362.66 139.274  47
   2   4  23 1544.00 138.345  45
   2   4  23 1547.32 142.425  31
   2   4  23 1632.08 140.289  26
   2   4  23 1515.30 137.433  28
   2   4  23 1598.34 140.041  21
   2   4  23 1587.09 142.266  44
   2   4  23 1435.09 138.361  42
   2   4  24 141.262 61.9886  47
   2   4  24 120.236 53.9552  45
   2   4  24 98.1762 61.6967  31
   2   4  24 116.766 54.8605  28
   2   4  24 180.766 62.6000  21
   2   4  24 199.729 57.3530  26
   2   4  24 109.854 57.5392  42
   2   4  24 60.2927 57.6417  44
   2   4  25 923.693 94.1767  47
   2   4  25 805.292 90.2957  45
   2   4  25 1011.92 91.5266  28
   2   4  25 911.683 91.0987  26
   2   4  25 981.661 95.4168  21
   2   4  25 860.511 95.1559  44
   2   4  26 9.80723 37.4591  45
   2   4  26 38.8975 46.9711  47
   2   4  26 23.5884 35.3142  28
   2   4  26-11.7552 44.8155  21
   2   4  26 12.4785 38.6099  26
   2   4  26-8.55597 43.2541  44
   2   4  27 56.1251 36.0302  44
   2   4  28 83.5842 25.3769  44
  -2   5  27-20.1559 32.3635  47
  -2   5  27 8.58036 24.0305  44
  -2   5  26 2066.08 154.671  47
  -2   5  26 1903.61 149.101  44
  -2   5  25 12.5884 52.0058  47
  -2   5  25 69.1633 46.7434  44
  -2   5  24 79.9587 53.7088  44
  -2   5  24 104.072 63.4804  47
  -2   5  24 35.9198 51.3615  31
  -2   5  24 87.5477 57.0294  28
  -2   5  23-24.0465 60.7874  44
  -2   5  23 33.7390 54.5145  31
  -2   5  23 33.3381 59.4965  28
  -2   5  23 50.7904 63.7216  47
  -2   5  23 10.2672 54.9704  46
  -2   5  22-14.4488 56.8580  36
  -2   5  22-49.1521 63.6544  44
  -2   5  22-4.67592 72.3308  47
  -2   5  22 107.140 64.0375  46
  -2   5  22 8.32175 58.0272  31
  -2   5  22 60.1414 64.0938  28
  -2   5  21 3500.57 279.364  36
  -2   5  21 3579.68 285.486  28
  -2   5  21 3818.47 283.388  31
  -2   5  21 3388.00 285.559  26
  -2  -5  21 4114.79 262.773  49
  -2   5  21 3733.40 283.032  46
  -2   5  21 3312.52 281.567  44
  -2   5  20 634.981 98.9824  44
  -2  -5  20 800.900 71.5016  49
  -2   5  20 562.178 98.6554  26
  -2   5  20 627.020 83.0455  21
  -2   5  20 694.725 102.220  28
  -2   5  20 707.386 94.8995  31
  -2   5  19 1591.36 151.398  44
  -2  -5  19 1551.96 124.831  49
  -2   5  19 1569.88 153.217  28
  -2   5  19 1358.01 146.484  31
  -2   5  19 1397.35 151.441  26
  -2  -5  19 1840.14 134.724  19
  -2   5  18 6309.39 492.447  28
  -2   5  18 6145.16 487.513  31
  -2   5  18 6105.52 492.313  26
  -2   5  18 5806.61 487.735  44
  -2  -5  18 6989.32 471.271  49
  -2   5  17 279.668 74.0705  44
  -2  -5  17 182.670 52.3750  49
  -2  -5  17 355.624 59.1723  19
  -2   5  17 220.372 51.6249  18
  -2   5  17 256.474 75.0252  31
  -2   5  17 360.913 80.3673  28
  -2   5  17 272.607 79.7504  26
  -2  -5  16 26.8579 50.4393  19
  -2   5  16-33.9008 47.1691  18
  -2   5  16 11.5093 64.3694  26
  -2   5  16 19.2949 59.3389  31
  -2   5  16 11.1633 67.6964  28
  -2   5  16-5.29412 63.0925  44
  -2  -5  15 503.640 68.2967  19
  -2   5  15 253.713 60.2397  18
  -2   5  15 303.014 82.0975  26
  -2   5  15 274.484 54.1281  27
  -2   5  15 465.183 77.6907  31
  -2   5  15 334.355 79.8235  44
  -2   5  14 1620.04 148.197  18
  -2   5  14 1705.44 160.427  44
  -2   5  14 1855.46 166.940  26
  -2   5  14 1975.95 160.091  31
  -2   5  14 1404.02 145.107  27
  -2   5  13 644.760 85.4984  18
  -2   5  13 965.875 100.096  44
  -2   5  13 945.846 100.901  26
  -2   5  13 738.580 85.2004  27
  -2   5  13 760.021 89.9379  31
  -2   5  12 4642.72 343.287  18
  -2   5  12 4458.64 344.040  27
  -2   5  12 5592.21 359.386  26
  -2   5  12 4669.28 349.479  44
  -2   5  11-25.3399 48.9173  18
  -2   5  11-16.7806 49.8465  44
  -2   5  11 15.7567 43.1597  27
  -2   5  11 23.4987 54.6592  26
  -2  -5  11 14.8761 44.3214  25
  -2   5  10 7574.65 598.257  27
  -2   5  10 9550.00 608.653  26
  -2  -5  10 9168.77 604.361  25
  -2   5   9 442.460 67.8847  27
  -2   5   9 424.252 71.1102  26
  -2  -5   9 441.963 65.0870  25
  -2   5   9 597.540 131.758  15
  -2  -5   8 3073.52 226.481  25
  -2   5   8 2988.83 301.958  15
   2  -5  -8 2828.63 262.999  16
  -2   5   7 612.826 136.855  15
   2  -5  -7 434.744 96.9771  16
   2  -5  -6 1589.14 172.646  16
  -2   5   6 1722.92 211.804  15
  -2  -5   5 471.214 75.2109  11
  -2   5   5 558.672 137.747  15
  -2  -5   4 4689.33 428.949  11
  -2  -5   4 5097.73 451.267  13
   2   5  -4 6518.98 409.775  18
  -2   5   4 6760.28 506.492  15
  -2  -5   3 825.499 108.705  11
  -2  -5   3 762.270 131.181  13
   2   5  -3 1054.93 89.4757  18
  -2  -5   2 37.4235 51.9952  11
   2  -5  -2 36.2236 32.0988  17
  -2  -5   2 12.5515 80.8085  16
  -2  -5   2 62.2997 80.4686  13
   2   5  -2 13.8281 40.2559  18
   2   5  -1 579.801 61.3135  18
  -2  -5   1 281.370 93.3605  13
  -2  -5   1 386.399 109.358  16
  -2  -5   0 17833.4 1165.32  16
   2   5   0 20598.7 1098.72  18
  -2  -5  -1 288.455 111.925  16
   2   5   1 392.730 68.3467  18
   2  -5   2 5524.51 437.405  13
  -2  -5  -2 6424.38 479.037  16
   2  -5   2 5143.29 402.112  17
   2   5   3 84.2061 49.8843  18
  -2  -5  -3 65.4960 81.6271  13
   2  -5   3 59.4393 37.7880  17
  -2  -5  -3 25.8081 74.1918  16
   2  -5   3 35.6785 56.5670  13
   2   5   4 438.444 62.7432  18
   2  -5   4 200.968 46.4733  17
   2  -5   4 269.456 67.8669  13
  -2  -5  -4 303.238 105.237  16
  -2  -5  -5 797.481 137.824  16
   2  -5   5 771.051 100.424  13
   2   5   5 1018.03 93.3178  18
   2  -5   5 814.309 79.4321  17
  -2  -5  -6 4000.52 357.880  14
   2   5   6 4580.58 320.684  18
  -2  -5  -7 72.7562 68.4188  14
  -2  -5  -8 21986.1 1431.70  35
  -2  -5  -8 21666.4 1476.58  14
   2  -5   8 20208.0 1422.93  17
   2   5   8 21759.5 1436.65  27
   2  -5   8 21006.6 1426.36  19
   2   5   9 1607.94 147.608  33
   2  -5   9 1953.62 142.948  32
  -2  -5  -9 1659.19 144.540  35
   2  -5   9 1812.68 138.909  17
  -2  -5  -9 1705.70 183.514  14
   2   5   9 1813.06 150.202  18
   2   5   9 1564.89 148.371  27
   2  -5   9 1753.55 142.754  19
   2  -5  10 2242.53 168.182  32
  -2  -5 -10 2070.99 171.099  35
   2   5  10 2400.64 179.740  33
   2  -5  10 2239.30 167.093  17
   2   5  10 2077.82 177.348  27
   2  -5  10 2011.44 169.731  19
   2  -5  11-19.4768 46.9155  19
   2  -5  11 34.4746 40.6636  17
   2   5  11 17.0525 48.4923  27
   2  -5  11-7.28662 47.0650  49
   2   5  11 23.1463 51.7882  33
  -2  -5 -11 29.2982 44.5534  35
   2  -5  12 1633.25 132.421  17
   2   5  12 1421.08 139.000  27
   2  -5  12 1688.18 133.350  49
   2   5  12 1787.59 150.832  33
  -2  -5 -12 1631.72 137.712  35
   2  -5  13 770.405 76.4268  17
   2   5  13 604.476 94.9740  33
  -2  -5 -13 571.478 75.0201  35
   2  -5  13 731.591 79.1889  49
   2   5  13 594.165 79.1603  27
  -2  -5 -14 1018.40 101.832  35
   2   5  14 1122.86 121.719  33
   2   5  14 851.180 101.970  27
   2   5  15 957.044 97.5165  27
   2   5  15 1090.73 118.340  33
   2   5  16-51.1665 67.3830  33
   2   5  16-17.2974 61.1194  42
   2   5  17 359.334 83.3329  33
   2   5  17 376.281 74.3573  42
   2   5  17 424.758 72.4443  44
   2   5  18 10538.3 798.226  33
   2   5  18 10663.4 790.232  42
   2   5  18 10790.3 791.631  44
   2   5  19 927.093 111.970  33
   2   5  19 680.202 98.3550  42
   2   5  19 734.579 98.5731  44
   2   5  19 896.609 112.139  31
   2  -5  19 934.299 91.6173  49
   2   5  20 784.937 106.593  33
   2   5  20 857.199 105.239  31
   2   5  20 811.960 104.179  21
   2   5  20 722.674 93.8951  42
   2   5  20 776.417 94.3404  44
   2  -5  20 1030.63 98.2555  43
   2   5  21 79.1261 66.1904  31
   2   5  21 36.0098 60.4445  21
   2   5  21 35.0681 52.3767  44
   2   5  21 60.1605 56.2642  42
   2  -5  21 158.062 59.5710  43
   2   5  22 921.627 100.900  31
   2   5  22 744.722 95.2620  21
   2   5  22 617.423 87.4932  44
   2  -5  22 1017.65 90.8027  43
   2   5  23-29.2587 57.4887  47
   2   5  23 57.1093 54.7089  31
   2   5  23 59.3046 53.9128  28
   2   5  23 7.25552 51.7032  21
   2   5  23 30.4167 54.1850  26
   2   5  23 3.02270 44.5014  44
   2  -5  23 56.8375 46.5871  43
   2   5  24 252.227 59.2444  47
   2   5  24 345.193 58.2430  28
   2   5  24 401.534 62.7170  31
   2   5  24 223.115 55.6087  26
   2   5  24 257.774 56.1767  21
   2   5  24 223.608 48.2733  44
   2   5  25 123.654 47.8719  47
   2   5  25 118.044 43.1264  28
   2   5  25 122.184 48.6320  31
   2   5  25 142.654 45.3409  26
   2   5  25 106.257 42.3883  21
   2   5  25 119.838 34.7360  44
   2   5  26 5826.85 414.921  28
   2   5  26 6376.88 419.154  31
   2   5  27 2.70156 22.9688  31
  -2   6  26 105.053 24.6301  30
  -2   6  25 1.84346 31.8006  47
  -2   6  24 48.9393 27.6685  44
  -2   6  24 120.416 46.0141  47
  -2   6  24 109.677 41.6357  28
  -2   6  23 8.53400 35.7047  44
  -2   6  23 9.29836 52.9431  47
  -2   6  23 33.6327 46.2909  28
  -2   6  22 779.318 82.8488  31
  -2   6  22 875.708 97.3303  47
  -2   6  22 768.291 83.5289  44
  -2   6  22 1080.78 94.8680  46
  -2   6  22 1007.06 95.7553  28
  -2   6  21 121.256 51.7659  44
  -2   6  21 15.1660 47.4824  31
  -2   6  21 165.417 64.1787  28
  -2   6  21 143.916 65.6135  47
  -2   6  21 153.693 62.4607  46
  -2  -6  21 93.4698 35.0993  49
  -2   6  20-15.0053 63.4456  36
  -2   6  20 44.1384 52.8342  31
  -2   6  20 79.9025 62.6017  28
  -2  -6  20 32.7600 37.4968  49
  -2   6  20 17.9551 51.7219  44
  -2   6  19 128.835 56.5818  31
  -2   6  19 120.227 72.1802  26
  -2   6  19 119.405 69.0235  28
  -2  -6  19 210.949 45.3535  49
  -2   6  19 102.057 58.1346  44
  -2   6  18 1717.93 181.941  44
  -2  -6  18 2556.94 171.892  49
  -2  -6  18 2903.77 181.583  19
  -2   6  18 2187.20 195.933  26
  -2   6  18 2116.51 193.718  28
  -2   6  18 2050.38 182.940  31
  -2   6  17 3315.03 291.862  44
  -2  -6  17 4362.53 281.413  49
  -2   6  17 3913.36 302.553  28
  -2   6  17 3205.00 289.145  31
  -2   6  17 3711.65 302.241  26
  -2  -6  17 4930.72 291.106  19
  -2  -6  16 402.682 64.3747  19
  -2   6  16 309.333 58.0698  18
  -2   6  16 212.720 64.8036  44
  -2   6  16 242.226 51.9748  27
  -2   6  16 239.820 76.3020  28
  -2   6  16 279.841 82.9968  26
  -2   6  15 2141.67 176.379  18
  -2   6  15 2134.44 182.246  44
  -2   6  15 2485.72 194.483  28
  -2   6  15 2449.25 196.522  26
  -2   6  15 2030.97 174.931  27
  -2   6  14 1309.74 127.443  18
  -2   6  14 1558.75 145.441  26
  -2   6  14 1631.86 143.698  28
  -2   6  14 1264.24 124.518  27
  -2  -6  13 2199.07 171.270  19
  -2   6  13 2006.29 174.030  18
  -2   6  13 2019.47 174.846  27
  -2   6  13 2294.62 188.622  26
  -2  -6  12 1215.90 109.030  19
  -2   6  12 1101.26 113.252  18
  -2   6  12 1087.83 121.993  26
  -2   6  12 1052.03 113.673  27
   2  -6 -11 3222.43 250.543  32
  -2   6  11 3369.44 260.472  27
  -2   6  11 3498.09 267.362  26
  -2  -6  11 3528.67 253.616  19
  -2   6  11 3398.32 259.700  18
   2  -6 -10 1255.62 123.055  32
  -2   6  10 1597.10 135.753  18
  -2   6  10 1494.47 137.005  27
  -2   6  10 1657.08 142.854  26
  -2   6  10 1353.42 127.134  39
  -2   6   9 3714.83 301.693  39
  -2   6   9 4234.64 308.690  18
   2  -6  -9 4075.05 301.067  32
  -2   6   9 4264.30 311.489  27
  -2   6   9 4560.55 312.434  26
  -2  -6   9 4123.18 304.432  25
  -2   6   8 56.7242 51.3535  39
  -2   6   8-57.4925 55.0227  27
  -2  -6   8-26.6147 54.1601  25
  -2   6   8 8.67991 54.5703  26
  -2   6   8-36.8271 104.367  15
  -2   6   7 6669.73 467.504  39
  -2   6   7 6957.12 472.935  27
  -2  -6   7 6104.60 462.153  25
  -2   6   7 7237.35 571.212  15
  -2   6   6 2743.80 218.291  39
  -2   6   6 3199.97 226.095  27
   2   6  -6 2664.39 214.353  27
  -2  -6   6 2584.93 212.836  25
  -2   6   5 1164.40 113.553  39
  -2   6   5 1402.99 216.877  15
   2   6  -5 1093.30 108.705  27
  -2  -6   5 1090.80 107.485  25
  -2   6   4 7993.16 588.522  39
  -2   6   4 9083.03 702.569  15
   2   6  -4 9376.13 583.697  18
  -2  -6   4 8087.81 582.010  35
   2   6  -4 8448.45 587.850  27
  -2   6   4 8218.52 590.743  27
  -2  -6   4 8141.84 582.349  25
  -2   6   3 782.975 93.0425  39
  -2  -6   3 837.560 86.8303  35
  -2  -6   3 831.095 85.7245  25
  -2   6   3 757.150 93.0514  27
   2   6  -3 843.405 94.1951  27
   2   6  -3 932.083 89.5189  18
  -2  -6   3 755.083 138.630  13
  -2   6   3 731.794 181.847  15
  -2  -6   2 1727.85 209.320  13
   2   6  -2 2450.07 159.537  18
  -2  -6   2 1842.99 149.103  25
   2  -6  -2 1770.76 153.191  32
  -2  -6   2 1813.89 151.335  35
  -2   6   2 1675.88 155.875  27
   2   6  -2 1885.52 160.401  27
  -2  -6   2 1708.87 178.091  11
  -2  -6   1 3796.34 296.049  35
   2  -6  -1 4148.31 297.687  32
  -2  -6   1 3726.12 328.299  11
  -2   6   1 3925.12 302.111  27
   2   6  -1 4208.06 305.149  27
  -2  -6   1 3421.17 349.796  13
   2   6  -1 4753.70 301.537  18
  -2  -6   0-3.67429 46.3215  35
   2  -6   0 122.588 53.1452  32
  -2  -6   0-73.8516 75.9179  11
   2   6   0-22.9539 55.1968  27
  -2   6   0 59.3440 52.2896  27
   2  -6   0-60.9506 85.6043  13
  -2  -6   0-77.0191 102.892  13
  -2  -6   0 46.9804 92.1969  16
   2   6   0 3.70246 49.0967  18
   2   6   1 563.206 78.4260  27
  -2   6  -1 636.984 76.4041  27
  -2  -6  -1 377.345 66.7069  35
   2   6   1 591.627 77.4930  18
   2  -6   1 263.588 94.7043  13
  -2  -6  -1 233.867 112.034  13
  -2  -6  -1 470.095 125.421  16
   2   6   2 632.182 82.6500  27
  -2   6  -2 459.816 72.5217  27
   2  -6   2 297.235 89.6914  13
  -2  -6  -2 551.112 133.218  16
   2   6   2 644.103 78.8785  18
  -2   6  -3 2807.65 233.892  27
   2   6   3 3263.14 242.983  27
   2  -6   3 2923.80 231.947  32
  -2  -6  -3 3086.46 234.166  35
   2   6   3 3837.08 242.259  18
  -2  -6  -3 3421.15 315.392  16
   2  -6   3 2448.31 259.546  13
  -2  -6  -4 14261.3 948.575  35
   2  -6   4 14085.3 944.948  32
  -2  -6  -4 14728.3 1031.77  16
   2   6   4 16630.0 954.750  18
  -2   6  -4 13857.5 946.287  27
   2   6   4 14454.5 955.314  27
   2  -6   4 11714.6 936.928  19
   2  -6   5 11001.1 724.312  32
  -2  -6  -5 10669.9 726.669  35
  -2  -6  -5 10507.0 805.324  16
   2   6   5 12594.8 733.219  18
  -2  -6  -5 9194.47 783.834  13
  -2   6  -5 10850.8 724.240  27
   2  -6   5 9002.76 716.423  19
  -2  -6  -6 2443.00 185.918  35
   2  -6   6 2357.20 182.442  32
  -2  -6  -6 2563.45 265.056  16
   2   6   6 2732.18 194.213  18
  -2  -6  -6 2100.18 243.264  13
   2   6   6 2574.02 198.190  27
  -2   6  -6 2323.21 180.903  27
   2  -6   6 1816.16 176.253  19
   2   6   7 61.3275 56.6360  27
   2  -6   7 78.9127 49.3596  32
  -2  -6  -7 85.5284 50.6579  35
  -2  -6  -7 56.9110 105.601  13
   2  -6   7 55.9224 49.5955  19
  -2  -6  -7 151.354 102.704  16
   2   6   7 114.607 62.2233  18
   2   6   8 20.4641 54.4646  27
   2  -6   8 67.6430 46.8674  32
  -2  -6  -8 28.7405 50.6615  35
  -2  -6  -8-71.8478 103.196  13
   2  -6   8-6.44626 47.8914  19
  -2  -6  -8-17.1076 98.2383  16
   2   6   9 1598.23 144.861  27
  -2  -6  -9 1583.00 135.840  35
   2  -6   9 1434.71 130.582  32
  -2  -6  -9 1617.61 210.160  16
   2   6  10 239.496 64.4773  33
  -2  -6 -10 204.524 61.3260  35
  -2  -6 -10 211.079 114.261  16
   2   6  10 276.495 68.7420  27
   2  -6  10 224.955 58.3918  49
   2   6  11 6011.79 444.106  33
  -2  -6 -11 5877.37 437.794  35
  -2  -6 -11 5831.11 523.077  16
   2   6  11 6221.36 445.792  27
   2  -6  11 6498.69 431.408  49
  -2  -6 -12 5573.72 410.386  35
   2   6  12 5881.76 419.085  33
  -2  -6 -12 4913.20 487.901  16
   2   6  12 5094.94 413.280  27
   2  -6  12 6466.61 405.341  49
   2   6  13 1271.41 124.759  33
  -2  -6 -13 1135.82 108.123  35
  -2  -6 -13 1151.84 181.385  16
   2   6  13 1106.77 115.891  27
   2  -6  13 1113.84 106.260  49
  -2  -6 -14 1070.76 105.831  35
   2   6  14 1135.06 122.722  33
   2   6  14 1247.93 114.861  27
   2  -6  14 1352.62 108.561  49
   2  -6  15 1532.23 116.405  49
   2   6  15 1318.30 132.481  33
  -2  -6 -15 1323.27 113.292  35
   2  -6  16 99.5914 53.3858  49
   2   6  16 78.9087 40.9632  27
   2   6  17 579.331 93.7195  31
   2   6  17 717.203 100.060  26
   2   6  18 758.346 106.627  31
   2   6  18 1051.52 114.137  26
   2  -6  18 1110.95 103.677  43
   2   6  19 2734.30 230.552  26
   2   6  19 2558.91 227.090  31
   2   6  19 2743.27 226.367  21
   2   6  20 213.666 63.6508  31
   2   6  20 112.515 64.3787  26
   2   6  20 230.421 59.9024  21
   2  -6  20 247.525 57.1307  43
   2   6  21 465.794 73.1519  31
   2   6  21 509.221 75.3092  26
   2   6  21 472.443 69.3117  21
   2  -6  21 536.132 65.3516  43
   2   6  22 1643.34 150.675  47
   2   6  22 1756.90 151.157  26
   2   6  22 1836.15 150.107  31
   2   6  22 1807.00 146.894  21
   2  -6  22 2142.21 143.361  43
   2   6  23 574.240 70.2521  47
   2   6  23 570.229 66.1174  21
   2   6  23 694.208 70.7769  31
   2   6  23 662.699 71.9181  26
   2   6  24 36.6745 33.9746  47
   2   6  24 54.1505 32.6642  31
   2   6  24 105.611 37.8364  28
   2   6  25 14.5344 21.7049  31
   2   6  25 32.9151 23.7741  28
  -2   7  23 20.2859 24.7188  47
  -2   7  22 146.674 39.6344  47
  -2   7  21 249.202 53.3650  47
  -2   7  21 234.943 46.8135  28
  -2   7  20 1707.58 141.964  47
  -2  -7  20 1742.19 123.140  49
  -2   7  20 1771.49 139.703  46
  -2   7  20 1470.88 136.057  28
  -2  -7  19 387.789 46.0082  49
  -2   7  19 315.492 61.2850  28
  -2  -7  18 286.786 44.3925  49
  -2   7  18 229.001 60.0048  28
  -2  -7  17 778.141 74.1443  49
  -2   7  17 804.290 90.9548  28
  -2  -7  16 259.705 51.9985  49
  -2   7  16 323.617 67.6324  28
  -2  -7  15 61.3808 45.7726  19
  -2   7  15 116.344 51.8399  18
  -2  -7  15 6.32765 44.9021  49
  -2   7  15-10.2830 45.7564  27
  -2   7  15 68.9490 59.4990  28
  -2  -7  14 791.371 86.9753  19
  -2   7  14 1003.48 96.4261  18
  -2   7  14 880.810 99.1788  28
  -2   7  14 770.228 91.8234  27
  -2  -7  13 1273.82 118.019  19
  -2   7  13 1308.16 125.271  18
  -2   7  13 1537.34 131.156  28
  -2   7  13 1242.49 124.067  27
   2  -7 -12 1501.07 132.408  32
  -2  -7  12 1625.88 135.699  19
  -2   7  12 1793.14 148.073  18
  -2   7  12 1568.83 145.639  28
  -2   7  12 1667.30 146.010  27
   2  -7 -11 2420.54 194.652  32
  -2  -7  11 2252.16 193.556  19
  -2   7  11 2742.38 206.863  18
  -2   7  11 3000.01 206.971  28
  -2   7  11 2464.76 205.688  27
   2  -7 -10-3.53727 47.7364  32
  -2   7  10 5.02987 58.7198  27
  -2  -7  10 54.1607 50.9964  19
  -2   7  10 91.6102 62.5037  18
   2  -7  -9 14.8350 51.8251  32
  -2  -7   9 73.0447 37.6284  32
  -2  -7   9-3.38759 51.0065  19
  -2   7   9 119.040 65.8537  27
  -2   7   9 66.2554 49.9023  39
   2  -7  -8 34.6481 54.1617  32
  -2  -7   8 46.9210 41.8296  32
  -2  -7   8 53.7864 51.5157  19
  -2   7   8 147.312 65.8202  27
  -2   7   8 165.883 58.9421  39
   2  -7  -7 710.818 87.2821  32
  -2   7   7 685.010 96.3088  18
  -2  -7   7 641.525 80.2794  19
  -2   7   7 531.229 156.976  15
   2   7  -7 630.456 78.1229  27
  -2   7   7 772.511 97.3106  27
  -2   7   7 745.171 90.0616  39
   2  -7  -6 438.245 73.0019  32
  -2   7   6 488.108 160.661  15
  -2  -7   6 225.545 62.4387  19
  -2   7   6 406.439 84.3926  18
   2   7  -6 446.242 67.4617  27
  -2   7   6 511.537 77.9899  39
   2  -7  -5 77.3203 58.3322  32
  -2   7   5-13.9179 70.7414  18
  -2   7   5 153.491 142.562  15
   2   7  -5-65.2621 51.8562  27
  -2   7   5 21.3514 65.8507  27
  -2   7   5 57.8713 62.2409  39
   2  -7  -4-20.4993 57.4334  32
  -2   7   4 45.2542 129.931  15
  -2   7   4 73.4379 68.3230  18
   2   7  -4 27.4655 55.3760  27
  -2   7   4 31.7700 61.9809  27
  -2   7   4 4.93548 61.0670  39
   2  -7  -3-12.3454 57.7641  32
   2  -7  -3-127.781 99.0029  13
  -2   7   3 23.3003 143.717  15
  -2   7   3 22.6086 67.8143  18
  -2   7   3 73.2342 66.9987  27
   2   7  -3 52.4598 57.0133  27
  -2   7   3 60.4119 67.8795  39
   2  -7  -2 3607.38 270.478  32
   2  -7  -2 2820.07 312.038  13
  -2   7   2 3692.02 397.359  15
  -2   7   2 3589.30 273.421  18
  -2   7   2 3598.93 276.809  27
   2   7  -2 4024.02 277.938  27
  -2   7   2 3373.12 276.101  39
   2  -7  -1 118.928 64.0300  32
   2  -7  -1-35.4211 88.3041  13
  -2   7   1 172.181 153.452  15
  -2   7   1 8.69971 64.5157  18
  -2  -7   1 83.8519 104.483  13
   2   7  -1 96.8475 63.8970  27
  -2   7   1 141.396 73.2519  27
  -2   7   1 5.18573 69.3992  39
   2  -7   0 2356.73 187.872  32
  -2  -7   0 2104.23 249.645  13
   2  -7   0 1566.44 215.698  13
  -2   7   0 2189.28 193.278  27
  -2   7   0 2324.66 197.555  39
  -2  -7  -1 139.075 64.3952  35
   2   7   1 165.822 69.5488  27
  -2   7  -1 67.0658 65.6937  27
  -2  -7  -1-43.3043 108.855  13
  -2   7  -2 12343.4 802.351  27
   2   7   2 11618.0 806.470  27
  -2  -7  -3 1973.63 253.355  16
  -2  -7  -3 1644.32 236.707  13
  -2   7  -3 2857.68 189.784  18
   2  -7   3 1993.50 172.152  23
  -2  -7  -3 2281.65 184.658  35
   2  -7   3 2620.96 186.827  32
   2   7   3 2402.98 197.086  27
  -2   7  -3 2459.46 189.632  27
  -2  -7  -3 1675.05 210.162  11
   2   7   4 1495.09 134.681  27
  -2   7  -4 1318.91 123.318  27
   2  -7   4 1147.76 118.143  32
  -2  -7  -4 1269.21 120.742  35
  -2  -7  -4 1183.73 188.281  16
  -2   7  -4 1243.97 117.575  18
  -2   7  -5 113.396 52.2309  27
   2  -7   5 153.133 56.1339  32
  -2  -7  -5 170.218 59.6697  35
  -2  -7  -5 161.259 99.1793  16
  -2   7  -5 59.9538 51.0922  18
  -2   7  -6 3229.92 244.081  27
  -2  -7  -6 3438.52 249.098  35
   2  -7   6 3191.03 243.515  32
  -2  -7  -6 3523.18 333.753  16
  -2   7  -6 3071.42 239.549  18
   2   7   7 4639.67 333.788  27
  -2  -7  -7 4621.80 324.772  35
   2  -7   7 4358.33 317.972  32
  -2  -7  -7 4351.07 404.913  16
  -2  -7  -7 3239.73 373.904  13
   2   7   8 109.983 75.6472  27
   2  -7   8 119.081 52.1710  32
  -2  -7  -8 253.004 65.0639  35
  -2  -7  -8 45.5891 109.576  13
  -2  -7  -8 195.214 119.204  16
  -2  -7  -9 206.241 60.2681  35
  -2  -7  -9 257.034 111.592  13
  -2  -7  -9 140.495 99.6223  16
   2   7   9 193.365 69.9081  27
   2  -7   9 367.275 58.8785  49
   2   7  10 2003.95 158.613  27
   2  -7  10 1570.76 136.096  49
  -2  -7 -10 1601.79 143.751  35
   2   7  11 618.896 89.8778  27
   2  -7  11 599.149 76.6989  49
  -2  -7 -11 733.109 83.0792  35
   2  -7  12 371.726 63.6661  49
   2   7  12 428.539 79.6281  26
   2   7  12 367.311 73.0423  27
   2  -7  13 132.152 51.6589  49
   2   7  13 148.707 64.1364  26
   2   7  13 59.8591 54.7683  27
   2   7  13 80.9560 58.6627  31
   2  -7  14 525.111 63.9844  49
   2   7  14 279.172 61.6740  27
   2   7  14 442.472 72.3029  31
   2   7  14 319.638 74.2529  26
   2  -7  15 124.581 51.0589  49
   2   7  15 36.1528 41.0471  27
   2   7  15 49.3134 54.9677  31
   2   7  15-9.10376 64.8729  26
  -2   7 -15-21.4337 46.6514  39
   2  -7  16 81.9349 48.1005  49
   2   7  16 78.6442 54.2437  31
   2   7  16-4.34512 58.4775  26
  -2   7 -16-2.54580 36.0902  39
   2  -7  17 66.3053 45.5761  49
   2   7  17-62.9193 50.7691  31
   2   7  17-8.14463 57.4008  26
   2   7  17 3.32095 47.5029  21
   2  -7  17 25.1100 49.0867  43
   2   7  18 124.975 49.4915  31
   2   7  18 37.3702 53.8461  26
   2   7  18 87.7175 45.3447  21
   2  -7  18 187.212 50.0999  43
   2   7  19 33.6911 43.1844  31
   2   7  19 17.2736 39.0014  21
   2   7  19 23.5675 50.1314  26
   2  -7  19 21.7682 42.4676  43
   2   7  20 2108.87 164.741  31
   2   7  20 2206.92 172.433  28
   2   7  20 2424.89 172.552  26
   2   7  20 1887.95 161.837  21
   2  -7  20 2573.05 164.236  43
   2   7  21 192.434 48.8036  47
   2   7  21 183.888 42.1940  26
   2   7  21 99.9938 27.7215  21
   2   7  21 156.631 33.6925  31
   2   7  21 138.117 43.8000  28
   2   7  22 10.5338 31.4824  47
   2   7  22 18.8009 29.5558  28
   2   7  23 32.6940 18.5674  28
  -2   8  19 82.8162 32.4588  47
  -2  -8  18 388.183 40.0395  49
  -2   8  18 415.211 55.4564  47
  -2  -8  17 98.7814 31.9045  49
  -2  -8  16 1670.59 123.620  49
  -2  -8  15 221.638 41.3328  49
  -2  -8  14 31.1557 37.9519  19
  -2  -8  13 38.0943 41.9681  19
  -2   8  13 130.506 48.9199  27
   2  -8 -12 475.942 57.5174  32
  -2  -8  12 406.856 60.9385  19
  -2   8  12 473.417 71.3220  27
   2  -8 -11 18.1639 38.6995  32
  -2  -8  11-7.85087 43.9153  19
  -2   8  11 19.1376 53.1449  18
  -2   8  11 24.6269 53.2428  27
   2  -8 -10 1454.94 118.399  32
  -2   8  10 1687.41 135.412  27
   2  -8  -9 34.7263 47.5433  32
  -2  -8   9-16.5657 45.1526  19
  -2   8   9 88.0187 61.0050  27
  -2  -8   8 1103.27 103.451  32
   2  -8  -8 1426.72 116.277  32
  -2   8   8 1555.57 131.163  27
  -2  -8   8 1098.85 109.578  19
  -2   8   8 1570.56 128.426  18
   2  -8  -7 219.621 59.0041  32
  -2  -8   7 115.101 43.0613  32
  -2  -8   7 78.6107 47.5295  19
  -2   8   7 299.219 68.3682  18
   2   8  -7 191.036 45.3845  27
  -2   8   7 318.830 62.4282  39
  -2  -8   6-14.5286 42.1580  32
   2  -8  -6-3.67767 52.1662  32
  -2  -8   6-19.5134 43.9477  19
  -2   8   6 8.89334 59.6696  18
   2   8  -6 46.5850 44.0816  27
  -2   8   6-13.0464 55.6925  39
  -2  -8   5-9.28964 43.7725  32
   2  -8  -5-7.56348 54.3419  32
  -2   8   5-49.1824 60.4435  18
  -2  -8   5-55.0864 46.5220  19
   2   8  -5-11.7808 47.7951  27
  -2   8   5-20.4463 60.3953  27
  -2   8   5-22.8057 55.5049  39
  -2  -8   4 172.749 50.6963  32
   2  -8  -4 216.019 62.2278  32
  -2  -8   4 118.221 47.4110  19
  -2   8   4 173.788 66.9624  18
   2   8  -4 198.646 57.2479  27
  -2   8   4 225.281 69.6892  27
  -2   8   4 175.441 66.8565  39
   2  -8  -3 140.670 59.8824  32
  -2   8   3 26.5030 58.6321  18
  -2  -8   3 46.7125 44.9638  19
   2   8  -3 71.7787 57.9490  27
  -2   8   3 20.3687 62.6523  27
  -2   8   3 176.067 67.4749  39
   2  -8  -2 4008.75 279.415  32
  -2   8   2 4218.43 283.875  18
   2   8  -2 4038.71 284.480  27
  -2   8   2 4130.04 289.045  27
  -2   8   2 4102.02 288.485  39
   2  -8  -1 129.696 62.5911  32
  -2   8   1 161.683 64.8384  18
   2   8  -1 151.668 67.1485  27
  -2   8   1 196.955 69.3638  27
  -2   8   1 188.729 76.5412  39
  -2   8   0-51.6764 68.3606  39
  -2   8   0-20.6752 59.1448  18
   2   8   0 171.500 68.9462  27
  -2   8   0-43.1966 59.5349  27
   2  -8   0-22.5158 42.6787  23
   2  -8   0 39.1432 56.9056  32
  -2   8  -1 1870.64 146.814  18
   2   8   1 1853.14 156.368  27
  -2   8  -1 1881.22 151.017  27
   2   8   2 7401.03 517.806  27
  -2   8  -2 7058.19 510.502  27
  -2   8  -2 7198.38 506.689  18
   2  -8   3 294.669 64.6394  32
  -2   8  -3 407.080 64.6716  18
  -2   8  -3 389.149 70.2282  27
   2   8   3 148.189 73.2330  27
  -2   8  -3 430.493 89.8942  39
  -2   8  -4 400.110 79.8998  39
   2   8   4 338.308 60.9179  39
  -2   8  -4 298.917 59.5040  18
   2  -8   4 387.953 65.6670  32
  -2   8  -4 453.472 66.2957  27
   2   8   4 418.827 82.0875  27
   2  -8   4 199.084 51.7267  49
   2  -8   5 10.5065 48.1972  32
   2   8   5-13.0512 44.1962  39
  -2   8  -5-20.1579 64.3740  39
   2   8   5 89.5902 67.3185  27
  -2   8  -5 14.7429 45.5960  27
   2  -8   5 6.26893 43.0089  49
   2  -8   6 929.159 88.4265  32
  -2   8  -6 923.480 85.5585  27
  -2   8  -6 889.048 103.630  39
   2  -8   7 873.293 86.6955  49
  -2   8  -7 1173.32 113.214  39
   2   8   8 754.150 91.6363  27
  -2   8  -8 755.359 89.2783  39
   2   8   9-28.0400 59.0904  27
   2  -8   9-10.3186 43.4182  49
  -2   8  -9-34.5038 61.4514  39
   2   8  10 957.319 98.2609  27
   2  -8  10 732.440 77.4558  49
  -2   8 -10 802.436 92.6771  39
   2   8  11 16.2166 51.4021  27
   2  -8  11 48.9085 42.7431  49
  -2   8 -11-7.42018 53.1960  39
   2  -8  12 54.4444 40.8912  49
   2   8  12-58.4249 47.3676  27
   2   8  12 15.1284 44.0802  26
  -2   8 -12-60.1995 48.1369  39
   2  -8  13 28.4156 41.1180  49
  -2   8 -13 5.86501 43.7285  39
   2   8  13 35.0645 44.0633  27
   2   8  13-41.1169 45.9079  26
  -2  -8 -14 56.4548 32.7271  32
  -2   8 -14 39.5420 38.2493  39
   2  -8  14 93.0892 40.0429  49
   2   8  14 67.1188 43.5319  26
  -2  -8 -15-1.42100 25.3699  32
   2  -8  15 15.2872 36.1931  49
   2   8  15 10.3715 39.8218  26
  -2   8 -15 1.94681 30.0604  39
   2  -8  16 1207.50 104.130  43
   2   8  16 1460.30 112.447  28
   2   8  16 1245.27 107.063  26
   2  -8  17 225.565 41.6523  43
   2   8  17 276.994 48.7302  28
   2   8  17 209.574 40.6641  26
   2  -8  18 513.630 52.0889  43
   2   8  18 586.049 57.3573  28
   2  -8  19 141.796 24.0617  43
   2   8  19 136.251 34.5303  47
   2   8  19 130.574 28.1948  28
   2   9 -15 80.0533 21.3549  39
   2   9 -14 24.6460 25.3773  39
  -2  -9  12 316.275 39.0747  49
  -2  -9  11 470.876 49.2713  49
  -2  -9  10 480.154 51.4591  49
   2  -9  -9 52.7784 34.1668  32
  -2   9   9-9.56579 47.5920  27
   2  -9  -8 74.8686 37.7723  32
  -2   9   7 388.859 62.0263  18
   2  -9  -7 393.026 54.2577  32
   2  -9  -6-23.2165 40.4105  32
  -2   9   6 49.0317 47.3473  18
  -2   9   6 56.0937 52.9480  27
   2  -9  -5 1147.04 95.3434  32
  -2   9   5 1259.91 107.376  27
   2   9  -5 986.386 89.7769  27
  -2   9   5 1142.59 101.831  18
   2  -9  -4-25.3863 46.8517  32
  -2  -9   4 2.26095 36.0390  32
  -2   9   4 39.9711 48.7380  18
  -2   9   4 19.3725 53.5765  27
   2   9  -4 39.7601 39.9738  27
  -2   9   4 82.6784 49.1958  39
  -2  -9   3 55.6080 40.0581  32
   2  -9  -3 104.145 49.3549  32
  -2   9   3 92.5277 51.1608  18
   2   9  -3 72.2766 43.7038  27
  -2   9   3 27.1324 53.5568  27
  -2   9   3 90.9926 55.8059  39
   2  -9  -2 190.554 53.2754  32
  -2  -9   2 106.964 43.2654  32
  -2   9   2 168.595 53.2790  18
   2   9  -2 200.140 52.4860  27
  -2   9   2 203.268 60.7009  27
  -2   9   2 200.774 60.7859  39
   2  -9  -1 468.525 64.0309  32
  -2  -9   1 418.484 58.5535  32
  -2   9   1 408.614 63.9411  18
  -2   9   1 416.511 67.9868  27
   2   9  -1 495.299 67.7498  27
   2   9  -1 443.654 65.4912  39
  -2   9   1 292.151 69.3142  39
  -2  -9   0 483.768 65.4740  32
  -2   9   0 622.245 69.8960  18
  -2   9   0 656.789 76.5626  27
   2   9   0 543.185 75.5869  27
  -2   9   0 487.345 78.7499  39
   2   9   0 442.784 68.3070  39
  -2  -9  -1 1736.59 144.656  32
  -2   9  -1 1815.64 146.369  18
  -2   9  -1 2035.01 153.427  27
   2   9   1 1835.09 154.894  27
  -2   9  -1 2156.90 160.215  39
   2   9   1 1625.86 146.290  39
   2  -9   2 183.687 51.9321  32
   2   9   2 133.304 55.7953  27
  -2   9  -2 178.924 49.1882  27
  -2   9  -2 140.345 43.9638  18
   2   9   3 1155.00 113.738  27
  -2  -9  -4 76.5666 45.0418  32
   2  -9   4 81.0474 30.6727  49
   2   9   4 184.160 56.6050  27
  -2   9  -4 181.113 61.7751  39
  -2  -9  -5 506.768 60.1686  32
   2   9   5 608.110 73.0030  27
  -2   9  -5 709.121 76.9082  39
  -2  -9  -6 17.9938 39.7823  32
   2  -9   6-2.54492 29.9953  49
   2   9   6 59.6508 50.3968  27
  -2   9  -6 50.0259 51.3377  39
  -2  -9  -7 762.405 65.1579  32
  -2   9  -7 678.770 76.3100  39
  -2  -9  -8 57.0631 37.1195  32
   2  -9   8 49.9511 31.8990  49
   2   9   8 113.734 49.3242  27
  -2   9  -8 185.468 51.5095  39
  -2  -9  -9 677.495 64.7392  32
   2   9   9 829.760 78.2557  27
  -2   9  -9 853.221 76.0677  39
  -2  -9 -10 351.543 43.3647  32
   2  -9  10 175.009 36.8785  49
   2   9  10 343.536 51.2851  27
  -2   9 -10 277.071 49.0996  39
  -2  -9 -11 79.3267 29.8296  32
   2  -9  11 65.8705 28.7594  49
  -2   9 -11 170.579 38.5287  39
   2   9  11 78.2167 35.9870  27
  -2  -9 -12 7.52499 22.1843  32
  -2   9 -12 16.3107 30.0885  39
   2   9  12-7.66502 29.3263  27
  -2  -9 -13 288.924 30.2456  32
  -2   9 -13 375.561 37.5195  39
   2  -9  14 81.9990 26.2743  43
   2  -9  15 80.5651 19.3856  43
  -2 -10   8 121.687 17.7118  49
   2  10  -8 196.393 25.3116  39
  -2 -10   7 55.0050 17.0966  49
   2  10  -7 159.122 26.6266  39
  -2 -10   6 28.6612 17.4117  49
   2  10  -6 59.9927 25.4603  39
  -2 -10   5 93.3220 20.5160  49
   2  10  -5 156.875 29.8839  39
  -2 -10   4 527.530 49.4552  49
   2  10  -4 984.896 61.0500  39
  -2 -10   3 18.1028 17.9713  49
  -2 -10   2 208.955 27.3138  32
  -2 -10   2 125.390 21.9280  49
   2  10  -2 214.295 27.2979  27
  -2 -10   1 31.4309 22.1324  32
  -2 -10   1 7.35271 16.6622  49
   2  10  -1-1.45491 24.0172  27
  -2 -10   0 28.2369 24.3113  32
   2  10   0 11.5104 27.7485  27
  -2 -10  -1 1343.21 104.058  32
   2  10   1 1478.25 108.018  27
   2  10   2 288.881 39.3550  27
   2  10   3 59.4725 29.9098  27
  -2 -10  -4 1029.49 79.9727  32
   2  10   4 1028.68 85.2844  27
  -2 -10  -5 25.0925 20.8950  32
  -2  10  -5 53.0450 28.7905  39
   2  10   5 52.3519 27.5901  27
  -2 -10  -6 25.8319 19.8215  32
  -2  10  -6 32.0379 26.7550  39
   2  10   6 8.03871 23.9261  27
  -2 -10  -7 9.14508 16.9117  32
   2 -10   8 71.2531 17.8669  43
   2  10   8 176.984 22.7703  27
  -3   0  28 493.710 66.9554  30
  -3   0  28 572.403 76.8967  47
  -3   0  27-34.8026 46.7681  37
  -3   0  27 50.7626 63.8223  47
  -3   0  27-6.97983 48.3455  45
  -3   0  27 6.03853 49.3484  46
  -3   0  27 60.2541 52.5657  30
  -3   0  27-28.1147 45.5046  44
  -3   0  26 323.026 64.1533  44
  -3   0  26 298.763 83.4278  47
  -3   0  26 362.367 69.9933  45
  -3   0  26 501.217 73.3303  46
  -3   0  26 368.739 67.8356  37
  -3   0  26 346.544 70.4414  30
  -3   0  26 366.905 74.8420   9
  -3   0  25 37.1395 56.5385  44
  -3   0  25 16.3719 61.4980  46
  -3   0  25 90.9038 73.7457  47
  -3   0  25-4.45641 56.4853  45
  -3   0  25 41.1619 64.8305  37
  -3   0  25-57.5830 64.5173  30
  -3   0  25-14.5044 63.1856   9
  -3   0  24 273.901 79.3507   9
  -3   0  24 352.757 79.0352  46
  -3   0  24 415.286 80.5790  47
  -3   0  24 276.521 71.4003  45
  -3   0  24 199.711 71.0077  30
  -3   0  24 202.939 54.2672  20
  -3   0  24 250.240 69.3077  44
  -3   0  23-37.4593 72.3135   9
  -3   0  23 42.1913 57.8294  44
  -3   0  23 9.44512 68.9301  46
  -3   0  23-4.95873 60.9999  45
  -3   0  23 20.8894 76.5266  47
  -3   0  23-23.1899 70.3306  30
  -3   0  23-25.3542 55.0258  20
  -3   0  22 485.167 89.0206  46
  -3   0  22 409.686 90.4098  47
  -3   0  22 462.565 80.8062  45
  -3   0  22 506.118 78.8403  44
  -3   0  22 215.768 147.107   3
  -3   0  22 349.966 73.3661  20
  -3   0  22 379.768 88.0226   9
  -3   0  21-21.5143 74.8422   9
  -3   0  21 46.6073 79.3947  47
  -3   0  21-77.8878 73.5520  46
  -3   0  21-44.8663 62.0127  45
  -3   0  21-14.2739 59.3488  44
  -3   0  21 3.59096 45.4006  41
  -3   0  21-21.3916 127.470   3
  -3   0  21-14.8097 69.5867  36
  -3   0  21 37.6118 63.3912  31
  -3   0  21-36.2187 62.3629  20
  -3   0  20 777.536 102.042  47
  -3   0  20 756.705 101.546  46
  -3   0  20 771.088 95.4907  45
  -3   0  20 761.887 86.1805  41
  -3   0  20 813.514 94.1904  44
  -3   0  20 310.955 151.072   3
  -3   0  20 780.326 95.1332  31
  -3   0  20 676.828 100.571  36
  -3   0  20 801.724 94.4607  20
  -3   0  20 716.570 99.2747   9
  -3   0  19 40.0693 60.0531   9
  -3   0  19-47.8949 60.7091  47
  -3   0  19-4.63562 63.3705  46
  -3   0  19-23.2965 59.0595  45
  -3   0  19 3.70557 49.0298  41
  -3   0  19-94.0412 59.8178  44
  -3   0  19-205.575 159.271   3
  -3   0  19-18.3330 49.2121   6
  -3   0  19 23.6098 66.2794  36
  -3   0  19-12.2682 47.8676  28
  -3   0  19 48.5555 53.6994  31
  -3   0  19-15.9777 60.6911  20
  -3   0  18 10512.0 864.624   3
  -3   0  18 11487.8 768.996  44
  -3   0  18 10778.3 762.827  41
  -3   0  18 11709.9 770.131  45
  -3   0  18 10900.9 768.270  46
  -3   0  18 11236.3 770.270  47
  -3   0  18 11138.1 770.546  36
  -3   0  18 10510.7 763.945  28
  -3   0  18 10790.5 767.790  31
  -3   0  18 11551.1 762.588   6
  -3   0  17 7.99211 45.1515  44
  -3   0  17-8.56514 56.9273  36
  -3   0  17-11.8380 49.2169  31
  -3   0  17-14.8955 43.3123  28
  -3   0  17-18.9236 108.659   3
  -3   0  17 39.5274 44.2038   6
  -3   0  17 46.5275 52.8992  47
  -3   0  17-12.5478 57.0429  46
  -3   0  17 16.5426 48.2509  45
  -3   0  16 1042.62 181.637   3
  -3   0  16 1033.83 95.4050   6
  -3   0  15-49.0586 105.273   3
  -3   0  15-31.1239 39.8577   6
  -3   0  14 3246.73 323.676   3
  -3   0  14 3358.71 241.905   6
  -3   0  13-41.2701 115.234   3
  -3   0  13 45.3820 35.2332   7
  -3   0  13-40.4295 42.1181   6
  -3   0  12-20.1897 76.0194   1
  -3   0  12 53.1001 32.9895   7
  -3   0  11 27.8292 80.0114   1
  -3   0  11 2.10915 29.7302   7
  -3   0  10 55851.4 3772.39   1
  -3   0   9-29.9296 62.3300   1
  -3   0   8 5241.07 395.005   1
  -3   0   7 18.4427 56.2540   1
  -3   0   6 2295.01 193.372   1
  -3   0   5-5.14323 54.7425   1
  -3   0   4 346534. 23082.8  14
  -3   0   3 9.81345 45.4193  14
  -3   0   2 320669. 21367.2  12
  -3   0   1 18.4480 47.2540  11
  -3   0   1-3.99415 52.8400  12
  -3   0   0 57756.4 3867.53  11
  -3   0  -1 81.2928 47.6256  11
  -3   0  -2 15544.5 1058.62  11
  -3   0  -3 12.0509 38.8878  15
  -3   0  -4 50838.5 3401.71  15
   3   0   5 16.5722 57.4942   2
  -3   0  -5 32.2004 32.8205  15
   3   0   6 2277.49 191.029   2
  -3   0  -6 2158.16 157.437  13
  -3   0  -6 2219.27 163.422  15
   3   0   7 30.6630 57.5151   2
  -3   0  -7 12.8802 21.9717  13
  -3   0  -7 22.3424 26.1721  15
   3   0   8 8959.62 707.521   2
  -3   0  -8 10959.9 684.077  15
  -3   0  -8 9699.00 680.576  13
   3   0   9-13.5578 59.4647   2
   3   0  10 40.0628 70.7135   2
   3   0  11-13.8546 36.4658   5
   3   0  11 44.9323 71.5564   2
   3   0  12 20380.6 1391.16   5
   3   0  12 21864.6 1446.42   2
   3   0  13 69.2477 80.1249   2
   3   0  13-37.9456 39.9687   5
   3   0  14 31682.0 2130.03   5
   3   0  14 31810.7 2194.37   2
   3   0  15 22.3875 43.5513   5
   3   0  15 41.7857 89.6630   2
   3   0  16 4696.79 333.993   5
   3   0  16 4353.70 403.646   2
   3   0  17-14.7465 49.9370   5
   3   0  17-16.1865 114.318   2
   3   0  17-3.79060 46.2417  21
   3   0  17-10.2132 51.5331  10
   3   0  18 1487.18 131.250  10
   3   0  18 1285.01 198.675   2
   3   0  18 1452.96 132.219  47
   3   0  18 1657.53 131.300  31
   3   0  18 1510.51 134.066  21
   3   0  19-19.0453 53.8377  10
   3   0  19-18.3141 131.530   2
   3   0  19-19.8008 50.6221  47
   3   0  19-47.7327 46.0833  31
   3   0  19-25.2287 54.0220  21
   3   0  20 3013.87 233.421  10
   3   0  20 3324.68 331.201   4
   3   0  20 2746.91 319.297   2
   3   0  20 3056.29 234.601  47
   3   0  20 2950.55 230.815  31
   3   0  20 3196.63 237.639  21
   3   0  21-61.2348 56.8340  10
   3   0  21 60.9495 55.4482  47
   3   0  21-58.0592 119.383   4
   3   0  21-79.0771 51.8551  31
   3   0  21-4.41431 53.8805  21
   3   0  22 5934.54 440.832  10
   3   0  22 5841.69 439.150  47
   3   0  22 6879.41 447.926  42
   3   0  22 6007.73 536.579   4
   3   0  22 6197.37 439.970  33
   3   0  22 6214.82 438.187  31
   3   0  22 6278.04 443.609  21
   3   0  23 40.3630 59.7257  10
   3   0  23 53.3948 61.9105  42
   3   0  23 22.4096 52.6435  47
   3   0  23 3.64279 42.8928  33
   3   0  23-59.3584 47.8341  31
   3   0  23 4.25057 54.7147  21
   3   0  24-8.38533 54.8000  42
   3   0  24 33.7878 46.5085  47
   3   0  24-62.0653 41.3054  33
   3   0  24-3.17397 41.1823  31
   3   0  24-7.70851 55.1394  10
   3   0  25 38.2941 52.4711  42
   3   0  25-67.6033 53.9642  10
   3   0  26 423.543 65.9305  42
   3   0  27 34.3158 44.6792  42
   3   0  28 225.568 50.2645  44
   3   0  29-27.1066 33.7490  44
   3   0  30 587.499 51.6039  44
  -3   1  29 21.6549 47.0604  47
  -3   1  29 63.5877 35.3856  44
  -3   1  29 41.9679 40.5426  30
  -3   1  28 186.572 60.7728  47
  -3   1  28 118.810 51.2886  30
  -3   1  28 77.3077 47.1365  44
  -3  -1  27 200.390 52.0373  37
  -3  -1  27 249.501 67.6835  47
  -3   1  27 238.005 70.1569  47
  -3   1  27 207.985 55.6739  46
  -3  -1  27 99.8401 49.4981  46
  -3   1  27 238.384 63.1277  30
  -3  -1  27 223.989 53.0155  30
  -3   1  27 191.263 57.6351  44
  -3   1  26 179.241 63.4092  44
  -3   1  26 126.742 60.9952  46
  -3  -1  26-9.85242 47.3977  45
  -3   1  26 159.631 65.1564  45
  -3  -1  26 126.484 71.4440  47
  -3   1  26 158.438 74.3335  47
  -3  -1  26 113.668 54.8533  46
  -3   1  26 138.701 61.3239  37
  -3  -1  26 6.23414 54.2171  37
  -3   1  26 54.3410 62.6471  30
  -3  -1  26 99.2930 54.8038  30
  -3   1  26 126.493 63.5993   9
  -3  -1  26 120.578 60.6555   9
  -3   1  25 464.268 78.6688  44
  -3  -1  25 401.880 59.2483  44
  -3  -1  25 342.188 82.4354  47
  -3   1  25 404.772 77.5765  46
  -3   1  25 451.471 88.8959  47
  -3   1  25 416.136 81.0177  45
  -3  -1  25 357.471 66.6481  45
  -3  -1  25 358.244 73.1087  46
  -3  -1  25 354.717 73.1609  37
  -3   1  25 349.010 80.0744  30
  -3  -1  25 394.734 72.9056  30
  -3   1  25 330.922 79.1689   9
  -3  -1  25 444.280 79.8633   9
  -3   1  24-15.3980 65.5810   9
  -3  -1  24 78.5551 66.8231   9
  -3   1  24 45.0227 65.8748  44
  -3  -1  24-14.5648 50.6879  44
  -3  -1  24 60.5799 64.6638  46
  -3  -1  24 64.0773 75.5800  47
  -3   1  24 108.525 71.6690  46
  -3   1  24-15.2844 76.2732  47
  -3   1  24 20.9329 64.9324  45
  -3  -1  24 28.3860 50.8746  45
  -3  -1  24 44.1783 65.6620  37
  -3   1  24 23.7798 63.6895  31
  -3  -1  24 28.8229 62.8019  30
  -3   1  24-19.1360 46.3001  20
  -3   1  23 4125.17 329.508   9
  -3  -1  23 4326.21 328.996   9
  -3   1  23 4309.34 328.132  46
  -3   1  23 5024.97 335.522  45
  -3  -1  23 4753.89 328.323  46
  -3  -1  23 4684.21 323.433  45
  -3  -1  23 4279.64 329.553  47
  -3   1  23 4602.96 333.971  47
  -3   1  23 4780.34 332.391  44
  -3  -1  23 4213.59 318.014  44
  -3   1  23 4367.30 327.021  36
  -3  -1  23 4385.95 323.769  37
  -3  -1  23 4310.30 323.103  30
  -3  -1  23 3822.14 314.666  20
  -3   1  23 4015.11 316.056  20
  -3   1  22 2061.43 200.283   9
  -3  -1  22 2489.89 202.720   9
  -3   1  22 2482.12 205.691  47
  -3  -1  22 2599.46 199.428  46
  -3   1  22 2336.65 201.183  46
  -3   1  22 2792.71 207.378  45
  -3  -1  22 2447.29 192.916  45
  -3  -1  22 2215.66 200.608  47
  -3  -1  22 2516.28 191.195  44
  -3   1  22 2355.47 201.205  44
  -3   1  22 1976.16 281.993   3
  -3  -1  22 1978.72 278.116   3
  -3   1  22 2602.74 204.325  36
  -3  -1  22 2309.41 197.517  37
  -3   1  22 2315.21 193.721  28
  -3  -1  22 2572.18 197.632  30
  -3  -1  22 2205.29 188.868  20
  -3   1  22 2091.85 189.388  20
  -3  -1  21 6512.44 468.965   9
  -3   1  21 6619.83 470.992   9
  -3   1  21 6954.45 472.361  47
  -3  -1  21 6353.07 469.118  47
  -3  -1  21 6486.51 465.727  46
  -3   1  21 6560.02 467.634  46
  -3   1  21 7269.54 473.697  45
  -3  -1  21 6786.37 463.007  45
  -3  -1  21 6250.97 458.465  44
  -3   1  21 6843.35 470.300  44
  -3   1  21 5189.20 554.761   3
  -3  -1  21 5106.11 549.011   3
  -3   1  21 6978.27 469.008  36
  -3   1  21 6427.54 464.354  28
  -3  -1  21 6149.10 461.848  30
  -3  -1  21 5968.77 458.339  20
  -3   1  21 6154.01 459.644  20
  -3   1  20 116.483 69.7625   9
  -3  -1  20 137.397 68.0401   9
  -3  -1  20 61.9763 67.4349  46
  -3  -1  20 40.2273 71.9976  47
  -3   1  20 168.175 70.0453  47
  -3   1  20 53.6526 70.1379  46
  -3   1  20 96.2054 65.9918  45
  -3  -1  20 47.1111 51.3542  45
  -3  -1  20 147.994 55.3331  41
  -3   1  20 41.6479 62.3005  44
  -3  -1  20 80.1068 50.2754  44
  -3  -1  20-40.3672 132.650   3
  -3   1  20 63.0051 138.018   3
  -3   1  20 157.998 63.9700  36
  -3  -1  20 66.9287 64.5945  30
  -3   1  20 83.0068 59.0245  28
  -3  -1  20 48.9686 59.0013  20
  -3  -1  19 2990.25 253.189   9
  -3   1  19 3067.96 256.955   9
  -3   1  19 3663.19 248.819   6
  -3  -1  19 3372.12 245.030   6
  -3   1  19 3200.41 255.356  47
  -3  -1  19 3319.05 257.185  47
  -3   1  19 3388.70 255.438  46
  -3  -1  19 3445.12 256.520  46
  -3   1  19 3757.14 260.565  45
  -3  -1  19 3222.68 248.052  45
  -3  -1  19 3191.63 246.380  44
  -3   1  19 3458.47 257.248  44
  -3  -1  19 3202.41 247.679  41
  -3  -1  19 2613.61 330.737   3
  -3   1  19 3105.38 348.003   3
  -3   1  19 3236.85 254.155  36
  -3   1  19 3246.00 250.880  28
  -3  -1  19 3035.88 249.558  30
  -3  -1  19 3136.38 248.950  20
  -3  -1  18 32.0931 62.6846  47
  -3  -1  18 66.9217 62.3641  46
  -3   1  18-9.22679 60.8994  47
  -3   1  18-22.5418 65.1641  46
  -3   1  18-4.87743 58.4905  45
  -3  -1  18 54.9018 46.6196  45
  -3  -1  18 15.6842 50.8797  41
  -3   1  18-4.77386 58.0846  44
  -3  -1  18 81.4304 48.0318  44
  -3   1  18 17.6519 45.6998   6
  -3   1  18-60.3685 126.852   3
  -3  -1  18-19.3697 123.397   3
  -3  -1  18 13.5420 42.9329   6
  -3   1  18 69.1458 63.0261  36
  -3  -1  18-4.15023 56.3613  30
  -3   1  18 21.4187 50.7684  28
  -3  -1  18 27.6947 56.3747  20
  -3  -1  17 362.293 71.4046  47
  -3   1  17 336.885 68.6802  47
  -3   1  17 426.321 72.0743  46
  -3  -1  17 292.597 70.8817  46
  -3   1  17 426.929 73.8168  45
  -3  -1  17 371.945 65.6627  41
  -3   1  17 390.545 71.8878  44
  -3  -1  17 352.845 68.7316  36
  -3   1  17 350.658 72.9929  36
  -3  -1  17 346.408 70.2452  30
  -3  -1  17 341.514 61.7411  31
  -3   1  17 357.224 66.2778  31
  -3   1  17 345.148 63.4677  28
  -3   1  17 357.826 63.4553  26
  -3   1  17 457.864 64.0453   6
  -3  -1  17 404.269 136.270   3
  -3   1  17 267.110 133.486   3
  -3  -1  17 392.710 59.0712   6
  -3  -1  17 285.775 66.9951  20
  -3  -1  16 1421.99 227.692   3
  -3   1  16 1493.78 244.560   3
  -3  -1  16 1979.63 151.030   6
  -3   1  16 1980.55 152.796   6
  -3  -1  15 2921.29 302.472   3
  -3   1  15 2746.28 302.157   3
  -3  -1  15 2976.54 217.044   6
  -3   1  15 2930.94 217.639   6
  -3  -1  14-104.221 115.351   3
  -3   1  14-15.4460 110.009   3
  -3  -1  14 2.56317 35.2798   6
  -3   1  14-2.67004 38.7459   6
  -3  -1  13 9111.52 651.109   3
  -3   1  13 8774.13 652.200   3
  -3   1  13 8604.39 568.768   6
  -3  -1  13 7807.93 566.411   6
  -3  -1  12 86.8743 100.087   3
  -3   1  12 38.6407 121.852   3
  -3  -1  12 228.884 86.5388   1
  -3   1  12 176.092 84.2967   1
  -3  -1  12 178.186 38.9321   7
  -3   1  12 168.075 37.6782   7
  -3   1  11 5732.51 407.140   1
  -3  -1  11 5403.50 399.517   1
  -3   1  11 4976.94 348.082   7
  -3  -1  11 4806.84 346.912   7
  -3   1  10 471.610 98.5721   1
  -3  -1  10 645.048 103.739   1
  -3  -1  10 528.577 55.0471   7
  -3   1   9 15451.8 1080.31   1
  -3  -1   9 15443.1 1078.00   1
  -3  -1   8 153.282 64.7123   1
  -3   1   8 76.6638 62.9161   1
  -3   1   7 19526.5 1315.86   1
  -3  -1   7 18745.0 1311.81   1
  -3   1   6 3601.65 292.263   1
  -3  -1   6 4001.40 292.410   1
  -3  -1   5 5514.33 405.170   1
  -3   1   5 5602.59 408.039   1
  -3  -1   4 14216.8 941.001  14
  -3  -1   4 14454.3 937.520  12
  -3  -1   4 14775.5 932.327  16
  -3   1   4 12827.6 916.875  14
  -3   1   3 108168. 6956.89  15
  -3  -1   3 109386. 6948.80  14
  -3   1   3 99852.4 6928.07  14
  -3  -1   3 103742. 6937.88  16
  -3  -1   3 104878. 6943.34  12
  -3  -1   3 105444. 6946.89  11
  -3  -1   2 51135.4 3335.72  14
  -3   1   2 48754.4 3331.41  12
  -3   1   2 49326.2 3339.66  15
  -3  -1   2 48943.6 3330.02  12
  -3  -1   2 50226.1 3333.58  11
  -3   1   1 62765.4 4246.90  12
  -3   1   1 64752.3 4254.99  15
  -3  -1   1 62967.2 4249.00  11
  -3   1   0 1086.91 112.197  15
  -3   1   0 954.117 105.417  12
  -3  -1   0 1093.11 107.347  11
  -3   1  -1 29587.2 1977.74  12
  -3   1  -1 29103.5 1983.25  15
  -3  -1  -1 29213.6 1975.76  13
  -3  -1  -2 19018.8 1227.04  13
  -3   1  -2 16913.3 1231.19  15
  -3  -1  -3 423.688 65.0135  13
  -3   1  -3 405.331 50.3132  11
  -3  -1  -4 980.811 98.2392  13
   3  -1   4 1186.55 113.340   2
   3   1   4 1011.44 113.437   2
  -3   1  -4 984.150 87.8900  11
  -3  -1  -5 72099.2 4614.69  13
  -3   1  -5 66873.3 4604.76  11
   3  -1   5 68751.8 4624.27   2
   3   1   5 69612.7 4629.00   2
   3   1   6 2160.36 182.303   2
   3  -1   6 1866.72 174.866   2
   3  -1   7 30053.8 2175.80   2
   3   1   7 34719.0 2184.08   2
   3  -1   8 17601.2 1341.35   2
   3   1   8 22362.3 1354.21   2
   3  -1   9 24672.8 1833.75   2
   3   1   9 29821.6 1845.83   2
   3  -1  10 655.727 106.723   2
   3   1  10 669.967 109.161   2
   3   1  11 13159.5 908.657   2
   3   1  11 14543.5 860.265   5
   3  -1  11 11584.7 855.427   5
   3  -1  11 10815.6 893.996   2
   3  -1  12 5644.85 419.979   5
   3   1  12 6770.04 424.189   5
   3  -1  12 5324.76 465.706   2
   3   1  12 6218.47 479.055   2
   3  -1  13 13005.5 983.913   2
   3  -1  13 12664.9 928.942   5
   3   1  13 14409.1 995.278   2
   3   1  13 15021.3 933.180   5
   3   1  14 55.2933 47.5192   5
   3  -1  14 34.2298 41.6536   5
   3  -1  14-49.5486 99.9837   2
   3  -1  15 67.6166 100.659   2
   3   1  15 120.053 47.5832   5
   3  -1  15 192.078 48.4436   5
   3   1  15 58.0575 110.424   2
   3   1  16 4698.36 306.963  38
   3   1  16 4658.03 308.376   5
   3  -1  16 4192.77 304.129   5
   3  -1  16 3747.97 372.685   2
   3   1  16 4412.36 389.087   2
   3  -1  16 4052.83 301.429  38
   3  -1  16 3598.46 304.799  43
   3   1  17 3159.69 219.959  47
   3  -1  17 2675.59 213.232   5
   3   1  17 3082.72 219.773   5
   3  -1  17 2808.82 291.760   2
   3   1  17 2456.94 290.302   2
   3  -1  17 2601.09 211.178  38
   3  -1  17 2410.01 216.512  43
   3   1  17 3078.53 217.990  38
   3   1  17 3072.70 217.899  10
   3  -1  17 2643.78 211.571  10
   3  -1  17 2832.82 213.897  21
   3   1  18 3520.23 255.241  47
   3  -1  18 2835.70 326.207   2
   3   1  18 3343.51 345.954   2
   3   1  18 3621.77 255.011  38
   3  -1  18 2910.97 254.082  43
   3  -1  18 3351.46 250.485  38
   3   1  18 3571.29 254.664  10
   3  -1  18 3150.05 248.946  10
   3  -1  18 3569.66 253.032  21
   3   1  19 3911.69 280.195  47
   3   1  19 3933.42 279.794  38
   3  -1  19 3448.65 272.648  38
   3  -1  19 3573.67 274.819  21
   3   1  19 4224.96 284.844  21
   3   1  19 3723.14 277.052  10
   3  -1  19 3397.18 273.022  10
   3  -1  19 3345.18 356.313   2
   3   1  19 3866.51 374.238   2
   3  -1  20 463.493 76.4044  10
   3   1  20 601.312 82.2334  10
   3   1  20 592.042 83.6904  47
   3  -1  20 452.455 138.796   4
   3   1  20 760.540 166.083   4
   3  -1  20 692.309 161.105   2
   3   1  20 547.012 161.444   2
   3   1  20 632.150 84.2174  38
   3  -1  20 582.927 78.1177  38
   3   1  20 661.873 84.9835  31
   3  -1  20 529.296 76.5106  21
   3   1  20 723.164 88.0359  21
   3   1  21 100.955 60.2917  10
   3  -1  21 46.9096 53.4721  10
   3   1  21 77.1955 56.8605  47
   3  -1  21 70.6815 54.7424  42
   3  -1  21 18.3661 106.941   4
   3   1  21 79.1048 117.968   4
   3   1  21 60.6060 55.1669  33
   3  -1  21 80.6531 51.6690  38
   3  -1  21 66.1551 40.0314  33
   3   1  21 154.616 58.4137  38
   3   1  21 91.1411 60.5037  31
   3   1  21 33.1984 61.2944  21
   3  -1  21 168.336 54.9342  21
   3  -1  22 81.7828 57.5338  10
   3   1  22 209.400 63.3595  10
   3  -1  22 69.0556 52.9051  47
   3   1  22 133.910 59.6994  47
   3  -1  22 109.915 54.6148  42
   3  -1  22 54.9327 116.817   4
   3   1  22-137.919 130.790   4
   3  -1  22 124.936 52.9207  38
   3   1  22 63.1590 51.8682  33
   3   1  22 145.337 62.1392  38
   3   1  22 76.7079 55.5024  31
   3   1  22 117.644 61.0617  21
   3  -1  23 271.103 63.6956  10
   3   1  23 217.490 66.3155  10
   3  -1  23 245.436 58.9904  42
   3   1  23 373.861 74.8329  42
   3   1  23 277.505 64.4271  47
   3   1  23 298.443 62.7675  33
   3  -1  23 164.576 57.9762  38
   3   1  23 267.314 64.8913  38
   3   1  23 248.712 62.0758  31
   3   1  23 287.003 69.3314  21
   3   1  24 1316.46 128.893  10
   3  -1  24 1386.80 126.673  10
   3   1  24 1572.16 133.518  38
   3  -1  24 1354.91 124.977  42
   3  -1  24 1326.14 124.561  38
   3   1  24 1761.95 140.578  42
   3   1  24 1247.18 124.973  47
   3   1  24 1344.41 125.044  33
   3   1  24 1482.83 128.131  31
   3   1  24 1550.44 132.684  21
   3  -1  25 1332.29 112.872  42
   3  -1  25 1170.98 110.197  38
   3   1  25 1253.12 122.188  42
   3   1  25 1302.52 117.651  38
   3   1  25 1401.57 118.748  21
   3   1  25 1115.59 110.397  33
   3   1  25 1302.31 112.905  31
   3   1  25 1030.19 113.089  10
   3  -1  25 1125.24 111.453  10
   3   1  26 4457.79 332.638  33
   3  -1  26 4605.77 333.660  42
   3   1  26 4961.68 342.515  42
   3   1  26 4965.11 339.158  38
   3   1  26 4712.13 334.167  31
   3   1  27 525.339 74.5797  42
   3   1  27 713.815 81.7665  45
   3  -1  28 1355.68 113.414  44
   3   1  28 1459.66 120.736  45
   3  -1  28 1417.12 116.840  45
   3   1  29 457.248 55.6898  45
   3  -1  29 415.235 50.1925  45
   3   1  30 568.792 48.4042  44
   3  -1  30 413.130 44.0061  45
   3   1  30 537.403 49.1176  45
  -3   2  30 204.550 36.3500  47
  -3   2  30 170.710 31.1965  44
  -3   2  30 100.899 28.6514  30
  -3   2  29 80.8837 44.3563  47
  -3   2  29 58.4414 38.6071  44
  -3   2  29 26.5572 37.6344  30
  -3   2  28 424.566 67.9924  47
  -3   2  28 310.978 59.1385  44
  -3   2  28 434.452 62.7499  30
  -3   2  27 11.2661 46.5354  46
  -3   2  27 140.299 65.1458  47
  -3   2  27 53.2355 58.3505  30
  -3   2  27 155.678 58.2626  44
  -3  -2  26 431.128 69.4053  37
  -3   2  26 497.634 90.2783  47
  -3   2  26 544.744 75.7538  46
  -3   2  26 610.867 83.9121  44
  -3   2  25 2405.71 200.769  44
  -3  -2  25 2319.95 190.657  46
  -3   2  25 2342.90 194.690  46
  -3   2  25 2611.06 201.699  47
  -3  -2  25 2316.18 188.560  37
  -3  -2  25 2266.92 187.252  30
  -3   2  25 2397.17 196.298   9
  -3  -2  25 2723.83 197.010   9
  -3   2  24 6947.09 457.409  44
  -3   2  24 6513.28 453.898  47
  -3   2  24 6612.38 450.515  46
  -3  -2  24 6260.86 445.938  46
  -3  -2  24 5481.53 434.588  45
  -3   2  24 6585.84 452.761  31
  -3  -2  24 5903.98 442.663  37
  -3   2  24 6348.84 448.472  36
  -3   2  24 6195.72 448.542  28
  -3  -2  24 5809.33 441.155  30
  -3  -2  24 7249.62 452.221   9
  -3   2  24 6243.99 450.439   9
  -3  -2  23 1301.05 130.006   9
  -3   2  23 1353.21 135.285   9
  -3   2  23 1488.00 139.950  44
  -3  -2  23 1187.03 125.699  37
  -3   2  23 1258.34 129.535  36
  -3   2  23 1474.92 139.061  47
  -3   2  23 1191.18 131.732  46
  -3  -2  23 1346.50 128.672  46
  -3  -2  23 1168.37 111.781  45
  -3  -2  23 1432.96 138.546  47
  -3   2  23 1174.51 125.356  28
  -3   2  23 1448.21 137.355  31
  -3  -2  23 1281.13 123.931  30
  -3   2  23 1308.96 119.560  20
  -3   2  22 2553.54 214.695  47
  -3  -2  22 2083.78 191.816  45
  -3   2  22 2693.96 212.999  46
  -3  -2  22 2648.06 208.699  46
  -3  -2  22 2670.65 213.094  47
  -3   2  22 2409.51 210.188  36
  -3  -2  22 2634.19 207.464  37
  -3   2  22 2881.74 214.357  31
  -3   2  22 2484.78 206.028  28
  -3  -2  22 2379.30 201.877  30
  -3   2  22 2510.12 211.714   9
  -3  -2  22 3001.05 213.481   9
  -3  -2  21 38.7803 109.902   3
  -3   2  21-42.0871 117.693   3
  -3  -2  21-14.2610 64.0897  46
  -3  -2  21 25.5293 73.6330  47
  -3  -2  21-14.2863 42.8192  45
  -3   2  21-15.1616 78.3101  46
  -3   2  21-42.7640 74.5399  47
  -3  -2  21-13.4020 71.2635  37
  -3   2  21-60.8021 76.6934  36
  -3   2  21 52.2854 64.8567  31
  -3   2  21-20.2073 62.3197  28
  -3  -2  21 12.8397 65.2586  30
  -3  -2  21 9.73145 62.3144   9
  -3   2  21-10.5818 69.9927   9
  -3   2  20 172.435 76.4860   9
  -3  -2  20 168.902 71.4417   9
  -3  -2  20 306.129 132.558   3
  -3   2  20 145.047 139.566   3
  -3  -2  20 305.335 77.6720  46
  -3  -2  20 323.210 83.4750  47
  -3   2  20 194.279 76.5398  47
  -3  -2  20 256.404 53.0488  45
  -3   2  20 251.276 80.7361  46
  -3   2  20 187.989 76.6257  36
  -3  -2  20 287.856 78.0383  37
  -3   2  20 144.231 73.9434  31
  -3   2  20 190.775 67.7336  28
  -3  -2  20 344.320 74.6030  30
  -3  -2  20 225.914 64.9656  20
  -3  -2  19 2178.55 166.203   9
  -3   2  19 1589.15 161.960   9
  -3  -2  19 1820.38 242.865   3
  -3   2  19 1829.18 252.750   3
  -3   2  19 1815.26 162.601  47
  -3  -2  19 1886.91 163.141  46
  -3   2  19 1882.07 162.288  46
  -3  -2  19 1799.53 163.271  47
  -3  -2  19 1898.39 162.384  37
  -3   2  19 1607.92 161.085  36
  -3   2  19 1867.93 161.947  31
  -3   2  19 1746.00 158.595  28
  -3   2  19 1530.15 154.725  26
  -3  -2  19 2017.99 160.760  30
  -3  -2  19 1705.20 155.430  20
  -3   2  18 918.747 112.331   9
  -3   2  18 1120.31 101.333   6
  -3  -2  18 982.154 111.181   9
  -3  -2  18 936.014 97.5731   6
  -3  -2  18 1077.68 114.369  47
  -3   2  18 985.904 113.051  47
  -3  -2  18 1152.85 116.532  46
  -3   2  18 1066.26 112.643  46
  -3  -2  18 902.396 181.950   3
  -3   2  18 895.814 190.284   3
  -3  -2  18 1068.58 112.111  37
  -3   2  18 1126.73 117.888  36
  -3   2  18 1082.17 108.595  28
  -3   2  18 1017.83 109.352  31
  -3   2  18 934.700 107.154  26
  -3  -2  18 1036.13 107.630  30
  -3  -2  18 884.800 106.259  20
  -3   2  18 1052.26 107.533  21
  -3  -2  18 880.583 91.4128  25
  -3  -2  17 13.1981 61.2195  46
  -3  -2  17 4.49575 60.8996  47
  -3   2  17 59.2341 57.9072  47
  -3  -2  17 33.0238 54.7474  41
  -3   2  17-57.3772 125.587   3
  -3   2  17 37.0397 45.7221   6
  -3  -2  17 34.0877 41.5947   6
  -3  -2  17-53.2502 121.038   3
  -3  -2  17 29.1238 63.5596  37
  -3   2  17 18.0790 55.1397  31
  -3  -2  17 7.93727 53.5129  30
  -3   2  17 32.3283 50.1344  21
  -3   2  17 8.72832 49.6427  26
  -3  -2  17-5.81701 38.4873  25
  -3  -2  17-39.9771 59.1624  20
  -3  -2  16 27044.9 1625.22   6
  -3   2  16 22559.2 1623.50   6
  -3  -2  16 23929.7 1631.13  41
  -3  -2  16 23642.0 1631.99  47
  -3  -2  16 24690.2 1632.85  46
  -3  -2  16 26719.4 1631.55  30
  -3   2  16 22330.8 1630.25  31
  -3   2  16 22206.4 1629.25  26
  -3  -2  16 27207.9 1727.39   3
  -3   2  16 21718.3 1713.61   3
  -3  -2  16 25641.8 1631.61  20
  -3   2  16 22406.2 1627.08  21
  -3  -2  15 7436.46 569.357   3
  -3   2  15 5575.83 553.851   3
  -3   2  15 6142.29 475.284   6
  -3  -2  15 7784.35 477.353   6
  -3  -2  14 2450.04 262.185   3
  -3   2  14 2187.97 258.663   3
  -3   2  14 2311.99 176.943   6
  -3  -2  14 2343.44 174.946   6
  -3  -2  13 1183.52 171.883   3
  -3   2  13 906.442 170.122   3
  -3  -2  13 1198.90 95.6551   6
  -3   2  13 1040.80 95.3987   6
  -3  -2  12 1345.72 164.593   3
  -3   2  12 1071.59 164.082   3
  -3   2  12 807.648 87.0652   6
  -3  -2  12 1275.56 91.0709   6
  -3   2  11 6779.71 551.299   3
  -3  -2  11 8263.01 556.421   3
  -3   2  11 7438.39 537.991   1
  -3  -2  11 6828.29 484.167   7
  -3   2  11 6474.04 484.101   7
  -3  -2  11 7638.49 484.252   6
  -3  -2  10-16.5168 70.4217   1
  -3   2  10 36.0916 72.3291   1
  -3  -2  10 21.0803 28.2063   7
  -3   2  10 10.2656 28.8286   7
  -3  -2   9 3005.79 249.738   1
  -3   2   9 2862.20 251.591   1
  -3   2   8 4235.59 333.393   1
  -3  -2   8 4256.21 329.030   1
  -3   2   7 531.583 89.3827   1
  -3  -2   7 538.832 81.8123   1
  -3  -2   6 8909.24 623.036   1
  -3   2   6 8891.39 627.823   1
  -3   2   6 8503.73 641.347  15
  -3  -2   5 9855.17 709.658  12
  -3  -2   5 10977.9 719.180   1
  -3   2   5 10512.5 722.384   1
  -3  -2   5 9856.23 719.055  11
  -3  -2   4 10823.5 770.222  12
  -3  -2   4 11589.1 781.070  16
  -3   2   4 11475.3 781.148   1
  -3  -2   4 11006.9 774.289   1
  -3  -2   4 11167.2 780.580  11
  -3  -2   3 1016.42 110.450  16
  -3   2   3 1176.84 128.000  15
  -3  -2   3 1075.07 100.661  12
  -3  -2   3 901.220 107.700  11
  -3  -2   2 2043.67 173.609  16
  -3   2   2 1997.37 187.350  15
  -3   2   1 464.736 83.6255  15
  -3  -2   1 417.839 79.1111  13
  -3  -2   0 902.816 103.436  14
  -3  -2   0 741.211 99.0427  13
  -3  -2  -1 4424.06 330.849  13
  -3   2  -1 4359.30 320.346  12
  -3   2  -2 19249.4 1272.60  12
  -3  -2  -2 18020.7 1280.38  13
  -3  -2  -3 27358.0 1802.99  13
  -3   2  -3 26976.2 1793.54  12
   3  -2   3 25508.1 1796.25   2
   3   2   3 26439.3 1802.33   2
  -3  -2  -4 31.8278 51.6200  13
  -3   2  -4 12.0337 42.6966  12
   3  -2   4 29.5216 50.5821   2
   3   2   4-44.2127 59.6957   2
   3   2   5 7823.72 607.355   2
   3  -2   5 9398.76 611.309   2
   3  -2   6 1263.44 119.841   2
   3   2   6 964.767 118.374   2
   3  -2   7 684.115 84.0937   2
   3   2   7 472.856 85.5087   2
   3  -2   8 821.031 103.359   2
   3   2   8 820.436 110.082   2
   3  -2   9 5158.48 398.959   2
   3   2   9 5413.17 410.003   2
   3   2  10 7477.77 486.191   5
   3  -2  10 6567.97 520.093   2
   3   2  10 7152.50 533.239   2
   3  -2  10 6784.62 482.337   5
   3   2  11 3081.82 224.234   5
   3   2  11 2859.72 275.064   2
   3  -2  11 3124.76 220.915   5
   3  -2  11 2954.09 267.532   2
   3  -2  12-50.1129 80.8637   2
   3   2  12-46.5597 99.2495   2
   3  -2  12-16.4737 34.0762   5
   3   2  12 51.7489 40.4575   5
   3  -2  13 2121.10 231.799   2
   3   2  13 2806.95 188.572   5
   3  -2  13 2273.05 181.391   5
   3   2  13 2307.63 246.858   2
   3  -2  14-133.447 105.871   2
   3   2  14-61.0078 51.0722   5
   3   2  14-13.9219 107.148   2
   3  -2  14-22.2310 40.4538   5
   3   2  15 1122.04 109.215  38
   3  -2  15 1104.67 113.551  43
   3  -2  15 1008.49 166.233   2
   3   2  15 1331.01 113.210   5
   3  -2  15 1317.77 107.713   5
   3   2  15 1235.71 188.792   2
   3  -2  16 20500.8 1442.45  43
   3  -2  16 20167.7 1437.95  38
   3  -2  16 18100.6 1430.41  17
   3   2  16 24096.5 1447.31  38
   3   2  16 24050.4 1447.32   5
   3  -2  16 20555.4 1510.52   2
   3   2  16 23784.1 1538.44   2
   3  -2  16 21686.2 1440.89   5
   3  -2  16 22427.2 1439.49  10
   3   2  16 24098.4 1445.12  10
   3  -2  17 8877.81 679.788   2
   3   2  17 9293.56 698.440   2
   3   2  17 9286.47 603.640  38
   3  -2  17 8614.72 597.644  38
   3  -2  17 7814.50 600.392  43
   3  -2  17 8496.13 596.628  10
   3   2  17 8913.94 601.846  10
   3  -2  18 8975.09 722.688   2
   3   2  18 9627.91 746.452   2
   3   2  18 9812.79 647.900  10
   3  -2  18 9495.40 642.539  10
   3  -2  18 8991.34 641.818  38
   3   2  18 9795.48 649.376  38
   3  -2  18 8517.06 645.741  43
   3  -2  19 236.659 78.9920  43
   3   2  19 38.0382 117.762   4
   3  -2  19 248.686 121.736   2
   3   2  19 170.751 128.609   2
   3  -2  19 213.300 115.695   4
   3  -2  19 315.752 59.5590  38
   3   2  19 363.020 64.9724  38
   3  -2  19 279.586 59.7941  10
   3   2  19 371.478 70.1270  10
   3   2  19 435.944 74.0550  47
   3   2  20 4983.25 366.009  47
   3  -2  20 4810.70 356.619  42
   3   2  20 5205.94 365.264  38
   3  -2  20 4348.85 355.633  38
   3  -2  20 4445.93 361.615  43
   3  -2  20 5060.88 443.250   4
   3   2  20 5334.96 468.512   4
   3   2  20 5725.95 374.433  33
   3   2  20 6002.20 374.598  21
   3   2  20 5286.93 364.040  10
   3  -2  20 4813.23 357.748  10
   3  -2  21 437.604 71.0845  10
   3   2  21 575.643 80.6796  10
   3   2  21 440.988 80.1969  47
   3   2  21 629.250 90.6962  42
   3  -2  21 413.417 66.6350  42
   3  -2  21 319.948 125.627   4
   3   2  21 447.762 152.535   4
   3   2  21 643.571 86.4111  33
   3   2  21 621.104 82.6622  38
   3  -2  21 395.754 67.8136  38
   3   2  21 655.137 83.9966  31
   3   2  21 641.716 86.4283  21
   3  -2  22-56.7775 55.4732  10
   3   2  22-53.1991 63.6370  10
   3  -2  22-36.2609 46.8644  42
   3   2  22 66.3941 69.4973  42
   3   2  22-4.33672 60.7400  47
   3   2  22 74.6666 59.7682  38
   3   2  22 24.5833 61.1596  33
   3  -2  22-17.9839 45.8318  38
   3   2  22-4.65372 59.9100  31
   3   2  22-34.3188 62.1410  21
   3  -2  23 237.345 58.3798  10
   3   2  23 428.858 67.5922  10
   3  -2  23 256.655 51.9718  42
   3   2  23 405.186 81.4187  42
   3   2  23 324.577 68.9771  47
   3   2  23 374.380 68.7180  38
   3   2  23 371.338 68.4680  33
   3  -2  23 209.226 53.8558  38
   3   2  23 366.912 71.4331  31
   3   2  23 367.929 57.6080  28
   3   2  23 286.767 60.0760  26
   3   2  23 360.877 74.6258  21
   3   2  24 488.025 73.0243  10
   3  -2  24 512.103 68.1917  10
   3   2  24 510.036 84.2983  42
   3   2  24 486.846 74.4349  47
   3   2  24 518.900 75.2702  38
   3   2  24 489.565 77.1763  33
   3   2  24 555.205 79.1190  31
   3   2  24 591.136 80.8898  21
   3   2  24 466.496 64.8692  26
   3   2  25-4.11230 62.2477  42
   3   2  25-79.8312 62.1153  45
   3   2  25 17.8181 50.8706  38
   3   2  25-3.75285 48.4356  33
   3   2  25 10.9428 50.1993  31
   3   2  25-15.8628 52.7178  21
   3   2  26 394.617 67.6013  42
   3   2  26 335.780 68.4793  44
   3   2  26 285.466 64.9119  45
   3   2  26 160.886 48.8606  33
   3   2  26 268.076 54.8093  38
   3   2  26 312.176 55.9222  31
   3   2  26 249.858 59.4398  21
   3   2  27 181.082 53.6965  45
   3   2  27 64.1500 50.4823  42
   3   2  27 141.262 53.6201  44
   3   2  27 107.832 41.9454  31
   3   2  28 196.353 49.0433  44
   3  -2  28 171.137 37.6373  45
   3   2  28 123.180 45.1502  45
   3   2  29 108.440 34.5510  44
   3   2  29 77.2147 31.6663  45
   3   2  30 244.770 28.5253  44
  -3   3  29 244.171 41.5061  47
  -3   3  29 158.388 39.8846  30
  -3   3  28 958.563 86.4507  47
  -3   3  28 751.057 82.2161  30
  -3   3  27 1285.92 115.862  47
  -3   3  27 1178.39 112.961  30
  -3   3  26 71.2301 52.8135  46
  -3   3  26 91.5384 59.7178  47
  -3   3  26 60.4643 59.8504  44
  -3   3  25 521.525 79.0906  36
  -3   3  25 750.387 93.5746  47
  -3   3  25 523.492 82.0527  46
  -3   3  25 675.190 87.7155  31
  -3   3  25 535.547 81.8557  28
  -3   3  25 580.044 90.7864  44
  -3   3  24 663.990 89.9209  36
  -3  -3  24 468.541 78.8281  37
  -3   3  24 719.443 95.8277  47
  -3   3  24 702.328 93.0362  46
  -3   3  24 665.344 92.4715  31
  -3   3  24 696.863 90.4161  28
  -3   3  24 783.922 99.2129  44
  -3   3  23 493.138 93.2318  44
  -3   3  23 419.195 90.3888  45
  -3   3  23 417.368 86.0990  46
  -3   3  23 430.271 87.6134  47
  -3   3  23 392.945 80.5149  36
  -3  -3  23 218.513 73.3366  37
  -3   3  23 504.907 85.6187  31
  -3   3  23 474.802 81.8404  28
  -3  -3  23 428.395 70.1100   9
  -3   3  23 359.271 72.0094   9
  -3   3  22 235.614 84.2197  44
  -3   3  22 231.683 77.7448  46
  -3   3  22 234.413 82.3941  45
  -3   3  22 242.965 83.4356  47
  -3  -3  22 215.762 70.1616  46
  -3   3  22 141.196 75.3675  36
  -3  -3  22 163.240 70.6997  37
  -3   3  22 186.196 71.2500  31
  -3  -3  22 244.372 62.2204   9
  -3   3  22 97.3797 65.5412   9
  -3   3  21 2376.47 206.301  44
  -3   3  21 2172.76 202.166  47
  -3  -3  21 2486.39 198.989  46
  -3   3  21 2096.15 203.172  45
  -3   3  21 2346.19 199.228  46
  -3  -3  21 2435.50 196.802  37
  -3   3  21 2242.10 199.985  36
  -3   3  21 2503.98 203.590  31
  -3   3  21 1873.00 192.493   9
  -3  -3  20 16522.7 847.564   9
  -3   3  20 10535.3 838.376   9
  -3   3  20 11141.4 842.758  47
  -3   3  20 11081.3 841.705  46
  -3   3  20 11894.8 849.416  45
  -3  -3  20 12922.5 843.475  46
  -3   3  20 11524.7 847.555  44
  -3   3  20 10395.9 839.978  36
  -3  -3  20 13805.0 843.635  37
  -3   3  20 11725.8 843.230  31
  -3   3  20 10687.4 840.046  26
  -3  -3  20 13570.2 840.025  30
  -3  -3  20 12476.3 825.803  19
  -3  -3  19 7906.18 438.838   9
  -3   3  19 5039.24 431.644   9
  -3  -3  19 5012.25 505.190   3
  -3   3  19 4358.35 500.060   3
  -3   3  19 5518.36 437.186  47
  -3   3  19 5788.28 443.011  45
  -3  -3  19 6726.64 438.745  46
  -3   3  19 5776.13 441.820  44
  -3  -3  19 6243.93 419.676  19
  -3   3  19 5284.95 435.061  36
  -3  -3  19 6854.59 437.613  37
  -3  -3  19 6791.20 434.228  30
  -3   3  19 6005.53 438.207  31
  -3   3  19 5787.21 436.632  26
  -3   3  19 5371.79 429.630  21
  -3  -3  18 2852.04 189.042   9
  -3   3  18 1772.87 182.488   9
  -3  -3  18 2051.64 256.709   3
  -3   3  18 1688.53 254.845   3
  -3   3  18 2197.90 197.370  45
  -3  -3  18 2581.15 195.833  46
  -3   3  18 2342.71 197.267  44
  -3  -3  18 2359.64 172.805  19
  -3  -3  18 2602.57 191.183  37
  -3   3  18 2195.52 190.208  31
  -3   3  18 2069.98 186.941  28
  -3   3  18 1899.22 185.310  26
  -3  -3  18 2596.66 189.320  30
  -3   3  18 1925.46 180.702  21
  -3  -3  18 2182.46 176.340  25
  -3   3  17 40.6894 67.8739   9
  -3  -3  17-48.4898 60.1680   9
  -3  -3  17-158.921 127.561   3
  -3   3  17-71.1761 150.988   3
  -3   3  17 105.312 72.2041  45
  -3  -3  17 152.368 67.9908  46
  -3   3  17 125.989 72.9474  44
  -3  -3  17 128.776 46.6634  19
  -3  -3  17 152.288 67.6343  37
  -3   3  17 115.091 66.6938  28
  -3   3  17 135.280 67.8492  31
  -3  -3  17 239.886 64.9669  30
  -3   3  17 160.652 66.1093  26
  -3  -3  17 138.611 50.6648  25
  -3   3  17 86.2424 55.2584  21
  -3   3  16 2542.36 232.361   9
  -3  -3  16 3799.34 239.037   9
  -3   3  16 2495.88 223.570   6
  -3  -3  16 2985.80 309.586   3
  -3   3  16 2169.66 298.834   3
  -3  -3  16 3815.79 247.750  46
  -3   3  16 2620.68 239.033  45
  -3   3  16 2840.30 240.787  44
  -3  -3  16 3519.68 226.758  19
  -3  -3  16 3970.05 244.093  37
  -3   3  16 2692.69 236.072  31
  -3   3  16 2886.74 237.994  28
  -3  -3  16 3880.47 240.275  30
  -3   3  16 2744.02 237.454  26
  -3   3  16 2566.84 229.737  21
  -3  -3  16 3233.13 229.897  25
  -3   3  15 4650.61 367.410   6
  -3  -3  15 5766.70 369.106   6
  -3  -3  15 6099.02 386.770  46
  -3   3  15 4420.19 380.101  45
  -3   3  15 4328.94 379.220  44
  -3  -3  15 6029.11 460.895   3
  -3   3  15 4381.80 451.594   3
  -3   3  15 4739.89 377.702  31
  -3   3  15 4386.18 375.872  28
  -3  -3  15 6729.78 383.865  30
  -3  -3  15 6090.74 381.688  20
  -3  -3  15 5632.75 372.842  25
  -3  -3  14 7146.62 416.414   6
  -3   3  14 5306.69 414.286   6
  -3  -3  14 6622.26 427.283  48
  -3  -3  14 7722.60 435.404  46
  -3   3  14 5783.54 428.000  45
  -3   3  14 5663.21 427.441  44
  -3   3  14 4614.84 408.453  18
  -3   3  14 5502.46 424.328  28
  -3  -3  14 7486.99 430.235  20
  -3   3  14 5143.17 491.757   3
  -3  -3  14 7036.50 503.376   3
  -3   3  13 2883.13 318.594   3
  -3  -3  13 3967.70 327.245   3
  -3  -3  13 3821.09 246.131   6
  -3   3  13 3029.39 245.106   6
  -3  -3  12 8813.44 605.734   3
  -3   3  12 6937.38 600.480   3
  -3  -3  12 8205.13 529.898   6
  -3   3  12 7196.50 530.457   6
  -3  -3  11 3564.67 295.514   3
  -3   3  11 2982.13 294.921   3
  -3   3  11 2728.23 225.249   6
  -3  -3  11 3552.60 225.929   6
  -3  -3  10 1478.91 170.284   3
  -3   3  10 1305.17 176.541   3
  -3   3  10 1278.06 109.512   6
  -3  -3  10 1493.78 108.598   6
  -3  -3   9 1603.44 169.055   3
  -3   3   9 1362.00 171.415   3
  -3   3   9 1514.26 158.289   1
  -3   3   8 11930.3 837.319   1
  -3  -3   8 11676.1 830.026   1
  -3   3   7 2575.34 242.867  15
  -3  -3   7 2167.71 202.484   1
  -3   3   7 2741.91 217.513   1
  -3   3   6 27243.6 1953.96  15
  -3  -3   6 28063.6 1922.12   1
  -3   3   6 29341.2 1929.19   1
  -3  -3   5 17220.0 1193.19  16
  -3   3   5 17755.6 1212.91  15
  -3   3   5 18256.9 1180.90   1
  -3  -3   5 16913.8 1172.50   1
  -3  -3   5 15866.4 1179.78  11
  -3  -3   4 629.177 74.8924  12
  -3  -3   4 756.540 105.638  16
  -3  -3   4 601.520 78.6315   1
  -3   3   4 780.114 91.4803   1
  -3  -3   4 531.327 88.3043  11
  -3  -3   3 404.006 61.9361  12
  -3  -3   3 479.419 92.5368  16
  -3  -3   3 343.636 64.1675   1
  -3   3   3 476.080 74.2418   1
  -3  -3   3 582.138 88.2145  11
  -3  -3   2 38953.0 2721.60  13
  -3  -3   2 42088.3 2729.39  14
  -3  -3   2 40845.8 2725.13  16
  -3   3   2 40572.1 2705.75   1
  -3  -3   2 38824.4 2699.43   1
  -3  -3   2 41138.7 2718.26  11
  -3  -3   1 9727.39 697.403  14
  -3  -3   1 10454.0 701.256  16
  -3  -3   1 8994.90 693.350  13
  -3  -3   0 19450.7 1313.77  14
  -3  -3   0 18480.7 1307.86  13
  -3  -3  -1 920.099 119.642  13
  -3  -3  -1 781.742 114.396  14
   3  -3   2 5051.17 380.340   2
   3   3   2 5253.56 388.039   2
  -3  -3  -2 5935.33 411.880  14
  -3  -3  -2 5310.18 402.461  13
   3  -3   3 30.2526 43.9033   2
   3   3   3 10.0428 48.8723   2
  -3  -3  -3-8.28474 59.5031  14
  -3  -3  -3 21.4566 65.7695  13
   3   3   4 4873.71 355.376   2
   3  -3   4 4303.74 346.895   2
  -3  -3  -4 5742.12 384.908  14
   3  -3   4 4609.78 334.965  13
  -3  -3  -4 5433.60 374.195  13
   3  -3   5 549.243 69.6684   2
   3   3   5 456.319 74.7044   2
   3  -3   6 18201.4 1176.77   2
   3   3   6 15976.7 1181.82   2
   3  -3   7 492.650 75.4528   2
   3   3   7 377.184 84.2265   2
   3   3   8-8.01226 73.3065   2
   3  -3   8 38.9637 60.0149   2
   3   3   9 2539.95 230.276   2
   3  -3   9 2544.71 178.825   5
   3   3   9 2410.63 181.907   5
   3  -3   9 2353.27 215.740   2
   3   3  10 201.423 42.7980   5
   3   3  10 280.276 93.5114   2
   3  -3  10 197.691 36.4549   5
   3  -3  10 220.209 70.4912   2
   3   3  11 3245.55 233.754   5
   3  -3  11 3232.06 229.271   5
   3  -3  11 3226.82 277.158   2
   3   3  11 2869.13 286.373   2
   3   3  12 1257.95 115.279   5
   3  -3  12 1326.54 110.314   5
   3   3  12 1290.92 171.857   2
   3  -3  12 1311.60 158.840   2
   3  -3  12 1563.44 112.298  17
   3   3  13 4605.64 328.108   5
   3  -3  13 4752.01 323.808   5
   3  -3  13 4136.63 375.195   2
   3   3  13 3896.35 388.093   2
   3  -3  13 4655.49 322.413  17
   3  -3  14 2004.44 142.027   5
   3   3  14 1620.12 144.186   5
   3  -3  14 1937.67 203.417   2
   3   3  14 1812.80 214.772   2
   3  -3  14 1693.44 137.414  17
   3  -3  15 1880.58 155.206  43
   3  -3  15 1610.95 139.156  17
   3   3  15 1933.73 153.456  38
   3  -3  15 1880.43 143.127  10
   3   3  15 1938.24 151.404  10
   3   3  15 1775.84 226.037   2
   3  -3  15 1803.53 209.628   2
   3   3  16 9454.08 618.781  38
   3  -3  16 8516.68 608.777  38
   3  -3  16 9726.47 619.070  43
   3   3  16 9363.45 615.697  10
   3  -3  16 9847.29 611.232  10
   3  -3  16 9769.58 692.798   2
   3   3  16 8719.92 701.844   2
   3  -3  16 7414.90 603.835  17
   3   3  17 7560.73 475.952  38
   3  -3  17 6923.30 464.686  38
   3  -3  17 7318.40 473.992  43
   3   3  17 6897.51 470.678  10
   3  -3  17 7380.01 466.083  10
   3  -3  17 7086.83 543.382   4
   3   3  17 7378.53 572.514   4
   3  -3  17 7105.51 549.321   2
   3   3  17 5454.76 548.292   2
   3  -3  17 5314.39 455.987  17
   3  -3  18 2837.47 291.216   4
   3   3  18 2987.46 314.410   4
   3   3  18 2815.00 229.271  38
   3  -3  18 2899.12 220.139  38
   3  -3  18 3291.18 235.377  43
   3  -3  18 3010.72 222.317  10
   3   3  18 2928.27 227.225  10
   3  -3  19 62.7983 41.0607  38
   3   3  19 63.8868 55.5408  38
   3  -3  19-14.6388 79.6431   4
   3   3  19-18.0853 109.051   4
   3   3  19-27.0952 54.4632  10
   3  -3  19-21.9328 45.6675  10
   3  -3  19 108.240 74.2859  43
   3  -3  20 1247.16 176.995   4
   3   3  20 1197.25 200.512   4
   3   3  20 1250.75 124.763  10
   3  -3  20 1459.51 119.886  10
   3   3  20 1473.83 139.150  42
   3  -3  20 1277.76 116.525  38
   3   3  20 1455.83 130.490  38
   3  -3  20 1410.48 133.605  43
   3   3  21 597.851 92.9709  42
   3  -3  21 435.291 88.7371  43
   3   3  21 483.262 84.6463  47
   3   3  21 586.437 89.2509  33
   3   3  21 388.787 74.5603  38
   3   3  21 549.212 87.3276  31
   3   3  21 572.843 77.4342  10
   3  -3  21 529.730 68.0440  10
   3   3  22 157.856 68.9792  42
   3   3  22 114.660 67.4068  45
   3   3  22-26.0998 64.3246  47
   3   3  22 96.8951 63.8123  33
   3   3  22 85.4681 56.4911  38
   3   3  22 115.273 65.7045  31
   3   3  22 93.7032 54.5917  10
   3  -3  22 46.8721 45.1243  10
   3   3  23-46.3617 65.6290  45
   3   3  23 11.9377 57.9707  47
   3   3  23 23.6311 56.8310  33
   3   3  23-11.3969 53.2094  38
   3   3  23 23.1385 64.5347  42
   3   3  23-40.3421 64.3834  31
   3   3  23-32.0139 53.4526  26
   3   3  24 895.560 102.058  33
   3   3  24 1044.01 108.757  42
   3   3  24 990.738 108.989  44
   3   3  24 1038.36 96.6670  38
   3   3  24 828.856 91.6950  28
   3   3  24 1234.40 107.666  31
   3   3  24 886.913 94.5397  26
   3   3  24 900.266 98.0045  47
   3   3  24 1026.60 106.356  45
   3   3  25 315.748 65.4716  45
   3   3  25 458.619 60.4606  38
   3   3  25 434.225 65.8962  33
   3   3  25 361.828 66.8652  31
   3   3  25 348.916 57.5081  26
   3   3  25 332.923 69.6444  42
   3   3  25 469.708 75.0488  44
   3   3  26 35.1416 47.4232  42
   3   3  26 57.4663 51.1264  44
   3   3  26-6.14623 46.5756  45
   3   3  26 66.5589 48.4793  31
   3   3  27 131.171 46.7087  44
   3   3  27 172.147 45.1375  45
   3   3  27 249.590 47.4071  31
   3   3  28 224.177 38.5915  45
   3   3  28 236.403 38.7776  31
   3   3  29 22.5060 19.7514  44
  -3   4  28 13.3637 32.6137  44
  -3   4  28 10.9068 34.2626  47
  -3   4  27 18.4987 39.7871  44
  -3   4  27-50.3836 45.4567  47
  -3   4  26 334.073 64.5700  44
  -3   4  26 348.467 64.3444  47
  -3   4  25 58.8815 55.4774  44
  -3   4  25 33.2964 60.6996  47
  -3   4  25 84.8961 54.1613  46
  -3   4  24 286.772 72.1212  44
  -3   4  24 220.070 65.7205  31
  -3   4  24 222.675 71.5886  47
  -3   4  24 236.014 68.1686  46
  -3   4  24 218.867 64.9174  36
  -3   4  23 2687.86 201.125  44
  -3   4  23 2333.41 194.277  46
  -3   4  23 2325.58 196.672  47
  -3   4  23 2408.33 194.555  31
  -3   4  23 2108.38 190.105  36
  -3   4  22 37.4021 69.8679  44
  -3   4  22 76.0079 65.9999  31
  -3   4  22 80.1653 70.6640  28
  -3   4  22 56.0931 73.6103  46
  -3   4  22-24.8937 70.3681  47
  -3   4  22 4.54948 67.1051  36
  -3   4  21 258.877 79.6962  44
  -3   4  21 221.896 79.0781  36
  -3   4  21 304.047 77.6189  31
  -3   4  21 243.117 79.6986  28
  -3   4  21 391.898 87.0556  47
  -3   4  21 294.872 80.3526  46
  -3   4  20 182.437 79.6235  47
  -3   4  20 116.014 73.0668  44
  -3   4  20 171.177 78.2021  36
  -3  -4  20 226.563 51.0754  19
  -3   4  20 240.453 77.1526  31
  -3   4  20 169.214 72.6062  28
  -3   4  20 109.575 55.1925   9
  -3   4  19 1266.60 141.584  44
  -3  -4  19 1338.48 110.913  49
  -3  -4  19 1846.93 124.713  19
  -3  -4  19 2004.00 144.674  37
  -3   4  19 979.008 134.086  31
  -3   4  19 1482.77 141.027  28
  -3   4  19 1107.30 123.893   9
  -3  -4  18 386.995 53.4293  49
  -3   4  18 233.184 79.3233  44
  -3  -4  18 520.094 65.2081  19
  -3  -4  18 518.482 86.5526  37
  -3   4  18 408.217 81.8584  28
  -3   4  18 331.584 76.8479  31
  -3   4  18 210.636 64.1335   9
  -3  -4  17 3329.03 287.540  49
  -3   4  17 3751.64 313.549  44
  -3  -4  17 4885.46 300.180  19
  -3  -4  17 5734.57 319.843  37
  -3   4  17 3813.16 308.669  31
  -3   4  17 3590.14 312.086  28
  -3   4  17 3755.01 312.846  26
  -3  -4  17 5147.55 307.852  25
  -3   4  16 2342.16 217.353  44
  -3  -4  16 3048.48 204.190  19
  -3   4  16 2005.40 194.006  18
  -3  -4  16 4042.31 228.815  37
  -3   4  16 2430.59 212.945  31
  -3   4  16 2389.66 215.605  28
  -3   4  16 2548.83 219.368  26
  -3  -4  16 3458.81 213.375  25
  -3   4  15 6321.89 464.732  44
  -3  -4  15 8219.90 460.341  25
  -3  -4  15 7616.71 452.352  19
  -3   4  15 5163.05 443.795  18
  -3   4  15 6331.92 458.985  31
  -3   4  15 6468.59 463.428  28
  -3   4  15 6370.51 463.859  26
  -3   4  15 4609.20 506.338   3
  -3   4  14 2403.17 205.736  44
  -3   4  14 2120.25 187.916  18
  -3   4  14 2478.93 206.807  26
  -3   4  14 2606.50 206.829  28
  -3   4  14 2431.25 199.912  31
  -3   4  14 1938.77 244.251   3
  -3   4  13 866.168 146.557   3
  -3   4  13 1191.99 113.543  44
  -3  -4  13 1210.89 105.497  48
  -3   4  13 926.138 109.307  26
  -3   4  13 923.676 105.633  31
  -3   4  13 1171.34 112.117  28
  -3   4  13 880.217 94.9825  27
  -3  -4  13 1478.73 110.275  25
  -3   4  12 219.386 91.8786   3
  -3   4  12 143.622 58.0675  44
  -3  -4  12 182.388 48.7909  48
  -3   4  12 175.718 60.1337  28
  -3   4  12 157.430 58.4817  26
  -3  -4  12 251.654 53.4398  25
  -3  -4  12 179.903 62.8955  37
  -3  -4  11 5219.31 345.736  37
  -3   4  11 3618.50 379.544   3
  -3   4  10 2452.29 239.599   3
  -3   4   9 2437.15 230.171   3
  -3   4   8 1702.34 174.307   3
  -3   4   8 1557.55 202.962  15
  -3   4   7-39.1897 62.4116   3
  -3   4   7 139.440 95.9425  15
  -3   4   6-6.98367 64.5392   3
  -3   4   6 81.9784 95.6783  15
  -3   4   5 16300.3 1142.84   3
  -3   4   5 17865.9 1196.80  15
  -3  -4   5 16146.6 1148.34  11
  -3  -4   4 1019.55 135.276  16
   3  -4  -4 966.185 81.5617  17
  -3  -4   4 1018.13 125.536  11
  -3  -4   3 15097.0 1008.78  12
  -3   4   3 17442.7 1089.40  15
  -3  -4   3 16833.2 1060.47  16
   3  -4  -3 13987.7 993.561  17
  -3  -4   3 15584.5 1037.14  11
  -3  -4   2 3992.83 315.299  16
  -3  -4   2 3637.09 270.156  12
   3  -4  -2 3465.63 252.907  17
  -3  -4   2 4064.15 298.570  11
  -3  -4   1 64.0889 75.3566  13
  -3  -4   1 132.544 82.3182  16
   3  -4  -1 29.6174 33.1280  17
   3  -4   0 28.7616 35.1137  17
  -3  -4   0 197.028 94.6585  14
  -3  -4   0 191.763 97.2801  13
  -3  -4  -1 19553.8 1278.38  14
  -3  -4  -1 18956.8 1272.47  13
   3  -4   1 17765.2 1220.87  17
  -3  -4  -2 1973.17 217.831  13
   3  -4   2 2497.85 173.322  17
  -3  -4  -2 2015.47 216.987  14
  -3  -4  -3 8490.34 615.037  14
  -3  -4  -3 8529.75 614.177  13
   3  -4   3 8093.26 560.601  17
  -3  -4  -4 13447.8 913.758  14
  -3  -4  -4 12544.3 906.498  13
   3  -4   4 11802.6 869.791  13
   3  -4   4 13033.5 857.918  17
  -3  -4  -5 6427.24 471.382  14
   3  -4   5 6053.53 413.882  17
  -3  -4  -5 6101.70 465.122  13
   3   4   5 5563.46 433.649   2
  -3  -4  -6 850.500 124.059  14
   3   4   6 739.442 98.8486   2
  -3  -4  -7 790.761 120.189  14
   3   4   7 606.231 96.2359   2
  -3  -4  -8 4175.41 346.884  14
   3  -4   8 4294.07 290.380  17
   3   4   8 3433.74 322.337   2
  -3  -4  -9 8930.40 707.704  14
   3   4   9 7534.15 684.672   2
  -3  -4 -10 1458.81 183.365  14
   3  -4  10 1859.70 134.214  17
   3   4  10 1230.01 167.263   2
  -3  -4 -11 450.576 106.040  14
   3  -4  11 554.619 62.6477  17
   3  -4  11 429.172 61.5068  49
   3   4  11 262.232 95.8815   2
   3  -4  12 10110.1 663.550  49
  -3  -4 -12 8956.51 668.678  35
  -3  -4 -12 9306.69 729.473  14
   3   4  12 8530.54 668.616  27
   3   4  12 8218.23 715.976   2
   3  -4  13 2795.29 195.055  49
  -3  -4 -13 2571.02 199.306  35
  -3  -4 -13 2510.38 255.890  14
   3  -4  13 3037.45 196.132  17
   3   4  13 2117.74 196.355  27
   3  -4  13 2360.30 238.971   4
   3   4  13 2461.71 253.573   2
   3   4  14 315.736 73.7123  33
   3   4  14 169.156 53.9838  38
  -3  -4 -14 247.458 53.4155  35
   3  -4  14 259.747 56.5585  49
   3  -4  14 186.984 49.9338  17
  -3  -4 -14 226.880 90.5800  14
   3   4  15 13310.0 877.673  33
   3  -4  15 12761.5 856.573  17
   3   4  15 11955.1 862.527  38
   3   4  16 177.617 73.9682  33
   3   4  16 63.7881 52.4252  38
   3  -4  16 170.105 44.3047  17
   3  -4  16 277.349 74.3845  43
   3   4  17 2636.97 209.337  33
   3  -4  17 2072.36 177.727  17
   3  -4  17 2934.57 199.925  43
   3   4  17 2431.22 191.370  38
   3   4  17 2513.20 198.301  45
   3  -4  18 259.692 74.6148  43
   3   4  18 301.261 76.2319  42
   3   4  18 271.380 66.4736  45
   3   4  18 398.450 79.8447  33
   3   4  18 263.801 61.5144  38
   3   4  19 112.738 68.4630  33
   3   4  19 93.4720 55.0151  38
   3   4  19 68.4753 59.0240  45
   3  -4  19-15.2729 67.8994  43
   3   4  19 29.8502 65.7540  42
   3  -4  19 46.6110 35.1321  10
   3   4  20 22.7646 51.0388  38
   3   4  20 21.9176 65.6932  33
   3   4  20 38.7026 62.5963  42
   3  -4  20-11.2003 67.8824  43
   3   4  20-8.87607 56.8415  45
   3   4  21 287.098 64.9383  45
   3   4  21 251.159 58.2936  38
   3   4  21 245.165 72.9428  33
   3   4  21 249.657 71.0305  42
   3  -4  21 338.673 75.3633  43
   3   4  21 247.954 72.7204  44
   3   4  21 286.821 77.4190  31
   3   4  21 291.075 72.1497  21
   3   4  22 2170.09 178.563  47
   3   4  22 2005.28 173.151  45
   3   4  22 2013.63 180.188  33
   3   4  22 2414.05 180.713  26
   3   4  22 2453.00 184.382  21
   3   4  22 2156.58 178.753  42
   3   4  22 1919.85 166.586  38
   3   4  22 2077.75 177.379  44
   3  -4  22 2142.22 173.509  43
   3   4  23 831.477 95.5738  47
   3   4  23 901.652 91.8413  45
   3   4  23 907.242 95.7595  26
   3   4  23 828.211 95.7406  21
   3   4  23 805.702 95.5711  42
   3   4  23 892.300 85.1141  38
   3   4  23 803.174 96.9794  44
   3   4  24 165.614 55.4276  47
   3   4  24 236.912 54.0966  45
   3   4  24 317.090 57.7496  28
   3   4  24 396.627 64.6424  21
   3   4  24 283.398 59.3702  26
   3   4  24 323.073 62.9576  42
   3   4  24 358.732 61.5928  44
   3   4  25-44.9361 40.0514  45
   3   4  25-28.8822 46.7679  42
   3   4  25-2.90979 44.7003  44
   3   4  25-27.4822 42.2952  26
   3   4  25 3.17395 47.6073  21
   3   4  25 22.3039 40.3902  28
   3   4  26 279.972 49.8427  21
   3   4  26 210.839 44.8143  44
   3   4  27 24.6996 32.1840  31
   3   4  27 12.0548 25.6465  44
   3   4  28 321.346 33.4344  31
  -3   5  27 20.7741 21.1489  44
  -3   5  27 3.98776 24.9054  47
  -3   5  27-6.13350 30.4410  30
  -3   5  26 1440.38 118.762  44
  -3   5  26 1647.98 122.789  47
  -3   5  25 356.645 62.4647  47
  -3   5  25 398.093 57.4783  44
  -3   5  24 49.7260 51.5576  44
  -3   5  24 191.636 58.0908  28
  -3   5  24 16.5860 55.4155  47
  -3   5  24 129.287 54.3188  46
  -3   5  23 129.706 56.6464  36
  -3   5  23 247.927 65.5607  44
  -3   5  23 230.163 66.2668  47
  -3   5  23 109.973 60.9075  46
  -3   5  23 145.944 63.7982  28
  -3   5  22 5150.74 372.893  31
  -3   5  22 5024.89 373.538  36
  -3   5  22 5418.25 379.199  28
  -3   5  22 5071.83 377.041  47
  -3   5  22 5278.48 376.654  46
  -3   5  22 5163.43 376.958  44
  -3   5  21 724.123 97.0635  36
  -3   5  21 732.529 93.2392  31
  -3   5  21 785.596 101.941  28
  -3   5  21 642.267 95.9726  44
  -3   5  21 668.567 96.9519  47
  -3   5  21 812.652 102.442  46
  -3   5  20 1802.47 158.393  47
  -3  -5  20 1624.84 124.768  49
  -3   5  20 1482.83 151.729  44
  -3  -5  20 1839.11 135.094  19
  -3   5  20 1713.30 156.096  28
  -3   5  20 1370.95 145.293  31
  -3   5  19 4098.18 338.230  44
  -3  -5  19 4462.13 315.554  49
  -3   5  19 4091.18 333.651  31
  -3   5  19 4462.70 341.064  28
  -3  -5  19 5286.03 325.550  19
  -3  -5  18 304.910 58.1292  19
  -3  -5  18 115.578 47.0363  49
  -3   5  18 382.938 83.2799  26
  -3   5  18 311.019 70.8937  31
  -3   5  18 381.469 81.4517  28
  -3   5  18 380.245 81.0488  44
  -3   5  17 72.0611 43.2521  18
  -3  -5  17 86.6920 52.5121  19
  -3  -5  17 122.482 45.3779  49
  -3   5  17 52.0976 73.9933  26
  -3   5  17 213.762 65.2941  31
  -3   5  17 192.301 71.7144  28
  -3   5  17 202.785 73.6377  44
  -3   5  16 215.490 52.1282  18
  -3  -5  16 211.734 55.6744  19
  -3   5  16 190.508 74.9843  26
  -3   5  16 173.919 62.3382  31
  -3   5  16 223.928 76.3790  28
  -3   5  16 206.866 76.3018  44
  -3   5  15 3.47248 47.9003  18
  -3  -5  15-10.0280 49.3748  19
  -3  -5  15-63.9122 57.3776  25
  -3   5  15-22.7579 66.7937  26
  -3   5  15 102.174 59.8976  31
  -3   5  15-21.4316 72.5750  28
  -3   5  15-69.4304 74.3165  44
  -3   5  14 8283.55 621.912  18
  -3  -5  14 10190.2 624.719  19
  -3   5  14 9634.87 638.268  28
  -3   5  14 9193.48 638.622  26
  -3   5  14 7925.46 621.713  27
  -3   5  14 9390.70 636.565  44
  -3   5  13 392.213 64.1477  18
  -3   5  13 319.184 72.8933  44
  -3   5  13 497.492 84.9165  26
  -3   5  13 314.611 61.3025  27
  -3   5  13 339.835 79.3995  28
  -3   5  12 52.4750 58.5113  44
  -3   5  12 92.2846 60.5195  26
  -3  -5  12 19.4738 52.5605  25
  -3   5  12 123.090 48.7589  27
  -3   5  12 19.0510 63.7541  28
  -3   5  11 58.9669 57.4986  44
  -3  -5  11 171.372 57.4333  25
  -3   5  11 268.496 69.1158  26
  -3   5  11 184.821 55.0448  27
  -3   5  11 184.802 63.2824  28
  -3   5  10 21.4833 54.1410  44
  -3  -5  10 33.3855 50.9825  25
  -3   5  10 171.042 61.3840  26
  -3   5  10 92.7678 46.1795  27
  -3   5  10 114.403 55.0772  28
  -3   5   9 18.5805 46.0964  39
  -3   5   9-16.2336 50.7554  44
  -3   5   9 8.02575 49.9141  27
  -3   5   9-75.2264 62.2078  28
  -3  -5   9 10.7965 47.3784  25
  -3   5   9 21.7850 53.7483  26
  -3   5   8 5998.20 471.250  15
  -3   5   8 4717.49 366.451  39
  -3   5   8 5402.44 372.844  26
  -3   5   8 5100.53 369.281  27
  -3  -5   8 5206.76 367.346  25
  -3   5   7 2316.56 266.215  15
  -3   5   7 2182.90 182.138  39
  -3   5   7 2345.32 185.308  27
  -3  -5   7 2418.97 181.411  25
  -3   5   6 11614.9 775.363  15
  -3   5   6 9232.51 663.104  27
  -3  -5   5 189.546 65.3698  11
  -3   5   5 296.104 127.885  15
  -3  -5   4 1676.09 156.076  11
   3  -5  -4 1310.01 107.904  17
  -3   5   4 1745.85 220.252  15
  -3  -5   3 410.772 88.5959  11
   3  -5  -3 457.353 53.1963  17
  -3  -5   3 586.046 112.542  13
  -3  -5   3 652.054 121.210  16
  -3   5   3 738.233 148.201  15
  -3  -5   2 457.854 87.8491  11
   3  -5  -2 269.383 44.7208  17
  -3   5   2 406.901 125.592  15
  -3  -5   1 222.206 76.8422  11
   3  -5  -1 55.6111 38.7377  17
   3  -5   0 13323.8 904.395  17
  -3  -5   0 13565.2 968.507  13
  -3  -5  -1 310.868 115.968  13
   3  -5   1 955.021 82.3462  17
   3  -5   2 327.169 67.5914  13
  -3  -5  -2 245.096 100.420  16
   3  -5   2 295.686 47.0214  17
  -3  -5  -2 209.019 91.3552  13
   3  -5   3 24.3028 40.7151  17
   3  -5   3-25.0444 51.4903  13
  -3  -5  -3 23.4704 81.4622  13
  -3  -5  -3-24.1348 80.7756  14
  -3  -5  -3-13.8817 84.6636  16
  -3  -5  -4 6733.18 567.098  13
  -3  -5  -4 8445.34 593.864  16
   3  -5   4 7117.96 507.798  17
  -3  -5  -4 8626.65 581.228  14
  -3  -5  -5 84.5420 87.6297  13
  -3  -5  -5-84.4331 77.0542  14
  -3  -5  -5 116.317 97.4962  16
   3  -5   5 112.831 45.2946  17
  -3  -5  -5 113.650 44.9110  35
  -3  -5  -6 1913.48 192.813  14
  -3  -5  -6 1559.98 189.757  13
   3  -5   6 1563.79 128.616  17
   3  -5   6 1582.54 132.399  32
  -3  -5  -6 1573.45 134.807  35
  -3  -5  -7 12.4953 101.017  13
  -3  -5  -7 97.5729 74.6610  14
   3  -5   7 96.4403 43.4644  49
   3  -5   7 105.175 45.6584  32
  -3  -5  -7 107.665 48.8162  35
  -3  -5  -8 8721.55 604.651  14
  -3  -5  -8 7875.08 603.556  13
   3  -5   8 6995.64 529.462  49
   3  -5   8 8665.35 540.069  32
  -3  -5  -8 7807.58 542.212  35
  -3  -5  -9 25.7715 82.4621  13
   3  -5   9 185.078 49.0806  17
  -3  -5  -9 49.5019 71.4962  14
   3  -5   9 79.2428 46.6331  49
   3   5   9 170.934 53.1484  33
  -3  -5  -9 115.288 51.0797  35
   3  -5  10 3934.73 290.306  17
  -3  -5 -10 3528.92 341.912  14
   3   5  10 4095.88 301.424  27
   3  -5  10 4096.07 288.852  49
   3   5  10 4453.84 303.898  33
  -3  -5 -10 3878.03 296.518  35
   3  -5  11 1111.23 92.7712  17
   3   5  11 764.426 96.7118  27
   3  -5  11 902.701 90.4205  49
  -3  -5 -11 939.095 96.6818  35
   3   5  11 902.172 102.521  33
   3  -5  12 5632.13 358.612  17
   3   5  12 4249.49 362.711  27
   3  -5  12 5067.83 355.265  49
   3   5  12 5690.38 374.765  33
  -3  -5 -12 4658.65 360.803  35
   3  -5  13 4738.55 315.561  17
   3   5  13 3793.30 320.039  27
   3  -5  13 4878.63 315.650  49
  -3  -5 -13 4093.82 319.043  35
   3   5  13 4304.70 330.464  33
   3  -5  14 1738.53 134.822  17
  -3  -5 -14 1303.07 184.861  13
   3   5  14 1799.18 156.094  33
  -3  -5 -14 1515.36 137.735  35
   3   5  14 1427.02 139.896  27
   3  -5  14 1881.65 138.517  49
   3   5  15 837.170 95.2775  42
   3  -5  15 838.286 80.1223  17
  -3  -5 -15 757.078 134.536  13
   3   5  15 889.854 105.785  33
  -3  -5 -15 640.395 79.9067  35
   3   5  15 624.099 80.0378  27
   3  -5  15 852.031 87.1457  49
  -3  -5 -16 381.584 61.9405  35
   3   5  16 445.128 85.0898  33
   3   5  16 469.157 76.6606  42
   3   5  17-22.2231 68.3621  33
   3  -5  17 176.020 70.9836  43
   3   5  17-47.2165 66.6459  42
   3   5  18 11493.4 872.888  33
   3   5  18 11970.8 865.792  42
   3  -5  18 14121.2 866.198  43
   3   5  19 262.257 77.0909  33
   3  -5  19 414.317 74.4442  43
   3   5  19 240.640 60.6680  44
   3   5  19 327.576 69.6127  42
   3   5  20 232.590 74.8814  31
   3   5  20 326.705 72.2588  33
   3   5  20 246.077 62.1452  42
   3   5  20 228.578 58.4536  44
   3  -5  20 317.202 69.6176  43
   3   5  21 18.2441 59.3479  33
   3   5  21 61.2873 64.3125  31
   3   5  21 34.4742 61.1649  21
   3   5  21 20.6618 51.9770  42
   3   5  21 23.0095 46.5799  44
   3  -5  21 56.5897 57.0270  43
   3   5  22 199.760 60.5791  47
   3   5  22 220.869 64.7732  31
   3   5  22 185.474 60.1265  21
   3   5  22 188.535 61.6179  26
   3   5  22 87.8193 49.8330  42
   3  -5  22 185.499 57.5564  43
   3   5  22 139.849 48.1200  44
   3   5  23 783.689 85.6547  47
   3   5  23 912.739 90.0588  26
   3   5  23 811.822 90.2538  31
   3   5  23 847.691 87.1982  28
   3   5  23 982.381 91.0626  21
   3   5  23 715.192 76.2486  44
   3   5  24 42.4588 43.8531  21
   3   5  24 89.6562 46.0791  26
   3   5  24 102.102 48.5625  31
   3   5  24 2.60485 42.8613  28
   3   5  25 138.860 42.9311  21
   3   5  25 136.767 38.5858  26
   3   5  25 181.514 44.3225  31
   3   5  25 117.971 36.6381  28
   3   5  26 504.075 52.5074  31
  -3   6  24 53.3957 38.7784  47
  -3   6  23 873.332 83.9810  47
  -3   6  23 763.649 75.4269  44
  -3   6  23 845.210 83.8223  46
  -3   6  22 89.4857 44.2800  44
  -3   6  22 218.023 54.7084  28
  -3   6  22 125.838 55.3431  47
  -3   6  22 178.049 55.9280  46
  -3   6  21 65.6762 49.2393  44
  -3   6  21 47.0610 54.4226  36
  -3   6  21-18.1665 59.6565  47
  -3   6  21 32.6976 63.6349  46
  -3   6  21 103.864 56.2357  28
  -3   6  20 1597.53 140.394  36
  -3   6  20 1453.96 136.479  28
  -3   6  20 1588.75 140.763  47
  -3   6  20 1447.49 131.807  44
  -3  -6  19 240.774 50.4570  19
  -3   6  19 293.392 71.6009  28
  -3  -6  19 222.985 43.1110  49
  -3   6  19 219.552 64.5979  44
  -3   6  18 978.508 115.795  44
  -3  -6  18 1218.93 99.1308  49
  -3   6  18 1224.70 122.201  28
  -3  -6  18 1251.66 106.092  19
  -3  -6  17 1821.28 134.569  19
  -3   6  17 1304.22 127.894  18
  -3   6  17 1680.50 150.246  28
  -3   6  17 1576.67 144.617  44
  -3  -6  17 1645.74 125.872  49
  -3   6  16 95.2363 63.0311  28
  -3   6  16 158.731 60.7862  44
  -3   6  16 33.8321 45.6644  18
  -3  -6  16 145.352 52.0653  19
  -3   6  15-32.1791 59.9570  44
  -3  -6  15-42.9110 50.7325  19
  -3   6  15 69.7732 50.9102  18
  -3   6  14 378.083 65.2270  27
  -3   6  14 376.633 76.2648  28
  -3   6  14 321.764 71.4235  44
  -3   6  14 435.381 69.0777  18
  -3   6  13 103.558 63.5426  28
  -3   6  13 155.859 55.8724  27
  -3   6  13 159.005 62.7063  44
  -3   6  13 212.662 61.5406  18
  -3   6  12 456.408 73.5178  44
  -3   6  12 256.705 71.4652  18
  -3  -6  12 365.310 68.5710  25
  -3   6  12 339.093 68.6816  27
  -3   6  12 440.203 79.2728  28
  -3   6  11 1480.99 133.604  18
  -3   6  11 1460.65 135.935  28
  -3   6  11 1551.34 143.703  26
  -3   6  11 1345.88 132.816  27
  -3  -6  11 1371.64 130.609  25
  -3   6  10 2582.81 192.350  18
  -3   6  10 2575.95 192.124  28
  -3   6  10 2336.96 193.195  27
  -3  -6  10 2190.27 185.592  25
   3  -6 -10 2079.79 180.151  32
  -3   6   9 3008.49 241.423  39
   3  -6  -9 3199.37 236.537  32
  -3   6   9 3254.10 246.107  27
  -3  -6   9 3070.27 239.609  25
  -3   6   8 3206.42 262.830  39
  -3   6   8 3868.43 376.612  15
   3  -6  -8 3580.44 260.224  32
  -3   6   8 3659.24 268.920  27
  -3  -6   8 3421.22 260.924  25
  -3   6   7 71.1112 58.3180  39
  -3   6   7 20.9997 122.161  15
   3  -6  -7 36.6244 49.2585  32
  -3   6   7 76.7754 57.9577  27
   3   6  -7 37.8836 44.8661  27
  -3  -6   7 48.8009 50.0091  25
  -3   6   6 4294.54 331.471  39
  -3   6   6 4911.84 447.853  15
   3  -6  -6 4458.47 326.459  32
   3   6  -6 4465.76 327.572  27
  -3  -6   6 4634.98 327.126  25
  -3   6   5 7331.83 557.698  39
  -3   6   5 9148.76 687.450  15
  -3  -6   5 7897.42 550.965  35
   3  -6  -5 7773.40 553.761  32
   3   6  -5 8688.30 560.223  27
  -3  -6   5 7868.74 553.214  25
  -3  -6   4 2678.52 195.589  25
  -3   6   4 2531.44 203.103  39
  -3   6   4 3050.65 332.024  15
  -3  -6   4 2292.59 191.421  35
   3  -6  -4 2897.19 200.636  32
   3   6  -4 2598.70 202.442  27
  -3   6   4 2478.49 201.966  27
  -3  -6   4 1875.34 215.983  11
  -3  -6   3 4943.79 358.519  25
  -3   6   3 4967.94 368.528  39
  -3   6   3 5856.93 497.421  15
   3  -6  -3 5233.41 363.309  32
  -3  -6   3 4768.20 358.801  35
   3   6  -3 5413.14 370.030  27
  -3   6   3 5172.92 368.207  27
  -3  -6   3 4413.51 393.034  11
  -3  -6   2 1380.25 121.950  25
  -3   6   2 1651.71 140.123  39
  -3   6   2 1600.90 250.218  15
  -3  -6   2 997.686 172.066  13
   3   6  -2 1595.23 135.385  27
  -3   6   2 1527.57 134.753  27
  -3  -6   2 1171.56 155.759  11
   3  -6  -2 1545.52 129.430  32
  -3  -6   2 1331.89 121.966  35
  -3   6   1-22.5660 137.664  15
  -3  -6   1 161.454 104.284  13
   3   6  -1-19.0369 53.1462  27
  -3   6   1 110.515 56.9884  27
  -3  -6   1 10.1680 67.4885  11
  -3  -6   1 29.3521 44.9893  35
   3  -6  -1 90.5250 54.5938  32
   3  -6   0 312.741 88.2695  13
  -3  -6   0 359.569 59.9826  35
   3  -6   0 259.700 60.5317  32
   3   6   0 414.062 68.8137  27
  -3   6   0 311.748 66.1031  27
  -3  -6   0 401.519 89.7400  11
  -3   6  -1 251.192 65.3979  39
  -3  -6  -1 371.049 60.6375  35
   3  -6   1 282.206 58.5408  32
   3   6   1 348.193 67.3824  27
  -3   6  -1 303.984 64.3117  27
   3  -6   1 267.039 82.6386  13
  -3  -6  -1 261.559 112.243  16
   3  -6   1 277.912 50.7154  17
  -3  -6  -1 319.680 89.4468  11
   3  -6   2 21.8673 40.9394  17
  -3  -6  -2-27.7318 106.676  13
  -3  -6  -2 16.4819 101.669  16
   3   6   2 5.06764 56.3198  27
  -3   6  -2 57.6751 50.2729  27
   3  -6   3 2491.95 207.056  17
  -3  -6  -3 2965.03 297.023  16
  -3  -6  -3 2643.99 278.427  13
   3   6   3 3033.74 227.147  27
  -3   6  -3 3027.00 218.432  27
   3  -6   3 2821.71 210.581  23
  -3  -6  -4 7948.66 556.688  35
   3  -6   4 8292.69 556.075  32
   3  -6   4 7218.04 547.292  17
  -3  -6  -4 7531.31 621.988  13
  -3  -6  -4 7558.32 633.332  16
   3   6   4 8471.21 567.894  27
  -3   6  -4 8811.45 558.105  27
   3  -6   4 7728.14 549.977  23
  -3  -6  -5 3349.28 265.323  35
   3  -6   5 3863.31 265.910  32
   3  -6   5 3165.15 255.952  17
  -3  -6  -5 3251.09 338.693  16
  -3  -6  -5 3397.26 333.231  13
  -3   6  -5 3940.97 265.669  27
   3  -6   5 3565.42 258.707  23
   3  -6   6 9.29802 43.7136  49
   3  -6   6 36.8012 50.9276  32
  -3  -6  -6 16.5863 49.7709  35
   3  -6   6 26.5635 46.6754  17
  -3  -6  -6 115.246 98.2609  13
  -3  -6  -6 34.7659 97.2505  16
   3   6   6 84.8881 61.1726  27
  -3   6  -6 35.7717 42.8283  27
   3  -6   6 50.7130 42.5630  23
   3  -6   7 23.9346 47.1938  17
  -3  -6  -7 130.736 100.887  13
  -3  -6  -7 176.701 111.428  16
   3   6   7-10.6359 58.9644  27
   3  -6   7 40.8331 46.4867  49
   3  -6   7 94.7851 52.3480  32
  -3  -6  -7 33.4840 52.8617  35
  -3  -6  -8 3890.68 370.957  13
  -3  -6  -8 4597.44 397.385  16
   3   6   8 5172.84 321.752  27
   3  -6   8 3369.53 292.306  49
  -3  -6  -8 4909.17 309.515  35
  -3  -6  -9 1511.91 204.416  13
  -3  -6  -9 1761.91 225.154  16
   3   6   9 1547.25 148.383  27
   3  -6   9 1495.15 131.104  49
  -3  -6  -9 1810.52 143.731  35
  -3  -6 -10 58.6836 113.380  13
   3  -6  10 130.754 50.2547  17
  -3  -6 -10 128.483 111.196  16
   3   6  10 241.688 70.4908  27
   3  -6  10 87.8722 54.3903  49
  -3  -6 -10 213.106 65.6507  35
   3   6  10 269.760 69.9715  33
  -3  -6 -11 2561.99 280.171  16
   3   6  11 2548.07 203.561  27
   3  -6  11 2590.49 187.465  49
  -3  -6 -11 2296.43 192.932  35
   3   6  11 2645.47 202.468  33
  -3  -6 -12-14.3920 95.6773  13
  -3  -6 -12 55.2081 97.4500  16
  -3  -6 -12 92.0360 53.0109  35
   3   6  12 86.3668 57.4363  33
   3   6  12 124.044 58.2824  27
   3  -6  12 192.745 58.6799  49
  -3   6 -13 48.2831 45.3675  39
  -3  -6 -13 98.5439 86.9295  13
  -3  -6 -13-36.4780 99.2996  16
  -3  -6 -13 80.6645 49.8713  35
   3   6  13 9.86304 60.2987  33
   3   6  13 49.4011 54.0005  27
   3  -6  13 138.102 55.1953  49
  -3  -6 -14 4750.28 354.200  35
   3   6  14 5313.35 368.485  33
  -3   6 -14 4630.54 352.407  39
   3  -6  14 5652.26 352.558  49
   3   6  14 4467.31 357.421  27
  -3  -6 -15 699.474 77.9077  35
   3   6  15 619.654 92.9886  33
   3  -6  15 825.325 83.7970  49
   3   6  15 713.312 81.0299  27
   3   6  16 77.9665 64.2574  33
  -3  -6 -16 59.3728 40.3520  35
   3  -6  16 151.298 56.0925  49
   3   6  17 371.514 75.6312  33
   3  -6  17 465.961 66.4227  49
   3   6  18 84.2051 64.9112  31
   3  -6  18 78.3864 58.9854  43
   3   6  19 40.8119 57.7797  31
   3   6  19-43.8286 58.9624  26
   3  -6  19 50.3271 56.1575  43
   3   6  20 1902.09 161.002  26
   3   6  20 1714.27 157.782  31
   3   6  20 1811.50 157.080  21
   3  -6  20 2156.88 152.784  43
   3   6  21 687.667 78.5144  31
   3   6  21 598.950 79.3137  26
   3   6  21 684.582 77.0654  21
   3  -6  21 614.047 71.6580  43
   3   6  22 1454.15 129.427  47
   3   6  22 1626.07 134.189  26
   3   6  22 1715.72 133.904  31
   3   6  22 1494.36 130.518  21
   3  -6  22 1865.63 128.024  43
   3   6  23 922.281 88.7274  21
   3   6  23 1101.55 90.8219  31
   3   6  23 1123.26 91.7694  28
   3   6  24 345.505 40.4791  21
   3   6  24 400.730 42.6755  28
   3   6  24 384.542 42.8853  31
  -3   7  22-3.83901 24.1716  47
  -3   7  21 122.899 41.1400  47
  -3   7  21 89.5620 45.0643  46
  -3   7  20 942.182 87.6957  47
  -3   7  20 827.001 91.6447  46
  -3   7  19 109.713 47.8152  28
  -3   7  19 135.783 52.8097  47
  -3   7  19 143.035 57.2361  36
  -3  -7  18 5.40055 31.8077  49
  -3   7  18 31.5514 47.3224  28
  -3  -7  17 7.83584 35.5002  49
  -3   7  17 48.0615 49.7282  28
  -3  -7  16 56.4394 39.4675  49
  -3   7  16 105.720 52.2699  28
  -3   7  15 639.750 75.1970  18
  -3   7  15 584.644 80.5397  28
  -3   7  14 295.527 59.6447  18
  -3  -7  14 359.913 59.4470  19
  -3   7  14 275.547 62.3895  28
  -3  -7  13 281.658 60.1563  19
  -3   7  13 399.549 67.5706  18
  -3   7  13 288.929 63.7537  27
  -3   7  13 381.847 65.9993  28
  -3  -7  12 1824.88 153.644  19
  -3   7  12 2041.46 164.540  18
  -3   7  12 1914.83 164.299  27
   3  -7 -11 252.210 53.8009  32
  -3  -7  11 157.303 57.1301  19
  -3   7  11 278.163 67.4031  18
  -3   7  11 240.311 65.7512  27
   3  -7 -10 865.417 91.9266  32
  -3   7  10 1041.03 106.767  18
  -3  -7  10 803.071 90.9946  19
  -3   7  10 894.096 104.567  27
  -3  -7   9 230.940 44.2245  32
   3  -7  -9 298.251 61.6115  32
  -3   7   9 480.715 79.2758  27
  -3  -7   9 267.146 59.8129  19
  -3   7   9 283.628 74.2936  18
   3  -7  -8 779.052 86.6324  32
  -3   7   8 686.912 94.9972  27
  -3   7   8 716.188 92.7816  39
   3  -7  -7 5660.41 403.191  32
  -3   7   7 5516.28 514.799  15
   3   7  -7 5433.68 401.039  27
  -3   7   7 5874.20 413.336  27
  -3   7   7 5627.16 408.742  39
   3  -7  -6 285.048 64.5397  32
  -3   7   6 307.897 73.0022  18
  -3   7   6 184.000 129.678  15
   3   7  -6 241.071 59.8749  27
  -3   7   6 176.236 68.3094  39
   3  -7  -5 2753.12 204.578  32
  -3   7   5 2620.67 323.194  15
   3   7  -5 2341.25 202.722  27
  -3   7   5 2621.67 213.274  27
  -3   7   5 2547.25 210.329  39
   3  -7  -4 1099.58 112.811  32
   3   7  -4 1016.44 113.586  27
  -3   7   4 1195.68 123.595  27
  -3   7   4 1215.88 123.054  39
   3  -7  -3 482.450 81.7962  32
  -3   7   3 369.080 188.010  15
  -3   7   3 666.405 89.8456  27
   3   7  -3 564.826 85.9624  27
  -3   7   3 562.109 93.2733  39
  -3  -7   2 10988.2 763.326  35
   3  -7  -2 10820.9 765.332  32
  -3   7   2 11174.5 912.131  15
   3   7  -2 11203.5 772.247  27
  -3   7   2 11132.5 772.360  27
  -3   7   2 11272.6 774.301  39
  -3  -7   1 10467.4 766.430  35
   3  -7  -1 11028.3 769.347  32
  -3   7   1 12066.7 921.437  15
   3   7  -1 11880.5 778.221  27
  -3   7   1 11251.7 775.350  27
   3  -7   0 1385.93 122.953  32
  -3  -7   0 999.752 111.256  35
   3   7   0 962.216 122.899  27
  -3   7   0 1465.46 130.006  27
  -3   7   0 1506.89 270.102  15
  -3  -7  -1 1033.71 109.250  35
   3  -7   1 1080.10 111.513  32
  -3  -7  -1 722.562 154.740  13
  -3   7  -1 1186.61 242.252  15
   3   7   1 1304.56 124.986  27
  -3   7  -1 1072.65 114.109  27
  -3   7  -1 1134.41 122.301  39
  -3   7  -2-10.5923 62.7583  39
   3  -7   2 46.4790 45.0958  23
  -3  -7  -2 54.6522 101.898  16
  -3   7  -2-26.5789 142.505  15
   3   7   2 27.7418 63.7355  27
  -3   7  -2 55.1925 56.1236  27
  -3  -7  -2-33.5532 65.0565  11
  -3  -7  -3-11.6318 65.0601  11
   3  -7   3-66.0121 46.5054  49
  -3   7  -3 10.5507 64.7182  39
  -3  -7  -3 18.2321 99.1780  16
  -3   7  -3-4.42920 53.2609  27
   3   7   3-39.2974 62.5883  27
   3  -7   3 35.1841 42.1163  23
  -3  -7  -4 253.895 89.4807  11
   3  -7   4 165.831 49.1137  49
  -3   7  -4 272.152 71.6299  39
  -3  -7  -4 273.523 114.683  16
  -3  -7  -4 105.397 104.663  13
   3  -7   4 203.675 61.2720  32
  -3  -7  -4 262.701 62.1226  35
  -3   7  -4 284.002 59.4392  27
   3   7   4 84.7884 67.0035  27
   3  -7   4 294.029 51.8461  23
   3  -7   5-2.27687 46.3994  49
  -3   7  -5-5.16712 62.3511  39
  -3  -7  -5 36.4769 99.2361  16
  -3  -7  -5 15.1378 98.4458  13
   3  -7   5 66.6966 56.1648  32
  -3  -7  -5 51.8687 52.9248  35
  -3   7  -5-8.04248 47.4062  27
   3  -7   5 95.7877 42.0088  23
  -3   7  -6 3671.30 252.640  39
  -3  -7  -6 3384.71 331.196  16
  -3  -7  -6 2732.65 300.891  13
  -3  -7  -6 3725.39 246.655  35
   3  -7   6 3516.96 242.130  32
  -3   7  -6 3557.08 240.972  27
   3  -7   6 2382.57 225.827  49
  -3   7  -7 173.580 68.6646  39
  -3  -7  -7 180.216 100.379  13
  -3  -7  -7 272.170 118.649  16
  -3  -7  -7 227.156 59.6831  35
   3   7   7 200.326 71.8402  27
   3  -7   7 156.855 51.4672  49
  -3   7  -8 1644.25 141.507  39
  -3  -7  -8 1234.49 190.355  13
  -3  -7  -8 1566.06 209.778  16
  -3  -7  -8 1652.21 136.194  35
   3   7   8 1887.39 151.076  27
   3  -7   8 1169.36 118.898  49
  -3  -7  -9 347.744 63.8001  35
  -3   7  -9 254.022 67.0704  39
   3   7   9 397.165 80.3129  27
   3  -7   9 256.226 57.1395  49
  -3  -7 -10 304.465 64.5708  35
  -3   7 -10 87.8024 59.1057  39
   3   7  10 356.062 76.4225  27
   3  -7  10 111.155 51.6803  49
  -3  -7 -11 379.560 62.6500  35
  -3   7 -11 275.607 63.2276  39
   3   7  11 245.162 67.0966  27
   3  -7  11 194.386 56.1257  49
  -3   7 -12 1783.41 166.862  39
   3  -7  12 1779.68 159.850  49
  -3  -7 -13 863.878 83.1720  35
   3   7  13 720.685 88.0029  27
   3  -7  13 749.617 78.9501  49
  -3   7 -13 663.708 80.4622  39
   3   7  14 1680.78 148.756  27
   3  -7  14 2070.82 145.232  49
  -3   7 -14 1703.25 144.494  39
   3  -7  15 48.5978 49.1399  49
   3   7  15 11.2436 54.1852  31
   3   7  15 17.0894 55.8569  26
  -3   7 -15 24.5116 34.8113  39
   3   7  16 1756.17 154.203  26
   3   7  16 1918.13 153.451  31
   3   7  17 567.923 75.5446  31
   3   7  17 653.789 80.6655  26
   3   7  18 56.2872 45.7962  31
   3   7  18 17.3657 45.2470  21
   3   7  18 46.9744 50.2738  26
   3  -7  18 114.752 47.5592  43
   3   7  19 26.2856 40.2167  31
   3   7  19-2.94382 44.7244  26
   3   7  19-2.42441 40.9846  21
   3  -7  19 5.65582 40.9495  43
   3   7  20 323.594 53.5821  28
   3   7  20 248.859 44.0902  31
   3   7  20 224.771 50.4891  26
   3   7  20 280.170 44.3457  21
   3  -7  20 354.658 46.0218  43
   3   7  21 19.7855 31.8782  26
   3   7  21 7.39479 22.1241  21
   3   7  21 1.31308 24.1811  31
   3   7  21 4.10474 34.2834  28
   3   7  22 148.654 27.5910  28
  -3   8  19 62.2033 30.6456  46
  -3   8  18 314.262 51.7697  46
  -3   8  17 183.708 39.3419  47
  -3  -8  17 186.452 29.8981  49
  -3   8  16 1450.43 109.285  47
  -3  -8  16 1217.30 96.9565  49
  -3  -8  15 624.116 64.0205  19
  -3  -8  15 624.359 59.2948  49
  -3  -8  14-12.3536 35.8852  19
  -3  -8  14 44.3754 34.1267  49
  -3  -8  13 115.511 41.1519  19
  -3   8  13 63.9303 45.0270  18
  -3  -8  12 151.119 44.3005  19
  -3   8  12 207.698 53.8887  18
  -3  -8  11 52.2128 41.0902  19
  -3   8  11 72.2175 50.2912  18
   3  -8 -10 738.544 77.9994  32
  -3   8  10 1046.57 94.5888  18
  -3  -8  10 606.348 78.2048  19
  -3   8  10 977.138 97.5800  27
   3  -8  -9 447.192 65.5882  32
  -3  -8   9 529.313 64.9891  19
  -3   8   9 662.931 84.8093  27
   3  -8  -8 245.154 54.5346  32
  -3  -8   8 211.716 50.7012  19
  -3   8   8 299.616 70.4697  27
  -3  -8   7 391.158 51.7156  32
   3  -8  -7 350.397 63.3343  32
   3   8  -7 403.195 57.1319  27
  -3  -8   7 347.640 58.1395  19
  -3   8   7 483.713 74.1208  18
   3  -8  -6 1628.56 141.647  32
  -3  -8   6 1613.21 132.295  32
  -3  -8   6 1536.63 133.138  19
  -3   8   6 1869.35 150.105  18
   3   8  -6 1710.70 139.301  27
  -3   8   6 1756.05 149.927  39
   3  -8  -5 54.2909 52.5672  32
  -3  -8   5 108.361 45.2280  19
  -3   8   5-13.0398 59.0145  18
   3   8  -5 83.9190 48.0079  27
  -3   8   5 24.5155 60.9563  27
  -3   8   5 82.7613 60.0751  39
   3  -8  -4 573.225 78.6157  32
  -3   8   4 595.212 83.3877  18
  -3  -8   4 377.683 62.5787  19
   3   8  -4 547.526 76.4403  27
  -3   8   4 727.846 88.8667  27
  -3   8   4 608.496 87.8133  39
   3  -8  -3 1051.10 100.851  32
  -3  -8   3 675.234 82.6911  19
  -3   8   3 1156.08 107.766  18
   3   8  -3 906.610 100.373  27
  -3   8   3 1008.49 109.621  27
  -3   8   3 1004.46 108.764  39
   3  -8  -2 34.4023 58.4499  32
  -3  -8   2 102.095 43.0213  19
  -3   8   2 102.056 59.5636  18
   3   8  -2 23.0005 55.9169  27
  -3   8   2 77.4136 62.5361  27
  -3   8   2 198.626 71.6866  39
  -3   8   1 412.167 84.8460  39
  -3  -8   1 385.790 57.3764  19
  -3   8   1 570.893 81.5060  18
   3   8  -1 492.901 80.7364  27
  -3   8   1 479.526 80.5507  27
   3  -8  -1 430.143 65.6122  23
   3  -8  -1 618.278 78.5711  32
  -3   8   0 908.313 97.9010  18
   3   8   0 1094.89 108.662  27
  -3   8   0 813.980 100.813  27
   3  -8   0 702.888 83.9956  23
   3  -8   0 951.179 99.8212  32
  -3   8  -1 215.332 62.7742  18
   3  -8   1 174.932 63.8562  32
   3   8   1 131.085 69.1129  27
  -3   8  -1 160.899 65.4218  27
   3  -8   1 88.1511 46.5841  23
  -3   8  -2 6272.78 437.415  39
  -3   8  -2 6375.66 430.888  27
   3   8   2 6622.65 438.492  27
   3  -8   2 5060.33 414.136  23
  -3   8  -2 6686.31 427.634  18
  -3   8  -3 398.163 80.7497  39
  -3   8  -3 244.731 58.7419  18
   3   8   3 66.9161 68.2184  27
  -3   8  -3 352.963 64.7291  27
   3  -8   3 150.086 40.2374  23
  -3   8  -4 34.2078 67.6925  39
  -3   8  -4 33.0845 46.4453  18
   3  -8   4 136.131 53.9031  32
   3   8   4 92.5191 63.7348  27
   3  -8   4 55.1875 39.8031  49
  -3   8  -5-36.2148 44.3975  18
   3   8   5 45.8047 62.0804  27
   3  -8   5 16.5206 39.1844  49
  -3   8  -5-19.0517 63.4621  39
   3  -8   6 129.111 43.0982  49
  -3   8  -6 262.421 72.2759  39
   3  -8   7 68.0957 42.1969  49
  -3   8  -7 110.208 61.8406  39
   3   8   8 2877.38 194.807  27
  -3   8  -8 2747.07 192.402  39
   3   8   9 61.6138 56.4298  27
   3  -8   9 33.6779 39.8134  49
  -3   8  -9 39.0245 53.4138  39
   3   8  10 1257.91 112.298  27
   3  -8  10 939.250 90.4919  49
  -3   8 -10 1184.66 106.192  39
   3   8  11 37.3800 49.7177  27
   3  -8  11 30.2224 39.6417  49
  -3   8 -11 12.9410 44.0559  39
   3  -8  12 175.420 44.8293  49
   3   8  12 322.168 55.8160  27
   3   8  12 288.110 49.6313  26
  -3   8 -12 238.418 50.4560  39
   3  -8  13 299.222 47.6494  49
  -3   8 -13 346.335 48.6358  39
   3   8  13 258.918 50.4183  26
   3   8  13 297.660 52.2112  27
  -3   8 -14-26.1538 30.5480  39
   3   8  14 7.33922 38.7106  26
   3   8  15 42.0397 36.3933  26
   3   8  15-48.0892 34.4690  21
  -3  -8 -15 19.2920 22.8402  32
   3   8  16 120.429 35.0108  26
   3   8  17 83.5627 38.1958  28
   3   8  17 48.8015 28.0551  26
   3   8  18 62.5912 29.1696  28
   3  -8  18 68.0224 25.9515  43
  -3  -9  14 19.2830 18.1791  49
   3  -9 -14 18.0391 21.5058  23
   3  -9 -13 472.672 46.7572  23
   3  -9 -12 175.173 34.6906  23
   3  -9 -11 78.2563 32.0509  23
   3  -9 -10 165.710 36.9290  23
  -3  -9   9 411.876 45.9211  19
   3  -9  -9 420.346 51.3879  23
   3  -9  -8-10.3506 33.7520  23
  -3  -9   8 43.9205 29.6327  19
  -3   9   8 19.8510 41.8199  18
   3  -9  -7 388.209 49.8266  23
  -3  -9   7 318.399 43.9895  19
  -3   9   7 486.606 60.5616  18
   3  -9  -6 38.2138 35.2400  23
  -3  -9   6 45.6122 29.3834  19
  -3   9   6-24.5407 44.9019  18
  -3  -9   5 119.795 32.8432  19
   3   9  -5 185.379 38.6400  27
   3  -9  -5 197.895 40.7500  23
  -3  -9   4-3.91284 31.2603  32
  -3  -9   4-2.80948 27.6413  19
  -3   9   4-56.3398 44.7691  18
   3   9  -4 59.8733 37.9957  27
  -3  -9   3 42.5198 33.4979  32
   3   9  -3 26.0952 39.8426  27
  -3   9   3-9.33292 47.2883  18
  -3  -9   2 56.6038 38.9859  32
  -3   9   2 226.137 51.3363  18
   3   9  -2 138.117 48.0575  27
  -3   9   2 218.714 59.3531  39
  -3  -9   1 1157.59 102.050  32
  -3   9   1 1147.23 107.257  18
   3   9  -1 1323.49 111.188  27
  -3   9   1 1297.08 117.234  39
  -3  -9   0 68.6240 40.6791  32
  -3   9   0 121.912 46.5318  18
   3   9   0 73.0648 48.9778  27
  -3   9   0 180.998 61.0191  39
  -3  -9  -1 259.938 48.5318  32
  -3   9  -1 263.854 50.5592  18
   3   9   1 143.268 55.6366  27
  -3   9  -2 17.1907 38.4523  18
   3   9   2-29.1023 48.1228  27
  -3   9  -3 10.9869 52.2048  39
   3   9   3 47.4363 49.2355  27
  -3   9  -4-56.8522 51.2017  39
   3   9   4-21.6774 49.8942  27
  -3   9  -5 579.170 77.2061  39
   3   9   5 695.918 78.8091  27
  -3   9  -6-3.22336 50.2965  39
  -3   9  -7 69.0613 46.5890  39
  -3   9  -8 521.396 65.9613  39
   3   9   8 621.132 70.2241  27
  -3  -9  -9 44.9104 32.5319  32
  -3   9  -9 58.7683 39.7185  39
   3   9   9 87.0751 40.3116  27
  -3  -9 -10 168.247 34.1768  32
  -3   9 -10 231.841 41.6205  39
   3   9  10 226.528 41.8128  27
  -3  -9 -11 103.796 28.1781  32
  -3   9 -11 61.4143 29.6940  39
   3   9  11 114.960 32.6205  27
  -3  -9 -12 135.860 24.3209  32
   3  -9  12 130.474 32.1510  43
   3  -9  13 467.193 45.0991  43
  -3 -10   6 20.2063 13.4637  49
  -3 -10   5 182.351 21.0114  49
  -3 -10   4 238.478 24.8991  49
  -3 -10   3-17.7940 16.3236  49
  -3 -10   2 6.41066 15.9750  49
   3  10  -1 54.8398 19.2313  27
  -3 -10   1 48.0050 17.9452  32
   3  10   0 198.566 28.1807  27
  -3 -10   0 166.460 24.8396  32
   3  10   1 157.574 28.1820  27
  -3 -10  -1 115.496 22.4959  32
   3  10   2 81.4014 25.9475  27
  -3 -10  -2 80.2391 21.2591  32
   3  10   3 188.166 30.7391  27
   3  10   4 759.154 63.1080  27
   3  10   5 189.009 26.7909  27
  -3 -10  -5 148.425 22.6474  32
   3  10   6 28.4387 18.0734  27
  -3 -10  -6-4.79408 13.8108  32
  -4   0  29-7.33180 34.6651  30
  -4   0  28 315.895 56.2434  30
  -4   0  28 296.180 51.7122  46
  -4   0  27 88.2926 59.9128  47
  -4   0  27 6.07939 50.2735  46
  -4   0  27 70.8539 54.3767  30
  -4   0  27 39.6707 53.8164   9
  -4   0  27-21.8992 51.1308  37
  -4   0  26 7046.38 505.665  44
  -4   0  26 7610.02 515.337  47
  -4   0  26 7513.23 511.173  46
  -4   0  26 6913.09 507.307  37
  -4   0  26 7289.36 510.658  30
  -4   0  26 7421.78 513.981   9
  -4   0  25-13.8424 63.3594   9
  -4   0  25 51.7147 51.8505  44
  -4   0  25 106.304 68.0532  37
  -4   0  25-40.5760 65.0539  30
  -4   0  25-18.0038 49.2837  20
  -4   0  25 107.078 65.7018  46
  -4   0  25-71.3847 69.5006  47
  -4   0  24 4281.47 333.328   9
  -4   0  24 4443.57 326.511  44
  -4   0  24 4686.62 333.288  46
  -4   0  24 4871.69 331.066  45
  -4   0  24 4689.16 335.031  47
  -4   0  24 4379.73 330.838  30
  -4   0  24 3986.42 321.027  20
  -4   0  23-20.9434 71.4101   9
  -4   0  23-74.4479 61.6004  44
  -4   0  23 72.2661 77.8714  46
  -4   0  23 45.0725 75.9470  47
  -4   0  23 23.3651 61.2235  45
  -4   0  23-56.1319 76.3379  30
  -4   0  23-19.6734 60.5427  20
  -4   0  22 80.5956 69.7241   9
  -4   0  22 51.1189 75.5260  47
  -4   0  22 54.9382 76.8706  46
  -4   0  22 110.985 64.0238  45
  -4   0  22 68.3634 59.4491  44
  -4   0  22-33.5433 55.0851  41
  -4   0  22-21.5387 123.693   3
  -4   0  22 9.64662 72.7680  30
  -4   0  22-4.21274 66.2239  20
  -4   0  21-70.1014 71.6984   9
  -4   0  21 40.8572 75.0051  47
  -4   0  21-75.8815 80.0422  46
  -4   0  21-72.8765 65.8269  45
  -4   0  21 47.5133 55.9530  41
  -4   0  21-23.1314 60.3302  44
  -4   0  21 21.8861 145.120   3
  -4   0  21-41.1915 72.2847  36
  -4   0  21-9.72459 72.6596  30
  -4   0  21-48.0280 65.4969  20
  -4   0  20 270.336 77.9987  47
  -4   0  20 85.4098 79.8848  46
  -4   0  20 210.758 68.4079  45
  -4   0  20 312.547 66.6064  44
  -4   0  20 293.561 64.4215  41
  -4   0  20 264.698 60.1118   6
  -4   0  20 219.348 134.737   3
  -4   0  20 292.092 79.9024  36
  -4   0  20 180.936 54.4004  29
  -4   0  20 273.901 71.1233  20
  -4   0  19 53.2089 67.1573  47
  -4   0  19 58.8806 66.6122  46
  -4   0  19 27.9655 53.5267  45
  -4   0  19 4.10277 52.6784  41
  -4   0  19-35.9290 54.9387  44
  -4   0  19-22.7178 52.5678   6
  -4   0  19-21.8986 139.498   3
  -4   0  19-55.1369 65.8263  36
  -4   0  19-14.3444 48.1231  29
  -4   0  19-17.5298 63.3288  20
  -4   0  18 15284.0 1135.87   3
  -4   0  18 15010.2 1017.97  44
  -4   0  18 14775.9 1015.99  41
  -4   0  18 14882.7 1018.48  45
  -4   0  18 14505.0 1019.50  47
  -4   0  18 15260.4 1022.76  36
  -4   0  18 13937.3 1011.26  29
  -4   0  18 15690.6 1014.05   6
  -4   0  17-26.0182 56.1266  47
  -4   0  17 8.46019 49.8347  45
  -4   0  17-80.4347 163.298   3
  -4   0  17-74.0630 55.6250  44
  -4   0  17-43.4174 52.1129  41
  -4   0  17 31.9842 48.8220  29
  -4   0  17-31.1730 49.1577   6
  -4   0  16 275.600 57.6445  44
  -4   0  16 283.475 61.4399  47
  -4   0  16 358.016 58.5596  45
  -4   0  16 285.454 127.774   3
  -4   0  16 293.241 54.4398   6
  -4   0  16 307.248 61.5921   8
  -4   0  15 17.7519 115.440   3
  -4   0  15-42.5678 40.0066   6
  -4   0  14 6093.56 508.469   3
  -4   0  14 5843.55 414.819   7
  -4   0  14 5967.88 414.388   6
  -4   0  13-49.1530 83.8074   1
  -4   0  13-19.4717 35.0130   7
  -4   0  12 1024.13 144.589   1
  -4   0  12 1003.00 87.9468   7
  -4   0  11-10.3738 72.6674   1
  -4   0  11 38.4022 34.1738   7
  -4   0  10 23514.0 1531.51   1
  -4   0  10 21675.1 1479.59   7
  -4   0   9-8.71889 68.0308   1
  -4   0   9-16.6816 28.6491   7
  -4   0   8 153.506 72.7429   1
  -4   0   7-45.0313 63.6916   1
  -4   0   6 42885.1 2900.43   1
  -4   0   5 17.2178 39.9874  14
  -4   0   4 2252.07 180.737  14
  -4   0   3 17.2375 55.9138  12
  -4   0   3 6.51711 20.5934  16
  -4   0   3 18.4116 46.3650  14
  -4   0   2 11134.4 779.446  12
  -4   0   1 25.4492 54.2160  11
  -4   0   1 39.0870 53.6445  12
  -4   0   0 21663.5 1474.85  11
  -4   0  -1 78.6988 54.3339  11
  -4   0  -2 6415.00 460.495  11
  -4   0  -3 29.5153 49.9964  11
  -4   0  -4 1984.35 170.350  11
   4   0   5 7.10615 66.3120   2
   4   0   6 4017.83 320.599   2
   4   0   7-7.87898 72.8064   2
   4   0   8 99296.2 6664.03   2
   4   0   9-71.5674 67.9703   2
   4   0  10 10380.8 750.145   2
   4   0  11 30.4019 73.3952   2
   4   0  12 392.115 98.4845   2
   4   0  12 351.792 54.2127   5
   4   0  13 100.859 89.0403   2
   4   0  13-12.2513 44.2624   5
   4   0  14 4000.59 287.677   5
   4   0  14 3750.23 352.050   2
   4   0  15 24.4518 44.1592  24
   4   0  15-15.0906 97.1275   2
   4   0  15-41.8013 47.1858   5
   4   0  16 8302.20 594.455  38
   4   0  16 8656.87 596.505  24
   4   0  16 9029.76 597.255   5
   4   0  16 7556.79 668.654   2
   4   0  17 36.7971 43.8618  38
   4   0  17-46.0462 48.8948  21
   4   0  17-31.5464 52.9223   5
   4   0  17-17.2298 109.759   2
   4   0  18 5609.54 405.240   5
   4   0  18 5178.05 489.430   2
   4   0  18 5767.52 404.186  38
   4   0  18 5663.80 405.297  21
   4   0  19 28.8433 51.1343  21
   4   0  19-113.403 137.943   2
   4   0  19 46.3518 53.8471   5
   4   0  19-56.5347 55.5916  38
   4   0  19-75.1542 52.6710  31
   4   0  19-3.88904 55.0704  10
   4   0  20 994.559 105.218  21
   4   0  20 1046.38 105.627  38
   4   0  20 1082.06 190.775   2
   4   0  20 1041.58 99.4711  31
   4   0  20 937.143 103.962  10
   4   0  21-78.8120 55.5176  21
   4   0  21 8.36424 53.9547  38
   4   0  21-135.651 141.471   4
   4   0  21-77.7345 161.844   2
   4   0  21-100.680 53.9151  31
   4   0  21 24.2020 58.6346  10
   4   0  22 5536.05 381.837  21
   4   0  22 5973.35 382.996  33
   4   0  22 4689.82 372.491  31
   4   0  22 5237.41 380.824  10
   4   0  23 55.1967 57.3835  42
   4   0  23-60.5766 50.9329  21
   4   0  23-46.5029 44.2597  33
   4   0  23-8.94699 37.0057  31
   4   0  23 30.6798 55.4250  10
   4   0  24 425.288 69.7311  42
   4   0  24 457.740 69.4400  10
   4   0  24 337.251 58.0673  33
   4   0  25 45.1875 49.2324  42
   4   0  25 6.51608 50.9552  10
   4   0  26 2266.47 175.144  42
   4   0  27-19.3817 40.2404  42
   4   0  28 314.010 51.6120  44
   4   0  28 437.170 56.2257  45
   4   0  29-32.1918 26.4888  44
   4   0  29 10.7396 27.8464  45
  -4   1  30 101.213 27.3838  30
  -4   1  29 533.206 63.1301  47
  -4   1  29 536.320 60.2435  30
  -4   1  28 530.687 68.4379  47
  -4   1  28 377.554 56.7930  46
  -4   1  28 396.036 62.3315  30
  -4   1  28 491.713 57.7788  44
  -4  -1  27 593.612 72.6763  30
  -4   1  27 632.715 81.3701  30
  -4  -1  27 499.142 71.3063  37
  -4   1  27 665.590 75.9855  37
  -4   1  27 612.654 76.5329  46
  -4   1  27 692.206 75.8008  44
  -4  -1  27 605.491 74.4920  46
  -4   1  27 758.062 87.0048  47
  -4  -1  26 1722.21 144.845  37
  -4   1  26 1797.85 148.909  44
  -4  -1  26 1638.70 146.392  46
  -4   1  26 1732.22 149.419  46
  -4   1  26 1792.30 154.985  47
  -4  -1  26 1628.09 144.754  30
  -4   1  26 1755.87 151.647  30
  -4   1  26 1842.45 152.120   9
  -4  -1  26 1767.86 148.890   9
  -4  -1  25 987.624 106.159  37
  -4   1  25 965.301 111.268  47
  -4  -1  25 912.250 105.960  46
  -4   1  25 1018.71 107.503  44
  -4   1  25 1129.41 113.778  46
  -4  -1  25 967.102 113.294  47
  -4  -1  25 1059.34 106.726  30
  -4   1  25 929.725 110.339  30
  -4   1  25 988.430 111.238   9
  -4  -1  25 814.206 104.818   9
  -4   1  24 3536.24 272.971   9
  -4  -1  24 3504.29 269.303   9
  -4  -1  24 2895.46 253.473  44
  -4  -1  24 3280.96 267.609  46
  -4   1  24 3744.88 273.555  46
  -4   1  24 3755.87 275.324  47
  -4   1  24 3944.76 272.049  44
  -4  -1  24 3418.12 269.869  47
  -4  -1  24 3795.65 268.326  37
  -4  -1  24 3598.29 266.967  30
  -4   1  24 3650.93 272.534  30
  -4   1  24 3483.71 261.637  20
  -4  -1  23 54.9339 65.1503   9
  -4   1  23 36.6608 74.1630   9
  -4  -1  23 117.758 74.5897  47
  -4   1  23 5.01578 77.0738  47
  -4  -1  23 58.3398 50.3410  45
  -4   1  23 119.423 69.0541  45
  -4   1  23 97.5657 75.3724  46
  -4  -1  23 84.1335 73.8764  46
  -4  -1  23 21.0589 44.9096  44
  -4   1  23 133.884 66.2794  44
  -4   1  23 49.0411 69.7621  36
  -4  -1  23 205.437 78.1077  37
  -4  -1  23 128.227 69.6704  30
  -4  -1  23 65.3550 60.4248  20
  -4   1  23 137.507 63.8190  20
  -4  -1  22 2023.09 171.858   9
  -4   1  22 1811.85 173.053   9
  -4  -1  22 1673.27 153.176  44
  -4   1  22 2033.46 174.295  46
  -4  -1  22 1810.20 169.238  47
  -4  -1  22 1999.53 171.459  46
  -4   1  22 1988.41 171.627  45
  -4  -1  22 1755.52 156.090  45
  -4   1  22 1857.02 170.533  47
  -4   1  22 1873.49 167.288  44
  -4  -1  22 1484.19 244.924   3
  -4   1  22 1749.36 259.796   3
  -4  -1  22 2137.73 170.422  37
  -4   1  22 1826.37 170.833  36
  -4  -1  22 2000.63 168.388  30
  -4  -1  22 1750.65 160.270  20
  -4   1  22 1882.51 164.075  20
  -4   1  21 2478.72 205.844   9
  -4  -1  21 2217.94 199.297   9
  -4  -1  21 2364.75 188.187  44
  -4   1  21 2475.64 203.862  45
  -4   1  21 2441.25 205.071  46
  -4  -1  21 2365.90 201.719  46
  -4  -1  21 2387.34 191.898  45
  -4  -1  21 2511.12 204.697  47
  -4   1  21 2705.77 205.142  47
  -4  -1  21 2293.15 192.014  41
  -4   1  21 2279.43 186.809  41
  -4   1  21 2395.75 201.602  44
  -4  -1  21 1785.40 272.808   3
  -4   1  21 1868.63 278.425   3
  -4   1  21 2547.49 207.572  36
  -4  -1  21 2360.97 197.909  30
  -4  -1  21 2512.02 196.358  20
  -4  -1  20 35.9461 65.7694   9
  -4   1  20-37.5872 69.3011   9
  -4  -1  20-4.96785 73.5155  46
  -4  -1  20 40.0416 72.0389  47
  -4   1  20-5.04352 68.3171  47
  -4   1  20-37.4738 69.7898  45
  -4  -1  20-45.4871 51.3011  45
  -4   1  20-40.9542 76.3387  46
  -4   1  20-15.5585 66.2514  44
  -4  -1  20-46.3359 49.4581  44
  -4   1  20-3.82109 48.5631  41
  -4  -1  20-12.9155 55.9872  41
  -4  -1  20-21.2492 136.766   3
  -4   1  20-88.8806 133.974   3
  -4   1  20-11.8470 52.2473   6
  -4  -1  20 71.4375 49.9855   6
  -4   1  20 5.20124 69.4725  36
  -4  -1  20-23.3405 66.7751  30
  -4   1  20-9.66721 57.2674  28
  -4   1  20-30.0259 68.2531  31
  -4  -1  20-39.7609 67.1217  20
  -4   1  19 974.797 97.3325   6
  -4  -1  19 818.096 93.8485   6
  -4   1  19 1101.98 112.840  47
  -4  -1  19 971.627 114.630  46
  -4   1  19 1007.45 109.351  45
  -4   1  19 1019.87 112.458  46
  -4  -1  19 870.925 95.8418  45
  -4  -1  19 953.190 109.113  47
  -4  -1  19 877.428 101.517  41
  -4  -1  19 912.596 94.5734  44
  -4   1  19 917.957 107.211  44
  -4   1  19 962.598 98.4734  41
  -4  -1  19 840.183 185.128   3
  -4   1  19 790.135 187.205   3
  -4   1  19 842.632 107.377  31
  -4   1  19 965.901 114.140  36
  -4  -1  19 871.194 104.593  30
  -4  -1  19 869.729 94.8967  29
  -4   1  19 882.311 94.0443  29
  -4   1  19 910.664 106.458  28
  -4  -1  19 807.039 105.059  20
  -4  -1  18 214.404 72.0280  47
  -4   1  18 46.5216 61.7640  47
  -4   1  18 135.035 63.8884  45
  -4  -1  18 139.868 50.6478  45
  -4  -1  18 85.2475 55.7233  41
  -4  -1  18 165.885 51.2431  44
  -4   1  18 171.085 64.6896  44
  -4  -1  18 185.552 140.811   3
  -4   1  18 86.1219 148.357   3
  -4  -1  18 81.9449 50.8511   6
  -4   1  18 119.542 53.7000   6
  -4   1  18 69.2583 66.7094  36
  -4  -1  18 168.675 69.0018  30
  -4  -1  18 99.7287 52.2333  29
  -4   1  18 100.952 51.7640  29
  -4   1  18 126.283 63.4164  31
  -4   1  18 105.534 59.3037  28
  -4  -1  18 160.154 68.9374  20
  -4  -1  17 596.861 84.6829  47
  -4   1  17 649.710 86.4951  47
  -4   1  17 528.135 81.5027  45
  -4  -1  17 571.160 71.5674  45
  -4  -1  17 742.738 81.3560  41
  -4  -1  17 405.385 66.3289  44
  -4   1  17 582.446 83.3278  44
  -4  -1  17 786.925 169.098   3
  -4   1  17 595.542 160.251   3
  -4   1  17 573.931 72.2851   6
  -4  -1  17 588.247 70.8646   6
  -4   1  17 539.699 87.1494  36
  -4  -1  17 641.326 87.6896  30
  -4  -1  17 651.773 76.1640  29
  -4   1  17 533.316 83.0502  31
  -4   1  17 474.309 75.0172  28
  -4  -1  17 565.824 83.1689  20
  -4  -1  16 800.070 78.5193   6
  -4   1  16 885.016 81.5411   6
  -4   1  16 703.496 85.6166   8
  -4  -1  16 732.244 84.2871   8
  -4   1  16 616.512 85.6233  44
  -4  -1  16 583.229 84.6034  41
  -4  -1  16 660.638 85.4993  47
  -4   1  16 763.621 86.5199  47
  -4   1  16 686.621 86.5013  45
  -4  -1  16 652.723 81.2148  48
  -4  -1  16 576.278 78.0561  29
  -4   1  16 690.930 87.9688  28
  -4   1  16 602.980 84.1466  31
  -4  -1  16 538.162 151.811   3
  -4   1  16 522.878 162.783   3
  -4  -1  16 723.504 89.2859  20
  -4   1  15 15172.4 1081.30  46
  -4  -1  15 15330.5 1081.41  46
  -4   1  15 16140.4 1180.48   3
  -4  -1  15 16571.9 1175.13   3
  -4  -1  15 16235.8 1075.10   6
  -4   1  15 16234.2 1076.21   6
  -4  -1  14 4842.75 414.733   3
  -4   1  14 4851.38 422.062   3
  -4  -1  14 4518.16 323.751   6
  -4   1  14 4398.86 324.557   6
  -4  -1  14 4778.02 325.783   7
  -4   1  14 4483.35 325.472   7
  -4  -1  13 1152.54 154.176   1
  -4   1  13 1181.48 157.426   1
  -4  -1  13 1007.17 91.5017   7
  -4   1  13 1051.83 94.4582   7
  -4   1  12 833.235 129.053   1
  -4  -1  12 1008.39 137.823   1
  -4   1  12 703.103 72.7497   7
  -4  -1  12 682.703 70.5673   7
  -4  -1  11 3481.56 288.671   1
  -4   1  11 3401.05 292.315   1
  -4   1  11 3082.82 234.662   7
  -4  -1  11 3346.33 234.594   7
  -4   1  10 2067.10 187.208   1
  -4  -1  10 1839.33 179.845   1
  -4  -1  10 1602.12 126.844   7
  -4   1  10 1579.78 127.011   7
  -4   1   9 43895.7 2822.60   1
  -4  -1   9 42686.8 2817.73   1
  -4   1   9 41171.7 2773.56   7
  -4  -1   9 40950.6 2773.02   7
  -4  -1   8 620.503 105.478   1
  -4   1   8 929.246 118.097   1
  -4   1   7 14206.1 1007.19   1
  -4  -1   7 14492.7 1004.82   1
  -4   1   6 167.298 72.6317   1
  -4  -1   6 371.696 75.8804   1
  -4  -1   5 17.9271 53.2790  14
  -4  -1   5 11.7270 52.0000  12
  -4  -1   4 35187.8 2345.76  14
  -4   1   4 33211.8 2323.05  14
  -4  -1   4 36686.0 2346.38  12
  -4  -1   4 35177.0 2330.51  16
  -4  -1   3 5467.07 389.194  11
  -4  -1   3 5070.19 386.714  14
  -4  -1   3 5296.52 373.085  16
  -4  -1   3 4942.95 383.627  12
  -4  -1   2 423.686 75.9764  11
  -4   1   2 293.358 70.6243  12
  -4  -1   2 365.359 78.1842  14
  -4  -1   2 357.320 71.3927  12
  -4  -1   1 25837.7 1763.54  11
  -4   1   1 26053.3 1763.41  12
  -4   1   1 25811.7 1771.56  15
  -4  -1   0 421.759 86.1302  11
  -4   1   0 503.167 88.5142  12
  -4  -1  -1 147.050 61.3689  11
  -4   1  -1 196.582 70.6815  15
  -4   1  -1 243.376 62.2794  12
  -4   1  -2 410.287 84.7407  15
  -4   1  -3 15835.4 1093.95  15
  -4   1  -4 4857.37 354.383  11
  -4  -1  -4 5372.84 361.340  13
  -4   1  -4 4589.64 367.078  15
   4  -1   5 11392.1 847.833   2
   4   1   5 12575.2 855.054   2
  -4   1  -5 11636.1 825.490  11
  -4  -1  -5 12494.2 831.449  13
  -4   1  -5 12287.7 840.992  15
   4   1   6 3414.84 267.054   2
   4  -1   6 2988.05 256.155   2
  -4   1  -6 2856.14 229.315  11
  -4  -1  -6 3226.18 236.722  13
  -4   1  -6 3093.58 245.397  15
   4  -1   7 14440.4 1095.48   2
   4   1   7 16295.3 1105.35   2
  -4   1  -7 15459.0 1072.10  11
  -4   1  -7 15421.2 1084.38  15
  -4  -1  -7 16818.9 1077.31  13
   4  -1   8 14254.9 1161.18   2
   4   1   8 17685.9 1175.08   2
  -4   1  -8 16991.2 1142.83  11
  -4   1  -8 16148.0 1153.10  15
  -4  -1  -8 18283.0 1147.31  13
  -4   1  -9 14594.8 1009.71  15
  -4  -1  -9 16459.8 1004.51  13
   4   1   9 15385.1 1031.97   2
   4  -1  10 76.2363 69.7795   2
   4   1  10 45.2983 70.7980   2
   4  -1  11 13289.5 1046.81   2
   4   1  11 16782.3 1065.55   2
   4  -1  12 6535.48 494.563   5
   4  -1  12 5807.48 539.088   2
   4   1  12 7508.28 558.425   2
   4   1  12 8381.90 500.623   5
   4  -1  13 4236.67 307.927   5
   4   1  13 4316.86 377.216   2
   4   1  13 4587.08 311.040   5
   4  -1  13 3543.85 360.420   2
   4   1  14 3950.18 350.093   2
   4  -1  14 3734.54 275.333   5
   4   1  14 4299.36 280.294   5
   4  -1  14 3149.64 331.615   2
   4  -1  14 3536.95 278.735  43
   4  -1  15 4835.03 373.307  38
   4  -1  15 5005.80 447.797   2
   4  -1  15 5241.36 376.783   5
   4   1  15 5829.88 464.992   2
   4   1  15 6189.62 382.073   5
   4  -1  15 5159.96 376.241  24
   4  -1  16-26.2598 40.8398  38
   4   1  16-22.1053 45.5843  38
   4  -1  16-37.1199 49.7502  24
   4   1  16-33.5926 130.132   2
   4  -1  16-78.4980 117.275   2
   4   1  16 27.0153 48.6642   5
   4  -1  16 21.5741 45.9399   5
   4   1  17 8208.92 514.030  38
   4  -1  17 6780.76 506.829  24
   4  -1  17 6872.62 507.366  21
   4  -1  17 6841.50 507.787  38
   4   1  17 8327.52 516.753   5
   4  -1  17 7270.87 510.751   5
   4  -1  17 6710.69 592.316   2
   4   1  17 7247.63 606.303   2
   4  -1  18 873.826 96.3583  38
   4   1  18 1013.54 105.288  38
   4  -1  18 959.091 96.2714  21
   4   1  18 1133.57 105.527  10
   4  -1  18 1039.40 98.9155  10
   4  -1  18 789.741 98.8851   5
   4   1  18 1107.79 107.373   5
   4   1  18 990.491 183.591   2
   4  -1  18 804.307 170.268   2
   4   1  19 1668.28 133.068  38
   4  -1  19 1216.71 122.026  38
   4  -1  19 939.845 192.801   2
   4   1  19 1023.22 203.031   2
   4  -1  19 1173.78 119.954  21
   4   1  19 1670.88 135.850  21
   4  -1  19 1423.87 127.155  10
   4   1  19 1586.91 132.364  10
   4  -1  20 468.239 68.2253  21
   4   1  20 512.985 78.5745  21
   4  -1  20 628.323 155.787   2
   4   1  20 355.062 143.458   2
   4   1  20 483.207 77.1774  38
   4  -1  20 524.473 72.8052  38
   4   1  20 593.186 80.2462  31
   4  -1  20 530.687 75.0567  10
   4   1  20 528.683 79.2213  10
   4   1  21 1059.94 113.319  21
   4  -1  21 1228.01 111.332  38
   4   1  21 1238.07 116.100  38
   4  -1  21 880.695 181.301   4
   4  -1  21 961.225 181.624   2
   4   1  21 867.456 186.410   2
   4   1  21 887.217 185.535   4
   4   1  21 1253.89 115.847  31
   4   1  21 1199.73 115.462  10
   4  -1  21 1174.42 111.948  10
   4  -1  22 927.611 95.4262  42
   4   1  22 877.131 97.1595  38
   4  -1  22 752.972 88.4072  38
   4   1  22 909.149 96.7270  21
   4   1  22 859.440 95.9246  33
   4  -1  22 667.600 78.0629  33
   4   1  22 844.118 92.2932  31
   4   1  22 861.391 94.6602  10
   4  -1  22 693.373 88.6987  10
   4   1  23 1919.28 150.685  38
   4  -1  23 1675.37 143.754  42
   4   1  23 1913.80 155.859  42
   4  -1  23 1459.72 141.704  38
   4   1  23 1749.56 147.923  21
   4   1  23 1625.87 145.718  33
   4   1  23 1569.58 142.283  31
   4  -1  23 1656.41 145.126  10
   4   1  23 1807.60 148.643  10
   4  -1  24 1527.14 135.060  42
   4   1  24 1518.27 143.072  42
   4  -1  24 1523.70 134.937  38
   4   1  24 1772.94 142.326  38
   4   1  24 1816.60 141.219  21
   4   1  24 1646.46 138.630  33
   4   1  24 1508.38 133.877  31
   4  -1  24 1581.59 136.205  10
   4   1  24 1605.22 138.415  10
   4   1  25 661.515 83.1496  38
   4   1  25 628.114 76.6267  33
   4  -1  25 663.650 80.0988  10
   4   1  25 830.509 84.7864  10
   4  -1  25 714.017 77.5598  42
   4   1  25 871.305 91.6074  42
   4  -1  25 691.262 78.1153  38
   4   1  25 810.380 82.8003  21
   4   1  26 1726.42 141.737  42
   4   1  26 1672.28 138.403  38
   4   1  27 206.393 50.1517  42
   4   1  27 242.420 55.2557  45
   4   1  28 195.528 39.6442  42
   4  -1  28 217.270 38.7361  44
   4  -1  28 180.008 42.2746  45
   4   1  28 160.182 43.6470  45
   4   1  29 86.6839 30.4099  45
   4  -1  29 94.8782 28.2657  45
  -4   2  30 548.441 47.6031  30
  -4   2  29 258.134 45.6032  47
  -4   2  29 292.085 41.4677  44
  -4   2  29 258.764 46.4525  30
  -4   2  28 124.785 42.9383  46
  -4   2  28 129.172 49.6739  47
  -4   2  28 155.941 48.7284  30
  -4   2  28 65.0931 42.4389  44
  -4  -2  27 226.378 48.4011  37
  -4   2  27 187.290 52.4442  37
  -4   2  27 246.189 57.9424  46
  -4   2  27 291.509 62.9782  47
  -4   2  27 243.786 63.1750  30
  -4   2  27 259.033 57.7959  44
  -4  -2  26 398.229 66.4884  37
  -4   2  26 419.298 72.9170  46
  -4   2  26 423.571 76.2715  47
  -4   2  26 501.996 76.0225  44
  -4   2  26 398.833 68.9629   9
  -4  -2  25 46.8051 56.8502  37
  -4   2  25 46.8172 70.3329  47
  -4   2  25-80.4115 68.7658  46
  -4  -2  25-43.6289 58.9557  46
  -4  -2  25 44.7297 55.4779   9
  -4   2  25-24.8246 60.2724   9
  -4   2  25-48.8189 62.2907  44
  -4  -2  24 1301.02 123.552   9
  -4   2  24 1377.64 128.358   9
  -4   2  24 1287.89 129.308  44
  -4  -2  24 1185.45 125.068  46
  -4   2  24 1358.94 130.637  46
  -4   2  24 1427.22 133.445  47
  -4   2  24 1340.32 127.909  36
  -4  -2  24 1294.91 123.877  37
  -4  -2  24 1104.66 117.864  30
  -4   2  24 1169.02 116.344  20
  -4  -2  23 228.096 67.2865   9
  -4   2  23 196.959 72.3926   9
  -4   2  23 257.458 75.8490  44
  -4   2  23 265.448 80.3084  47
  -4   2  23 213.373 80.7494  46
  -4  -2  23 155.497 74.1941  46
  -4   2  23 183.458 75.3411  36
  -4  -2  23 178.389 70.8124  37
  -4  -2  23 176.947 67.0187  30
  -4   2  23 264.003 66.0057  20
  -4  -2  22 288.859 81.6967  47
  -4   2  22 283.508 84.8606  45
  -4   2  22 315.515 81.8600  47
  -4   2  22 315.491 83.5744  46
  -4  -2  22 268.056 75.7400  46
  -4   2  22 329.717 80.4921  44
  -4   2  22 229.794 81.4543  36
  -4  -2  22 269.097 78.6917  37
  -4   2  22 230.451 73.7850  28
  -4   2  22 321.743 76.1457  31
  -4  -2  22 312.070 76.0935  30
  -4  -2  22 263.074 71.2192   9
  -4   2  22 252.763 77.5938   9
  -4  -2  21 48.0888 64.0807   9
  -4   2  21-52.7345 70.6040   9
  -4  -2  21 69.8999 74.5955  47
  -4   2  21-17.3666 76.3990  45
  -4   2  21-5.15019 72.2878  47
  -4   2  21-5.21751 79.2690  46
  -4  -2  21-68.0574 72.2157  46
  -4   2  21-56.2326 71.2738  44
  -4  -2  21-38.4776 129.991   3
  -4   2  21-63.4644 141.607   3
  -4   2  21 89.6644 73.2322  36
  -4  -2  21-68.6107 74.5294  37
  -4   2  21-10.3875 67.2025  31
  -4   2  21-66.7984 67.8149  28
  -4  -2  21 26.6046 63.8209  30
  -4  -2  21-25.4762 61.3636  20
  -4   2  20 1287.34 138.045   9
  -4  -2  20 1505.33 136.885   9
  -4   2  20 1366.41 139.989  47
  -4  -2  20 1259.80 134.942  46
  -4   2  20 1345.49 140.595  46
  -4  -2  20 1363.73 135.079  47
  -4   2  20 1521.56 142.275  44
  -4  -2  20 1001.62 191.910   3
  -4   2  20 1221.88 216.778   3
  -4   2  20 1248.31 136.420  31
  -4   2  20 1497.20 145.590  36
  -4  -2  20 1364.41 137.136  37
  -4  -2  20 1368.79 132.425  30
  -4  -2  20 1221.09 128.274  20
  -4  -2  19 6824.69 451.926   9
  -4   2  19 6279.27 453.221   9
  -4   2  19 6616.90 442.891   6
  -4  -2  19 6307.00 439.562   6
  -4   2  19 6189.30 451.410  47
  -4  -2  19 6381.31 451.389  47
  -4  -2  19 6739.84 452.935  46
  -4   2  19 6262.50 452.487  46
  -4   2  19 5575.73 438.365  41
  -4  -2  19 6320.60 447.986  41
  -4   2  19 6650.43 457.086  44
  -4  -2  19 5769.77 536.818   3
  -4   2  19 4799.63 530.885   3
  -4  -2  19 6388.56 450.214  37
  -4   2  19 6446.82 455.721  36
  -4   2  19 6495.31 454.130  31
  -4  -2  19 6291.16 448.379  30
  -4  -2  19 5537.12 433.438  25
  -4  -2  19 6154.28 447.713  20
  -4  -2  18 214.704 71.4162  47
  -4   2  18 235.907 72.2958  47
  -4  -2  18 274.779 69.9174  41
  -4  -2  18 154.676 142.190   3
  -4   2  18 192.331 141.414   3
  -4  -2  18 278.523 55.3131   6
  -4   2  18 271.017 58.2765   6
  -4   2  18 336.223 83.9582  36
  -4   2  18 373.016 77.2645  31
  -4  -2  18 303.998 74.5618  30
  -4  -2  18 194.627 72.2563  20
  -4  -2  18 244.680 51.7764  25
  -4   2  17 1938.56 153.412   6
  -4  -2  17 1826.27 149.220   6
  -4   2  17 1831.74 161.477  47
  -4  -2  17 1863.37 163.045  47
  -4  -2  17 1815.47 159.447  41
  -4  -2  17 1988.26 247.231   3
  -4   2  17 1814.71 254.989   3
  -4   2  17 1893.80 168.653  36
  -4   2  17 2080.83 163.711  31
  -4  -2  17 2019.73 161.841  30
  -4  -2  17 1690.67 159.493  20
  -4  -2  17 1635.46 145.788  25
  -4  -2  16 740.136 78.6198   6
  -4   2  16 890.622 84.4620   6
  -4   2  16 696.890 79.2528  40
  -4  -2  16 710.548 90.8197  41
  -4  -2  16 774.810 93.5291  47
  -4   2  16 823.200 94.7994  47
  -4  -2  16 761.947 87.5532  48
  -4  -2  16 848.177 168.560   3
  -4   2  16 510.565 155.076   3
  -4   2  16 925.557 96.6280  28
  -4   2  16 762.536 92.0030  31
  -4  -2  16 669.416 91.9238  30
  -4  -2  16 782.793 96.0515  20
  -4  -2  16 681.072 77.6770  25
  -4   2  15 16.0130 47.4913   6
  -4  -2  15 39.6869 45.9221   8
  -4   2  15 94.2705 50.3288   8
  -4  -2  15 64.2173 41.7116   6
  -4  -2  15 61.6486 52.5361  41
  -4  -2  15 139.908 60.4156  46
  -4  -2  15 65.7490 57.4606  47
  -4   2  15-4.02363 51.1739  47
  -4  -2  15 112.392 47.6891  48
  -4  -2  15 122.266 52.3975  29
  -4   2  15 91.5041 50.4820  31
  -4   2  15 25.7239 48.4686  28
  -4  -2  15 129.243 57.2106  30
  -4  -2  15-170.144 142.587   3
  -4   2  15-130.268 165.950   3
  -4  -2  15 113.312 61.7400  20
  -4  -2  14 2824.11 232.507  46
  -4  -2  14 2893.49 228.972  48
  -4  -2  14 3003.78 308.465   3
  -4   2  14 2480.45 311.690   3
  -4   2  14 3261.41 225.549   6
  -4  -2  14 3127.25 221.928   6
  -4  -2  13 12425.6 886.628   3
  -4   2  13 11936.7 896.197   3
  -4  -2  13 11793.2 802.276   6
  -4   2  13 11600.1 804.111   6
  -4  -2  13 12054.1 804.013   7
  -4   2  13 11595.1 804.741   7
  -4   2  12 25864.3 1670.78   1
  -4  -2  12 26106.8 1664.25   1
  -4   2  12 24146.3 1602.86   7
  -4  -2  12 22695.0 1600.48   7
  -4  -2  11 6989.72 506.863   1
  -4   2  11 7737.44 520.197   1
  -4  -2  11 6226.92 449.044   7
  -4   2  11 6494.22 451.493   7
  -4   2  10 6813.12 487.618   1
  -4  -2  10 6539.18 478.648   1
  -4   2  10 6423.75 428.891   7
  -4  -2  10 5813.28 425.910   7
  -4   2   9-56.8011 76.3822   1
  -4  -2   9-8.59322 67.5092   1
  -4   2   9 8.85163 31.7230   7
  -4  -2   9 26.5563 30.1166   7
  -4  -2   8 276.250 72.2389   1
  -4   2   8 183.838 70.4047   1
  -4   2   8 178.755 36.5376   7
  -4  -2   8 187.873 34.6004   7
  -4   2   7 5402.52 418.218   1
  -4  -2   7 5483.56 412.512   1
  -4   2   6 30385.3 2014.07   1
  -4  -2   6 28717.4 2006.01   1
  -4  -2   5 15737.3 1063.90   1
  -4   2   5 15596.5 1069.44   1
  -4   2   5 15045.1 1088.24  15
  -4  -2   5 15014.6 1059.86  16
  -4  -2   5 15230.3 1058.13  12
  -4  -2   4 23394.6 1582.20  14
  -4   2   4 23673.9 1598.19  15
  -4  -2   4 22649.2 1568.02  12
  -4  -2   4 22700.2 1569.97  16
  -4  -2   3 975.255 107.015  16
  -4  -2   3 765.254 111.280  14
  -4   2   3 898.126 127.380  15
  -4  -2   3 892.253 101.679  12
  -4  -2   2 4084.98 309.413  14
  -4   2   2 3780.90 317.657  15
  -4  -2   2 3707.65 297.582  16
  -4   2   1 5951.97 464.261  15
  -4  -2   1 6203.99 456.217  11
  -4   2   0 21697.7 1468.71  12
  -4   2   0 22279.2 1487.06  15
  -4  -2   0 20579.4 1474.52  11
  -4  -2  -1 4412.70 361.364  13
  -4   2  -1 4901.36 360.757  12
  -4   2  -1 5111.57 379.929  15
  -4  -2  -2 27362.9 1896.27  13
  -4   2  -2 27880.2 1892.08  12
  -4   2  -2 28517.5 1911.44  15
  -4   2  -3 3493.69 283.074  15
  -4  -2  -3 3117.88 265.107  13
  -4   2  -3 3407.99 261.911  12
   4  -2   4 1212.66 133.542   2
   4   2   4 1286.60 144.415   2
  -4   2  -4 1347.71 130.285  12
  -4  -2  -4 1415.36 137.946  13
   4   2   5 1803.84 173.150   2
   4  -2   5 1696.65 165.071   2
  -4  -2  -5 1686.09 159.650  13
  -4   2  -5 1736.03 157.717  12
   4   2   6 11355.7 841.793   2
   4  -2   6 12093.0 839.292   2
  -4  -2  -6 12095.1 833.191  13
   4  -2   7 21171.5 1463.91   2
   4   2   7 20060.7 1468.32   2
  -4  -2  -7 22545.4 1463.70  13
   4  -2   8 651.499 98.4428   2
   4   2   8 700.755 111.718   2
  -4  -2  -8 698.323 97.9268  13
   4   2   9 3770.51 316.351   2
   4  -2   9 3401.97 301.838   2
  -4  -2  -9 4216.46 305.089  13
   4  -2  10 375.908 85.7441   2
   4   2  10 310.621 95.6247   2
  -4  -2 -10 490.596 82.7426  13
   4  -2  11 133.232 40.2132   5
   4  -2  11 88.7638 74.3095   2
   4   2  11 135.088 86.5266   2
   4   2  11 243.241 48.8287   5
  -4  -2 -11 80.6721 55.4500  13
   4  -2  12 4314.22 337.769   5
   4  -2  12 3829.54 382.210   2
   4   2  12 5484.49 416.692   2
   4   2  12 5796.28 346.717   5
   4  -2  13 2052.60 178.983  43
   4   2  13 2729.65 181.501   5
   4  -2  13 2123.25 172.627   5
   4  -2  13 2214.46 234.023   2
   4   2  13 2374.69 249.936   2
   4  -2  14-13.7471 60.6284  43
   4  -2  14 13.1924 86.6308   2
   4   2  14 30.4172 92.7631   2
   4  -2  14 39.6468 42.1696   5
   4   2  14 7.01673 47.4220   5
   4  -2  15 923.826 92.7840  38
   4  -2  15 1016.43 97.1149  24
   4  -2  15 989.010 97.2241   5
   4  -2  15 995.275 163.410   2
   4   2  15 1237.68 106.853   5
   4   2  15 1216.50 189.780   2
   4  -2  16 906.173 92.7269  38
   4   2  16 1111.59 104.512  38
   4  -2  16 915.934 94.8193  24
   4   2  16 1173.49 107.373   5
   4  -2  16 1028.96 97.8043   5
   4  -2  16 740.142 154.485   2
   4   2  16 1084.76 182.915   2
   4  -2  17 2131.62 174.441  24
   4  -2  17 2202.90 175.282  38
   4  -2  17 1824.91 166.397  17
   4   2  17 2856.35 189.139  38
   4   2  17 2558.65 186.132  10
   4  -2  17 2181.93 176.685  10
   4   2  17 2570.73 186.700   5
   4  -2  17 2441.77 180.135   5
   4  -2  17 2163.91 256.316   2
   4   2  17 2282.03 273.628   2
   4   2  18 1027.32 106.162  47
   4  -2  18 928.325 95.7261  38
   4   2  18 1165.75 106.594  38
   4   2  18 957.481 181.663   2
   4  -2  18 1006.79 169.725   2
   4  -2  18 961.026 97.3907  10
   4   2  18 1081.73 105.833  10
   4  -2  18 915.760 93.3985  24
   4  -2  19 81.6672 74.0939  43
   4  -2  19-50.8986 112.663   2
   4   2  19 77.0918 124.201   2
   4  -2  19 162.977 49.3687  38
   4   2  19 150.483 61.4331  38
   4  -2  19 27.9656 49.5616  10
   4   2  19 87.8966 55.8186  10
   4   2  19 105.203 54.2732  47
   4   2  20 2659.87 195.035  47
   4  -2  20 2252.70 186.669  38
   4   2  20 2694.68 198.279  38
   4  -2  20 1842.35 257.473   2
   4   2  20 1937.93 278.302   2
   4   2  20 2803.02 296.923   4
   4  -2  20 1941.68 254.446   4
   4   2  20 2767.17 204.455  21
   4   2  20 2609.96 196.262  10
   4  -2  20 2111.80 186.303  10
   4  -2  21 1371.92 126.447  10
   4   2  21 1408.95 133.886  10
   4  -2  21 1315.95 124.847  42
   4   2  21 1601.86 137.169  38
   4  -2  21 1293.94 125.059  38
   4   2  21 1525.17 131.211  47
   4   2  21 1584.87 142.085  33
   4   2  21 1608.15 140.682  31
   4   2  21 1798.96 145.871  21
   4  -2  22-13.5868 46.8502  10
   4   2  22-11.6022 52.7457  10
   4  -2  22-18.7201 40.5741  42
   4   2  22-49.0272 66.8643  42
   4   2  22 24.3885 46.5364  47
   4   2  22 71.5322 58.3375  33
   4  -2  22 3.36145 43.8223  38
   4   2  22 20.9369 54.0419  38
   4   2  22 51.8108 58.3468  31
   4   2  22 50.4911 59.6880  21
   4  -2  23-19.5663 36.6333  42
   4   2  23 41.2163 65.1047  42
   4   2  23-21.4229 58.1753  21
   4  -2  23 34.4996 42.8828  38
   4   2  23 30.8182 52.4787  33
   4   2  23 51.5434 54.9356  38
   4   2  23 31.9240 53.1807  31
   4   2  23-25.5310 51.7464  10
   4  -2  23 54.0292 45.8454  10
   4   2  24 108.205 64.0896  42
   4   2  24 113.144 53.2966  21
   4  -2  24 42.3600 41.1626  38
   4   2  24 98.1526 51.7813  38
   4   2  24 71.0788 52.9512  33
   4   2  24 42.9001 50.0742  31
   4   2  24 86.0090 50.5685  10
   4  -2  24 49.0496 44.2461  10
   4   2  25 342.775 68.2055  42
   4   2  25 334.016 66.4378  45
   4   2  25 379.766 60.7418  38
   4   2  25 370.903 59.8202  33
   4   2  25 357.827 60.1026  31
   4   2  25 346.564 61.4700  21
   4   2  26-28.3999 48.4625  42
   4   2  26 16.1608 46.8946  45
   4   2  26-2.77736 38.8121  33
   4   2  26 5.49304 41.6482  38
   4   2  26 7.49722 39.1972  31
   4   2  26-11.5759 42.4909  21
   4   2  27 15.5069 41.5044  45
   4   2  27 30.9776 41.0462  42
   4   2  27-22.4534 46.2388  44
   4   2  28 2768.04 189.941  45
   4   2  28 3036.13 193.335  44
   4   2  29 182.233 28.0050  44
  -4   3  29 123.675 28.3363  47
  -4   3  29 126.722 28.9981  44
  -4   3  28 2372.83 174.843  47
  -4   3  27-2.39201 42.8486  46
  -4   3  27 60.0975 48.4066  47
  -4   3  26 198.042 64.1920  30
  -4   3  26 251.999 63.6799  47
  -4   3  26 277.010 61.2760  46
  -4   3  25-14.1481 57.3979  36
  -4   3  25 22.9950 60.5671  47
  -4   3  25 106.835 60.9195  46
  -4   3  24 706.625 101.984  36
  -4  -3  24 888.587 98.1963  37
  -4   3  24 1010.48 108.548  47
  -4   3  24 994.996 109.053  46
  -4  -3  24 949.721 92.6567   9
  -4   3  24 844.187 94.3649   9
  -4   3  23 78.0151 67.6188  36
  -4  -3  23 149.258 66.0173  37
  -4   3  23 57.0613 69.8055  44
  -4   3  23 139.212 69.6850  47
  -4   3  23 162.710 74.8619  46
  -4  -3  23 75.3110 51.4652   9
  -4   3  23 112.410 61.2976   9
  -4   3  22 54.0158 67.4268  47
  -4   3  22 69.7362 77.1855  46
  -4  -3  22-13.2006 66.9733  46
  -4   3  22-34.8096 72.8729  36
  -4  -3  22 4.06680 64.8769  37
  -4   3  22 44.1640 69.4144  44
  -4   3  22 29.6285 65.9557  31
  -4   3  22-45.0793 61.7604   9
  -4  -3  22 23.4221 52.2648   9
  -4   3  21 370.567 85.8862  47
  -4   3  21 453.152 93.2182  46
  -4  -3  21 423.363 81.5223  46
  -4   3  21 384.898 89.1746  44
  -4   3  21 488.432 92.1722  36
  -4  -3  21 479.449 84.7885  37
  -4   3  21 403.716 81.4043  31
  -4  -3  21 382.364 70.4959   9
  -4   3  21 369.445 78.3597   9
  -4  -3  20 3794.04 269.110   9
  -4   3  20 3296.44 271.627   9
  -4   3  20 3642.02 274.644  47
  -4   3  20 3775.10 281.798  44
  -4   3  20 3893.09 281.747  46
  -4  -3  20 3782.14 276.203  46
  -4  -3  20 3174.72 341.148   3
  -4   3  20 2478.75 336.672   3
  -4   3  20 3894.96 278.725  31
  -4  -3  20 3909.21 274.128  37
  -4   3  20 3686.63 280.429  36
  -4   3  20 3745.22 277.132  28
  -4  -3  20 2944.66 249.787  19
  -4  -3  19 7618.51 492.613   9
  -4   3  19 6575.24 494.428   9
  -4  -3  19 6236.72 569.200   3
  -4   3  19 5581.17 575.136   3
  -4   3  19 6734.31 496.683  47
  -4  -3  19 7375.06 500.031  46
  -4   3  19 7629.34 505.084  44
  -4  -3  19 6035.20 475.826  19
  -4   3  19 7638.82 503.629  36
  -4   3  19 7178.04 499.851  28
  -4   3  19 7186.28 498.597  31
  -4  -3  19 8210.36 496.859  30
  -4  -3  19 6259.40 480.884  25
  -4   3  18-67.4728 75.6077   9
  -4  -3  18-54.9955 64.1686   9
  -4   3  18 205.112 78.0760  47
  -4   3  18 40.4182 70.6476  44
  -4   3  18 85.3520 48.5247   6
  -4  -3  18-67.2974 129.433   3
  -4   3  18-116.914 149.904   3
  -4  -3  18-74.4941 52.5449  19
  -4   3  18 111.054 65.8199  31
  -4   3  18 10.6044 63.3955  28
  -4  -3  18 86.5343 68.5764  30
  -4  -3  18 96.6475 49.5983  25
  -4  -3  17 148.409 60.2266   9
  -4   3  17 86.9242 70.6484  47
  -4   3  17 219.032 73.4938  44
  -4  -3  17 67.8377 104.021   3
  -4  -3  17 218.212 47.6915   6
  -4   3  17 183.080 52.6751   6
  -4  -3  17 103.211 49.6646  19
  -4   3  17 234.092 71.0484  31
  -4   3  17 123.765 64.3887  28
  -4  -3  17 201.085 67.7776  30
  -4  -3  17 143.266 53.0636  25
  -4   3  16 7530.15 525.746   6
  -4  -3  16 7371.90 521.435   6
  -4  -3  16 8065.37 535.726  48
  -4   3  16 7588.80 540.404  44
  -4   3  16 6763.46 523.325  40
  -4  -3  16 7627.39 614.941   3
  -4   3  16 7296.75 628.423   3
  -4   3  16 7771.28 538.578  28
  -4   3  16 7768.89 535.932  31
  -4  -3  16 7875.08 533.585  30
  -4  -3  16 8127.75 536.701  20
  -4  -3  16 7348.46 525.769  25
  -4   3  15 3973.72 289.818   6
  -4  -3  15 3711.37 285.345   6
  -4   3  15 4173.31 306.679  44
  -4  -3  15 4043.00 298.412  48
  -4  -3  15 4269.22 303.765  46
  -4   3  15 3394.39 287.431  40
  -4  -3  15 3694.52 368.018   3
  -4   3  15 4239.15 396.604   3
  -4  -3  15 4399.24 303.916  37
  -4   3  15 4160.94 300.960  31
  -4   3  15 4256.36 302.469  28
  -4  -3  15 4341.86 301.430  30
  -4  -3  15 4085.44 302.141  20
  -4  -3  15 3985.23 291.586  25
  -4  -3  14 3622.66 258.650   6
  -4   3  14 3609.10 261.879   6
  -4   3  14 3722.95 277.681  44
  -4  -3  14 3508.16 273.995  46
  -4  -3  14 3482.46 268.872  48
  -4   3  14 3407.13 263.030  40
  -4  -3  14 3659.47 343.086   3
  -4   3  14 3724.42 358.883   3
  -4  -3  14 3711.10 272.936  37
  -4   3  14 3533.03 270.624  31
  -4   3  14 3817.29 274.172  28
  -4  -3  14 3851.54 272.474  30
  -4  -3  14 3605.14 274.793  20
  -4  -3  14 3412.85 263.285  25
  -4  -3  13 3559.75 262.828   6
  -4   3  13 3695.67 266.917   6
  -4  -3  13 3671.11 273.860  48
  -4   3  13 3824.17 281.857  44
  -4  -3  13 3922.89 278.606  46
  -4  -3  13 3664.68 275.975  41
  -4  -3  13 3889.07 279.665  37
  -4   3  13 3802.54 277.809  28
  -4   3  13 3834.91 279.699  26
  -4  -3  13 3338.60 272.470  30
  -4  -3  13 3469.82 336.654   3
  -4   3  13 3815.24 357.470   3
  -4  -3  13 3636.81 276.821  20
  -4  -3  12 6037.46 426.207   6
  -4   3  12 6252.20 430.182   6
  -4  -3  12 6419.79 503.578   3
  -4   3  12 6389.45 518.371   3
  -4  -3  11 701.781 69.0626   7
  -4   3  11 736.853 73.1655   7
  -4  -3  11 728.835 67.9999   6
  -4  -3  11 863.022 138.022   3
  -4   3  11 892.006 152.976   3
  -4   3  10 13417.6 912.735   7
  -4  -3  10 13147.8 910.630   7
  -4   3  10 14763.4 974.407   1
  -4  -3  10 14171.4 961.720   1
  -4  -3   9 7988.34 551.808   7
  -4   3   9 7846.47 553.355   7
  -4   3   9 9625.37 616.693   1
  -4  -3   9 8432.16 599.092   1
  -4   3   8 13051.7 885.481   7
  -4  -3   8 12631.8 883.363   7
  -4   3   8 15207.0 941.791   1
  -4  -3   8 13824.8 927.039   1
  -4  -3   7 2214.39 162.044   7
  -4   3   7 2202.20 207.706   1
  -4  -3   7 2357.75 201.290   1
  -4   3   6 283.909 71.0154   1
  -4  -3   6 288.933 67.5449   1
  -4  -3   5 96.1856 65.7116  11
  -4   3   5 186.546 64.9902   1
  -4  -3   5 113.683 57.0201   1
  -4  -3   5 148.051 47.3507  12
  -4  -3   5 127.083 67.6156  16
  -4  -3   4 960.051 126.513  11
  -4  -3   4 1071.41 115.979   1
  -4  -3   4 993.466 110.917  12
  -4  -3   4 1183.71 134.258  16
  -4  -3   3 1826.72 188.514  11
  -4   3   3 2070.91 181.236   1
  -4  -3   3 1974.07 172.253   1
  -4  -3   3 2184.96 194.110  16
  -4   3   3 1822.13 211.727  15
  -4  -3   3 1907.03 171.079  12
  -4  -3   2 28109.9 1922.24  11
  -4  -3   2 26777.4 1927.31  14
  -4  -3   2 28486.4 1924.77  16
  -4  -3   2 27551.0 1906.93  12
  -4   3   2 30366.8 1950.72  15
  -4  -3   1 7596.02 570.635  11
  -4  -3   1 7335.41 576.567  14
  -4  -3   1 8053.19 576.464  16
  -4   3   1 8077.26 597.032  15
  -4  -3   0 20871.9 1540.14  13
  -4  -3   0 22762.8 1551.93  14
  -4   3   0 24304.8 1572.65  15
  -4  -3  -1 26453.6 1834.16  14
  -4  -3  -1 25187.4 1822.57  13
  -4   3  -1 29108.5 1853.71  15
  -4  -3  -2 72.9916 71.2072  13
  -4  -3  -2 106.926 77.3118  14
   4   3   2 74.5267 66.1317   2
   4  -3   2 233.705 68.2236   2
  -4  -3  -3 2764.71 228.741  14
  -4  -3  -3 2448.80 216.125  13
   4  -3   3 1893.29 193.088   2
   4   3   3 2508.63 210.146   2
  -4  -3  -4 11043.9 727.559  14
  -4  -3  -4 10416.1 710.141  13
   4  -3   4 8749.95 689.048   2
   4   3   4 9756.97 700.641   2
  -4   3  -5 12724.1 817.611  12
  -4  -3  -5 12385.6 840.879  13
   4   3   5 11763.6 830.534   2
   4  -3   5 10292.8 818.140   2
  -4  -3  -6 3652.49 282.724  13
   4  -3   6 3105.51 261.671   2
   4   3   6 3199.93 268.434   2
  -4  -3  -7 67.7711 68.8558  13
   4  -3   7 74.6531 52.5099   2
   4   3   7-7.79806 60.0626   2
  -4  -3  -8 2043.61 199.105  13
   4  -3   8 2186.97 191.748   2
   4   3   8 1833.95 194.626   2
  -4  -3  -9-17.5613 65.1635  13
   4  -3   9-16.5214 63.1676   2
   4  -3   9-44.1658 37.6243   5
   4   3   9-49.7352 74.3655   2
   4   3   9-69.7186 46.5669   5
  -4  -3 -10 4580.47 364.090  13
   4   3  10 4795.77 322.455   5
   4  -3  10 4301.74 316.662   5
   4  -3  10 4018.08 360.110   2
   4   3  10 5323.33 389.017   2
  -4  -3 -11 3930.04 332.892  13
   4   3  11 4442.81 362.362   2
   4  -3  11 3818.02 285.740   5
   4  -3  11 3423.92 329.349   2
   4   3  11 4557.94 293.788   5
  -4  -3 -12 1851.94 187.605  13
   4  -3  12 1807.38 140.395   5
   4  -3  12 1347.62 180.930   2
   4   3  12 2155.64 150.335   5
   4   3  12 2099.20 221.864   2
   4  -3  12 1599.70 139.827  49
   4  -3  13 430.716 73.2451  43
   4  -3  13 344.024 61.9272  49
   4  -3  13 416.086 59.6651  24
   4  -3  13 489.348 109.252   2
   4   3  13 604.413 137.000   2
   4   3  13 539.111 66.8024   5
   4  -3  13 318.079 54.1824   5
   4  -3  14 52.2126 41.3494  17
   4  -3  14 96.1002 57.7996  43
   4  -3  14 50.2326 42.4703  24
   4   3  14-15.3425 103.711   2
   4  -3  14 34.6760 41.0256   5
   4  -3  14 50.6842 84.0721   2
   4   3  14 35.3205 51.1379   5
   4  -3  15 2638.90 217.847  24
   4  -3  15 3483.45 231.756  43
   4  -3  15 2919.17 215.697  17
   4  -3  15 2902.00 218.703   5
   4   3  15 3312.19 228.262   5
   4  -3  15 2572.55 278.434   2
   4   3  15 3166.48 310.352   2
   4  -3  15 2735.70 215.175  10
   4  -3  16 5610.50 423.317  38
   4  -3  16 5414.45 421.725  17
   4   3  16 7749.81 441.226  38
   4  -3  16 5775.77 499.962   2
   4   3  16 6433.47 530.077   2
   4  -3  16 5780.02 424.949  10
   4   3  16 7235.74 436.252  10
   4   3  17 2114.16 147.469  38
   4  -3  17 1488.26 126.206  38
   4  -3  17 1296.85 122.490  17
   4  -3  17 1521.49 198.812   2
   4   3  17 1920.31 232.665   2
   4  -3  17 1352.70 127.465  10
   4   3  17 1975.15 143.490  10
   4  -3  18 38.9652 35.0517  17
   4   3  18 33.7866 55.0785  38
   4  -3  18 39.0247 38.7762  38
   4  -3  18 95.3514 46.6723  10
   4   3  18-30.3089 59.4468  10
   4   3  18-18.1706 125.035   4
   4  -3  18-29.9395 99.2672   2
   4   3  18-71.7164 113.027   2
   4  -3  18-58.8342 93.7106   4
   4  -3  19 224.894 49.3948  38
   4   3  19 444.035 72.2340  38
   4  -3  19 250.369 102.224   4
   4   3  19 308.717 133.897   4
   4  -3  19 314.727 83.0850  43
   4   3  19 307.227 66.2593  10
   4  -3  19 265.235 54.1278  10
   4  -3  20 131.575 41.9553  38
   4   3  20 46.2207 57.0104  38
   4   3  20 70.1013 56.3362  47
   4   3  20-26.2530 56.6561  10
   4  -3  20-6.10836 44.4388  10
   4  -3  20 102.293 74.6565  43
   4  -3  21 445.039 62.5780  10
   4   3  21 477.653 70.6219  10
   4   3  21 576.263 86.9917  42
   4  -3  21 437.384 86.0083  43
   4   3  21 505.086 74.2518  47
   4   3  21 473.569 73.5958  38
   4  -3  21 386.359 55.8509  38
   4   3  21 546.761 84.1372  31
   4   3  21 509.797 83.2018  21
   4   3  22 127.355 53.8514  10
   4  -3  22 104.150 43.2508  10
   4   3  22 143.282 68.5794  42
   4   3  22 163.701 61.9377  45
   4   3  22 100.658 51.1453  47
   4   3  22 173.745 57.1683  38
   4   3  22 97.5573 63.7926  31
   4   3  22 209.863 62.1524  21
   4  -3  23 49.2346 40.0060  10
   4   3  23-3.01426 46.8097  10
   4   3  23 56.0572 55.7469  45
   4   3  23 66.8891 50.9403  38
   4   3  23 61.0494 57.4180  33
   4   3  23 216.395 67.3626  42
   4   3  23 24.2243 57.8985  31
   4   3  23 137.782 58.8721  21
   4   3  24 2610.14 205.471  45
   4   3  24 2507.14 206.090  33
   4   3  24 2897.27 210.907  42
   4   3  24 2579.89 202.364  38
   4   3  24 2498.75 200.231  26
   4   3  24 2736.69 206.764  31
   4   3  24 3039.25 210.304  21
   4   3  25 205.924 52.2059  45
   4   3  25 236.231 47.7500  38
   4   3  25 137.710 50.1894  33
   4   3  25 199.017 56.5508  42
   4   3  25 195.767 56.2835  44
   4   3  25 254.545 53.9510  31
   4   3  25 269.700 55.1588  21
   4   3  26-9.23907 36.4142  45
   4   3  26 23.6665 37.5344  33
   4   3  26 12.1922 37.9163  31
   4   3  26-42.2945 41.8156  21
   4   3  26-8.09787 44.0487  42
   4   3  26 33.0199 42.7864  44
   4   3  27 33.2021 34.7728  44
   4   3  27 58.2610 27.9691  45
   4   3  27 78.6132 31.1401  31
   4   3  28 259.444 32.2062  44
  -4   4  28 484.314 45.8262  44
  -4   4  28 400.099 46.5366  30
  -4   4  27 209.778 44.5116  44
  -4   4  27 244.165 47.7175  30
  -4   4  27 214.947 43.3211  47
  -4   4  26 517.534 70.1947  30
  -4   4  26 559.787 68.4266  44
  -4   4  26 476.804 64.0796  47
  -4   4  26 503.037 63.2336  46
  -4   4  25 1075.18 105.301  46
  -4   4  25 1059.70 105.525  44
  -4   4  25 1154.95 105.143  47
  -4   4  25 1016.84 100.612  36
  -4   4  24-16.5796 58.4220  44
  -4   4  24-25.5079 58.0319  47
  -4   4  24-14.7431 61.7486  46
  -4   4  24 42.1309 55.4447  36
  -4   4  23 162.998 70.6780  44
  -4   4  23 200.996 68.1158  28
  -4   4  23 233.357 69.2696  47
  -4   4  23 185.007 73.0603  46
  -4   4  23 102.285 66.3033  36
  -4   4  22 152.566 74.7388  44
  -4   4  22 211.132 75.7761  36
  -4   4  22 305.549 75.2188  28
  -4   4  22 214.672 72.5138  47
  -4   4  22 134.638 77.8008  46
  -4   4  21 352.536 79.5898  47
  -4   4  21 324.833 85.5755  46
  -4   4  21 363.746 85.4211  44
  -4  -4  21 389.037 52.2333  19
  -4   4  21 494.910 92.0239  36
  -4   4  21 505.104 80.4147  31
  -4   4  21 509.096 85.1173  28
  -4   4  21 332.056 60.2193   9
  -4   4  20 322.690 80.0122  47
  -4   4  20 273.486 90.2725  46
  -4   4  20 266.706 80.7362  44
  -4   4  20 254.498 86.1448  36
  -4  -4  20 218.632 73.3066  37
  -4   4  20 213.146 59.9717   9
  -4   4  20 452.865 80.0124  31
  -4   4  20 350.425 81.5739  28
  -4  -4  20 250.778 50.7133  19
  -4   4  19 1631.48 160.048   9
  -4   4  19 1965.12 175.360  47
  -4   4  19 2173.85 182.329  44
  -4  -4  19 1919.18 152.692  19
  -4   4  19 1977.44 171.535  31
  -4   4  19 2084.96 179.349  28
  -4  -4  19 2070.01 160.430  25
  -4   4  18 48.8689 56.8405   9
  -4   4  18 111.228 76.4367  44
  -4  -4  18 113.833 48.0595  19
  -4   4  18 40.6566 69.1827  47
  -4   4  18 142.338 69.5286  31
  -4   4  18 174.853 72.0926  28
  -4  -4  18 124.349 51.5786  25
  -4   4  17 1528.10 144.506  44
  -4  -4  17 1282.63 113.974  19
  -4   4  17 1629.62 138.757  28
  -4   4  17 1386.05 130.336  31
  -4  -4  17 1419.81 122.248  25
  -4   4  16 2449.10 199.660  44
  -4   4  16 1945.62 174.088  40
  -4  -4  16 2217.12 174.802  19
  -4  -4  16 2709.23 194.817  37
  -4   4  16 2047.91 185.620  31
  -4   4  16 2281.79 194.263  28
  -4  -4  16 2410.95 182.918  25
  -4   4  15 154.896 52.9308  40
  -4   4  15 182.364 73.7852  44
  -4   4  15 200.194 45.7862  18
  -4  -4  15 292.320 73.1644  37
  -4   4  15 143.734 64.2363  31
  -4   4  15 327.802 72.5256  28
  -4  -4  15 278.503 61.3146  25
  -4   4  14 167.924 105.381   3
  -4   4  14 372.978 63.8468  40
  -4   4  14 414.813 77.3927  44
  -4  -4  14 298.351 60.0112  48
  -4  -4  14 294.895 79.1996  37
  -4   4  14 310.739 69.7337  31
  -4   4  14 412.188 73.9868  28
  -4  -4  14 272.166 61.4523  25
  -4   4  13 3834.82 297.313  44
  -4  -4  13 3794.99 287.472  48
  -4  -4  13 3972.68 293.420  37
  -4   4  13 3118.50 348.749   3
  -4   4  13 3723.03 287.600  31
  -4   4  13 4159.05 297.751  26
  -4   4  13 3760.12 292.958  28
  -4  -4  13 4240.13 287.410  25
  -4   4  12 2929.52 235.677  44
  -4  -4  12 3123.63 228.002  48
  -4  -4  12 2896.77 232.277  37
  -4   4  12 2622.45 286.928   3
  -4   4  12 2943.17 230.688  28
  -4   4  12 2952.14 235.821  26
  -4  -4  12 3102.44 225.826  25
  -4   4  11 8857.74 732.976   3
  -4   4  11 10403.4 680.474  26
  -4   4  11 10529.9 677.057  28
  -4   4  11 8694.66 668.116  27
  -4  -4  11 9641.19 673.429  37
  -4   4  11 10151.6 679.701  44
  -4  -4  11 9697.97 671.160  48
  -4  -4  10 3231.34 251.101  37
  -4   4  10 3495.83 257.783  44
  -4   4  10 3258.55 308.407   3
  -4   4   9 1403.28 179.092   3
  -4   4   8 1848.59 203.478   3
  -4   4   7 1338.61 196.979  15
  -4  -4   6-24.4152 46.6298   1
  -4   4   6 63.8979 109.918  15
  -4  -4   5 8159.65 623.275  11
  -4  -4   5 8434.37 602.918   1
  -4   4   5 9284.77 676.518  15
  -4  -4   4 82.2208 67.8070  11
  -4  -4   4 72.8939 39.3340   1
  -4  -4   4 20.4672 39.2284  12
   4  -4  -4 58.2351 31.2703  17
  -4  -4   4 11.0721 70.6134  16
  -4  -4   3 1472.24 160.212  11
  -4  -4   3 1418.55 130.422   1
  -4  -4   3 1419.78 136.005  12
  -4  -4   3 1397.73 165.254  16
   4  -4  -3 1514.05 114.291  17
  -4  -4   2 632.247 101.758  11
  -4  -4   2 407.098 63.8360   1
  -4  -4   2 418.633 104.795  16
  -4  -4   2 450.679 70.6478  12
  -4   4   2 607.165 146.216  15
   4  -4  -2 451.021 52.9303  17
  -4  -4   1 3720.63 276.621  11
  -4  -4   1 2882.54 232.507   1
   4   4  -1 2745.03 242.410   2
  -4  -4   1 3790.57 289.028  14
  -4  -4   1 3331.90 279.113  13
  -4  -4   1 3751.16 289.567  16
  -4   4   1 3866.72 321.757  15
   4  -4  -1 2761.56 216.221  17
  -4  -4   0 356.869 91.9575  11
   4   4   0-5.58679 84.3311   2
  -4  -4   0 197.235 57.6551   1
  -4  -4   0 374.207 107.762  14
  -4  -4   0 123.975 83.4486  16
  -4  -4   0 418.237 101.995  13
  -4   4   0 395.562 121.960  15
   4   4   1 8032.18 618.134   2
  -4  -4  -1 9520.45 661.374  14
  -4  -4  -1 9612.18 664.198  16
  -4  -4  -1 8764.00 652.320  13
   4   4   2 2595.34 231.919   2
  -4  -4  -2 3199.07 277.180  14
  -4  -4  -2 3559.54 277.311  13
  -4  -4  -3 11900.4 722.172  14
  -4  -4  -3 10942.0 710.621  13
   4   4   4 1884.35 184.694   2
  -4  -4  -4 2542.58 230.058  14
  -4  -4  -4 2427.95 222.283  13
   4   4   5 2352.91 214.310   2
  -4  -4  -5 2349.04 240.179  13
   4   4   6 52.6710 62.4470   2
  -4  -4  -6 53.0803 73.8473  13
  -4  -4  -6 137.444 88.3731  14
   4   4   7 9512.80 695.151   2
  -4  -4  -7 9882.94 721.566  14
  -4  -4  -7 9252.67 705.767  13
   4   4   8 1080.57 147.899   2
  -4  -4  -8 1629.03 183.015  14
  -4  -4  -8 1388.59 168.189  13
   4   4   9 2053.69 229.594   2
   4  -4   9 2416.32 185.134  49
  -4  -4  -9 2084.37 245.760  14
  -4  -4  -9 2108.09 237.004  13
   4   4  10-32.8838 74.1073   2
   4  -4  10 29.8280 45.2744  49
   4  -4  10 107.988 46.8104  17
  -4  -4 -10-11.2451 84.6722  13
  -4  -4 -10 14.1759 82.4768  14
   4   4  11 1272.16 174.916   2
   4  -4  11 1398.40 119.191  49
  -4  -4 -11 1022.72 160.724  13
  -4  -4 -11 1482.31 187.608  14
   4  -4  11 1679.78 124.283  17
   4  -4  12 1590.75 119.052  49
   4   4  12 854.325 158.636   2
  -4  -4 -12 1142.75 162.444  13
  -4  -4 -12 1262.25 178.888  14
   4  -4  12 1742.14 120.465  17
   4  -4  12 1050.22 114.650  24
   4  -4  13 10076.4 675.426  49
  -4  -4 -13 8922.02 748.458  14
   4  -4  13 10587.7 677.601  17
  -4  -4 -14 14221.8 1017.21  35
   4   4  14 15512.7 1019.61  38
  -4  -4 -14 13619.1 1085.73  14
   4  -4  14 15214.4 1012.48  17
   4  -4  14 14995.5 1011.55  49
  -4  -4 -15 713.664 83.6819  35
   4   4  15 764.149 87.4844  38
  -4  -4 -15 700.069 141.187  14
   4  -4  15 761.102 80.1058  17
   4  -4  15 806.230 99.0411  43
  -4  -4 -16 2930.46 227.278  35
   4   4  16 3565.87 249.807  33
   4  -4  16 2728.56 220.904  17
   4   4  16 3334.92 234.876  38
   4   4  17 1154.24 118.696  33
   4  -4  17 849.561 87.6007  17
   4   4  17 1110.89 103.958  38
   4   4  18 476.248 87.0922  33
   4   4  18 387.737 67.5742  38
   4  -4  18 381.098 50.8236  10
   4  -4  18 291.580 47.5077  17
   4   4  19 681.872 96.9941  33
   4  -4  19 517.207 62.8514  10
   4   4  19 829.483 97.6564  42
   4   4  19 759.803 83.4327  38
   4   4  20 211.548 59.1017  45
   4   4  20 377.299 77.2592  33
   4   4  20 253.310 59.1748  38
   4   4  20 324.334 71.7574  42
   4  -4  20 366.253 78.8127  43
   4   4  21 2053.12 178.426  33
   4   4  21 2354.91 177.497  42
   4  -4  21 1812.05 171.417  43
   4   4  21 1975.35 166.439  38
   4   4  21 2196.98 171.190  47
   4   4  21 2092.58 167.491  45
   4   4  21 2181.27 180.065  21
   4   4  22 912.701 96.6369  45
   4   4  22 1035.98 110.530  33
   4   4  22 1114.52 108.511  42
   4   4  22 1110.05 106.850  44
   4   4  22 1018.53 96.9355  38
   4   4  23 3.92204 51.7606  33
   4   4  23-26.1900 39.9368  38
   4   4  23-17.2222 53.7485  42
   4   4  23 36.5609 50.6811  44
   4   4  23-18.1922 39.7741  45
   4   4  23-10.3276 47.0579  26
   4   4  24 425.672 52.4250  38
   4   4  24 432.259 66.6011  31
   4   4  24 403.717 59.2200  26
   4   4  24 405.808 62.9528  42
   4   4  24 532.245 62.5713  44
   4   4  25 41.8614 42.4922  31
   4   4  25-2.18623 33.2748  26
   4   4  25 14.2389 38.9116  42
   4   4  25-17.2626 36.0971  44
   4   4  26 574.232 55.6496  44
   4   4  26 727.360 64.5609  31
   4   4  27 1143.58 86.4703  31
  -4   5  26 48.6429 29.5116  44
  -4   5  26 30.0851 24.7862  47
  -4   5  26 81.6452 35.3313  30
  -4   5  25 16.6315 37.9004  44
  -4   5  25-6.07726 38.0349  47
  -4   5  25-13.0023 41.9371  46
  -4   5  24 71.8559 47.5440  36
  -4   5  24 59.9705 47.4275  44
  -4   5  24 89.7569 47.9211  47
  -4   5  24 59.7498 54.0107  46
  -4   5  23 866.006 92.5020  44
  -4   5  23 838.228 90.7519  47
  -4   5  23 877.417 95.2226  46
  -4   5  23 700.768 89.4763  36
  -4   5  22 947.436 108.669  36
  -4   5  22 1019.58 109.831  28
  -4   5  22 1109.13 108.116  47
  -4   5  22 1112.85 111.528  44
  -4   5  22 1100.03 114.964  46
  -4   5  21 271.803 77.2572  36
  -4   5  21 329.340 75.5195  44
  -4   5  21 181.966 68.1568  28
  -4   5  21 206.930 69.0015  47
  -4   5  21 261.985 81.2405  46
  -4   5  20 892.182 108.257  47
  -4   5  20 972.415 111.195  44
  -4   5  20 1180.74 121.391  46
  -4   5  20 931.317 117.092  36
  -4   5  20 867.602 108.292  28
  -4  -5  20 917.240 87.0599  19
  -4  -5  19 1307.50 119.404  19
  -4   5  19 1439.48 139.125  28
  -4   5  19 1645.36 142.232  47
  -4   5  19 1565.64 145.814  44
  -4  -5  18 54.9821 46.9886  19
  -4   5  18 96.7646 68.5866  44
  -4   5  18 71.2876 58.3329  31
  -4   5  18-5.18659 69.2031  28
  -4  -5  18 56.0076 35.4457  49
  -4  -5  17 15.4081 47.3176  19
  -4   5  17 76.8274 69.8409  44
  -4   5  17 67.8131 56.3371  31
  -4   5  17 47.4502 67.4571  28
  -4  -5  17 101.212 53.2030  25
  -4  -5  16 821.479 82.5492  19
  -4   5  16 585.149 74.8109  18
  -4   5  16 706.736 101.161  44
  -4   5  16 732.370 89.5839  31
  -4   5  16 791.462 100.173  28
  -4  -5  16 719.891 87.8083  25
  -4  -5  15 45.9590 48.5304  19
  -4   5  15 67.7244 47.2553  18
  -4   5  15 71.5215 50.3099  40
  -4   5  15 71.3251 68.9656  44
  -4   5  15 172.006 72.9961  28
  -4  -5  15 55.6843 54.0842  25
  -4   5  14 5710.80 423.185  18
  -4   5  14 6853.97 440.264  28
  -4   5  14 6463.69 440.591  44
  -4   5  14 5462.50 424.582  40
  -4   5  13 844.557 102.604  28
  -4   5  13 813.324 105.029  44
  -4  -5  12 405.790 63.4006  48
  -4   5  12 370.060 65.6226  27
  -4   5  12 370.989 75.8088  28
  -4  -5  12 457.480 71.1624  25
  -4   5  12 340.472 75.4789  44
  -4  -5  11 803.465 83.4779  48
  -4   5  11 643.783 85.4572  27
  -4   5  11 824.124 94.7978  28
  -4  -5  11 834.920 91.3348  25
  -4   5  11 815.446 97.9406  44
  -4   5  10 7046.12 483.153  44
  -4  -5  10 6598.61 472.279  48
  -4  -5  10 6717.66 475.494  25
  -4   5  10 6985.57 479.436  28
  -4   5  10 6429.61 476.692  27
  -4   5   9 4985.37 360.311  44
  -4   5   9 4845.96 357.005  27
  -4  -5   9 4919.66 354.563  25
  -4   5   8 5355.75 374.392  44
   4  -5  -8 4954.07 364.580  32
  -4   5   8 5074.48 371.229  27
  -4  -5   8 5261.40 369.827  25
  -4   5   7 2296.06 182.938  44
  -4   5   7 2067.72 180.799  39
  -4   5   7 2434.54 284.343  15
   4  -5  -7 2303.04 176.343  32
  -4   5   7 2171.42 180.352  27
  -4  -5   7 2419.97 180.100  25
  -4   5   6 3803.65 270.595  44
  -4   5   6 3110.37 266.323  39
  -4   5   6 3751.26 375.561  15
   4  -5  -6 3789.63 265.136  32
  -4   5   6 3711.34 270.955  27
  -4  -5   6 3582.98 265.779  25
  -4   5   5 294.704 67.0065  39
   4  -5  -5 391.090 49.0046  17
  -4   5   5 509.568 156.400  15
   4  -5  -5 425.592 65.7719  32
  -4  -5   5 545.617 68.7278  25
  -4  -5   5 447.025 93.6208  11
   4  -5  -4 6999.71 455.763  32
   4  -5  -4 5874.74 443.980  17
  -4   5   4 6658.37 459.239  39
  -4  -5   4 6699.57 500.636  11
   4  -5  -3 414.172 52.5064  17
  -4  -5   3 405.434 113.999  16
  -4   5   3 175.198 135.602  15
   4  -5  -3 431.520 62.9558  32
  -4   5   3 418.522 63.8711  27
  -4  -5   3 518.164 103.271  11
  -4   5   2 3506.54 263.769  39
  -4  -5   2 3936.60 331.977  16
   4  -5  -2 3171.94 250.576  17
   4  -5  -2 3879.17 260.982  32
  -4   5   2 3780.16 264.377  27
  -4  -5   2 3230.30 302.184  11
  -4   5   1 276.274 60.3591  39
   4  -5  -1 360.901 52.8212  17
  -4  -5   1 238.180 104.014  16
  -4  -5   1 258.877 101.906  13
   4  -5  -1 275.297 57.7683  32
  -4   5   1 306.124 57.4318  27
  -4  -5   1 151.204 79.2523  11
  -4   5   0 2283.49 174.484  39
  -4  -5   0 1772.00 220.515  13
  -4  -5   0 2121.71 229.790  16
  -4   5   0 2408.18 271.459  15
   4  -5   0 2174.20 162.751  17
  -4  -5   0 1929.95 165.945  35
   4  -5   0 2376.36 172.178  32
  -4   5   0 2207.61 170.971  27
  -4  -5   0 1832.02 207.319  11
  -4   5  -1 526.643 69.7049  39
  -4  -5  -1 286.214 103.987  16
   4  -5   1 413.185 58.7818  17
  -4  -5  -1 323.594 109.098  13
  -4   5  -1 693.740 161.288  15
  -4  -5  -1 389.392 61.0981  35
   4  -5   1 451.223 64.6318  32
  -4   5  -1 400.787 60.4635  27
  -4  -5  -1 329.903 98.1493  11
   4  -5   2 405.690 63.3332  32
  -4  -5  -2 396.221 61.6436  35
  -4   5  -2 386.105 61.3883  27
  -4   5  -2 360.758 64.2782  39
   4  -5   2 435.105 57.5634  17
  -4  -5  -2 466.675 119.852  16
  -4  -5  -2 383.357 109.322  14
  -4  -5  -2 337.856 108.105  13
  -4   5  -3 5557.30 405.368  39
  -4   5  -3 5893.43 403.374  27
   4  -5   3 5739.68 401.013  23
  -4  -5  -3 6146.51 470.817  14
  -4  -5  -3 5582.13 461.680  13
   4  -5   3 5458.39 396.551  17
  -4   5  -4 12865.1 878.466  39
  -4  -5  -4 13741.3 945.851  14
  -4  -5  -4 11952.8 933.653  13
   4  -5   4 12541.1 870.319  17
  -4   5  -4 13085.3 875.288  27
   4  -5   4 12732.7 873.946  23
  -4   5  -5 136.110 59.0158  39
   4  -5   5 235.001 54.0510  17
  -4  -5  -5 256.235 113.245  13
  -4  -5  -5 261.351 95.6796  14
  -4  -5  -5 270.018 56.1792  35
   4  -5   5 208.591 53.9906  32
   4  -5   5 187.198 44.4007  49
   4  -5   5 210.974 47.6682  23
  -4   5  -6 1801.27 140.427  39
  -4  -5  -6 2133.61 209.916  14
  -4  -5  -6 2146.26 211.041  13
   4  -5   6 1667.10 133.657  17
  -4  -5  -6 1927.52 143.344  35
   4  -5   6 1672.89 134.851  23
  -4   5  -7 521.309 70.7008  39
  -4  -5  -7 534.662 119.996  13
  -4  -5  -7 698.747 123.315  14
  -4  -5  -7 455.864 71.0757  35
   4  -5   7 479.964 63.0950  49
   4  -5   7 553.993 68.8460  23
  -4   5  -8 53.0246 44.8639  39
  -4  -5  -8 65.6946 88.8401  13
  -4  -5  -8-14.0793 81.9450  14
  -4  -5  -8-16.1219 47.8697  35
   4  -5   8 69.3892 45.5925  49
   4  -5   8 148.125 49.3960  23
  -4   5  -9 472.259 69.7225  39
  -4  -5  -9 370.024 116.986  13
  -4  -5  -9 525.684 115.020  14
   4   5   9 683.042 79.5242  33
  -4  -5  -9 608.109 76.8300  35
   4  -5   9 511.939 68.3436  49
   4  -5   9 527.269 70.9888  23
  -4   5 -10 5830.78 441.477  39
  -4  -5 -10 5635.04 443.634  35
   4   5  10 7153.08 453.814  33
  -4  -5 -10 5900.40 507.756  14
  -4  -5 -10 5432.09 498.534  13
   4  -5  10 7236.19 442.887  17
   4  -5  10 6771.00 437.732  49
   4  -5  10 5664.00 438.656  23
   4  -5  11 315.200 57.4791  17
  -4  -5 -11 105.753 94.0161  13
  -4  -5 -11-14.2304 93.1819  14
   4   5  11 141.609 59.2761  27
   4  -5  11 220.898 57.0761  49
  -4  -5 -11 119.126 55.9737  35
   4   5  11 144.254 62.8830  33
   4  -5  12 12210.0 745.359  17
  -4  -5 -12 8017.70 791.508  13
   4   5  12 9487.46 749.489  27
   4  -5  12 12574.3 743.219  49
  -4  -5 -12 9576.16 746.558  35
   4   5  12 10934.1 756.674  33
  -4  -5 -13 797.764 150.625  13
   4  -5  13 1275.38 106.060  17
   4   5  13 929.305 108.707  27
   4  -5  13 1384.68 110.467  49
  -4  -5 -13 989.862 109.016  35
   4   5  13 1318.22 124.728  33
   4  -5  14 473.538 66.2354  17
   4   5  14 608.393 90.1918  33
  -4  -5 -14 589.450 72.6793  35
   4   5  14 432.853 68.7241  27
   4  -5  14 432.331 71.8866  49
   4  -5  15 11.3825 66.6484  43
   4   5  15-8.43269 54.6879  42
   4  -5  15-24.9113 43.1896  17
   4   5  15-5.35248 62.2506  33
  -4  -5 -15-3.61703 43.7425  35
   4   5  15-3.59786 40.5153  27
   4  -5  15 58.1507 55.5478  49
   4   5  16 882.014 108.464  33
  -4  -5 -16 821.115 86.7950  35
   4  -5  16 843.580 83.0763  17
   4   5  16 803.101 97.9103  42
   4  -5  16 1037.69 106.887  43
   4   5  17 57.8334 66.9943  33
  -4  -5 -17 53.6203 40.7360  35
   4   5  17-65.5444 60.7462  42
   4   5  18 2257.23 187.905  33
   4   5  18 2186.99 180.376  42
   4   5  19 105.911 63.1672  33
   4   5  19 22.0575 52.2687  42
   4   5  20 970.042 110.746  31
   4   5  20 928.611 106.923  33
   4   5  20 1017.89 99.1930  42
   4  -5  20 1038.96 106.464  43
   4   5  21 72.7770 57.5481  33
   4   5  21 101.232 48.0342  42
   4  -5  21 96.3602 57.4690  43
   4   5  21 66.9871 60.0571  31
   4   5  21 110.044 58.0196  21
   4   5  22 1506.26 133.672  33
   4   5  22 1647.16 136.146  31
   4   5  22 1762.55 134.742  26
   4   5  22 1638.96 135.006  21
   4   5  22 1356.63 123.989  42
   4   5  23-37.0324 44.0620  26
   4   5  23-29.2711 44.7931  21
   4   5  23 59.0561 48.3388  31
   4   5  23 33.7934 41.9466  28
   4   5  24-29.1286 35.5684  26
   4   5  24-14.2315 38.7102  21
   4   5  24 64.7874 40.6848  31
   4   5  24 22.9068 30.9570  28
   4   5  25 510.477 51.9408  21
   4   5  25 543.371 52.2423  31
   4   5  25 411.967 47.3511  26
  -4   6  24 102.896 31.9543  46
  -4   6  24 142.979 37.0907  30
  -4   6  23 1212.65 96.0353  46
  -4   6  23 982.808 87.5701  47
  -4   6  22 98.7806 49.6517  36
  -4   6  22 113.429 46.1014  47
  -4   6  22 125.277 56.5508  46
  -4   6  21 628.400 81.9627  36
  -4   6  21 536.199 72.8851  47
  -4   6  21 675.314 75.6619  44
  -4   6  21 799.602 88.0384  46
  -4   6  20 144.667 55.2847  44
  -4  -6  20 172.172 40.7412  19
  -4   6  20 231.988 68.7901  36
  -4   6  20 235.235 60.3722  28
  -4   6  20 161.208 56.5242  47
  -4   6  20 253.408 74.5961  46
  -4  -6  19 414.323 53.3577  19
  -4   6  19 318.697 67.6510  44
  -4   6  19 422.813 71.4156  47
  -4   6  19 360.705 71.3525  28
  -4  -6  18 1090.70 94.0458  19
  -4   6  18 1338.78 114.381  47
  -4   6  18 1188.33 110.788  44
  -4   6  18 1166.46 111.347  28
  -4  -6  17 1292.60 108.973  19
  -4   6  17 1125.94 103.407  18
  -4   6  17 1524.99 125.400  28
  -4   6  17 1525.07 126.737  44
  -4  -6  17 1069.83 98.7465  49
  -4   6  16 118.975 64.2218  28
  -4  -6  16 56.5879 49.6482  19
  -4   6  16 130.267 46.7150  18
  -4   6  16 45.1929 60.2219  44
  -4   6  15 23.2002 59.2697  28
  -4  -6  15-15.7219 50.2426  19
  -4   6  15 31.1655 46.5773  18
  -4   6  15 27.8446 58.6614  44
  -4   6  15-22.2958 44.1240  40
  -4   6  14 788.149 97.1316  44
  -4  -6  14 727.700 83.1072  19
  -4   6  14 798.737 87.8341  18
  -4   6  14 814.159 87.4858  40
  -4   6  14 797.022 95.5996  28
  -4  -6  14 631.943 87.0503  25
  -4   6  13 659.153 83.7099  18
  -4   6  13 690.680 92.8767  44
  -4   6  13 702.939 90.0941  28
  -4  -6  13 690.578 86.2173  25
  -4   6  12-41.3973 55.8772  18
  -4   6  12-57.6905 55.4142  28
  -4  -6  12-19.9778 53.6850  25
  -4   6  12-46.6032 58.8149  44
  -4   6  11 2737.50 222.776  44
  -4   6  11 2836.97 222.665  27
  -4  -6  11 2836.70 219.144  25
  -4   6  10 1977.56 170.645  44
   4  -6 -10 1989.41 159.961  32
  -4  -6  10 1934.90 165.521  25
  -4   6  10 2095.20 171.775  27
   4  -6  -9 257.713 59.5659  32
  -4  -6   9 304.335 63.6022  25
  -4   6   9 320.394 68.9694  27
   4  -6  -8 168.233 56.0826  32
  -4   6   8 146.660 62.3401  27
  -4  -6   8 7.78195 54.8093  25
  -4   6   7 5874.19 431.681  39
  -4   6   7 6190.66 556.255  15
   4  -6  -7 6014.74 425.075  32
   4   6  -7 5974.73 426.104  27
  -4   6   7 6058.92 432.903  27
  -4  -6   7 5914.99 425.591  25
  -4   6   6 205.678 67.2011  39
  -4   6   6 255.507 154.789  15
  -4  -6   6 221.284 49.4612  35
   4  -6  -6 270.875 62.6642  32
   4   6  -6 254.030 59.5399  27
  -4  -6   6 215.449 60.4924  25
  -4   6   5 4746.68 339.566  39
  -4   6   5 5138.55 464.875  15
  -4  -6   5 4337.08 326.580  35
   4  -6  -5 4570.76 332.199  32
   4   6  -5 4900.04 337.394  27
  -4  -6   5 4336.45 329.052  25
  -4  -6   4 240.630 55.4994  25
  -4   6   4 226.334 67.2034  39
   4  -6  -4 259.053 61.3883  32
  -4  -6   4 298.311 53.8170  35
  -4   6   4 210.919 153.159  15
  -4   6   4 129.227 60.7420  27
  -4  -6   4 228.791 74.4676  11
  -4  -6   3 1769.34 149.646  25
  -4  -6   3 1750.10 149.977  35
   4  -6  -3 1961.72 157.986  32
  -4   6   3 2215.57 281.128  15
  -4   6   3 2025.96 163.632  27
  -4  -6   3 1700.70 191.854  11
  -4  -6   2 234.696 52.9455  25
   4  -6  -2 182.303 46.2131  17
  -4   6   2 379.848 169.643  15
  -4  -6   2 167.767 51.5086  35
   4  -6  -2 219.816 62.6805  32
  -4   6   2 204.570 63.8973  27
  -4  -6   2 280.138 87.9041  11
  -4   6   1 226.229 68.1038  39
   4  -6  -1 193.739 49.5874  17
  -4  -6   1 217.710 121.952  16
   4  -6  -1 201.155 58.4877  32
  -4  -6   1 310.752 59.4800  35
  -4   6   1 86.7902 57.8578  27
  -4  -6   1 254.456 88.0318  11
  -4   6   0 3634.32 279.208  39
   4  -6   0 3236.98 262.755  17
  -4  -6   0 4085.52 359.613  16
  -4  -6   0 3755.16 272.183  35
   4  -6   0 4052.08 276.223  32
  -4   6   0 3766.69 276.522  27
  -4  -6   0 3622.05 323.896  11
  -4   6  -1 3182.02 252.235  39
   4  -6   1 2982.92 238.190  17
  -4  -6  -1 2867.72 305.520  13
  -4  -6  -1 3248.88 245.787  35
   4  -6   1 3729.56 251.074  32
  -4   6  -1 3667.14 252.731  27
  -4  -6  -1 2848.71 292.579  11
   4  -6   2 336.846 64.3118  23
  -4   6  -2 396.871 74.4155  39
   4  -6   2 311.828 58.2166  17
  -4  -6  -2 375.174 112.594  13
  -4   6  -2 343.487 179.116  15
   4  -6   2 387.970 66.7340  32
  -4  -6  -2 256.236 60.4016  35
  -4   6  -2 483.054 74.2028  27
  -4  -6  -2 277.708 102.469  11
   4  -6   3 435.511 65.6972  23
   4  -6   3 410.818 61.9962  17
  -4  -6  -3 274.998 111.625  13
  -4   6  -3 295.469 164.045  15
  -4   6  -3 514.105 77.5929  39
  -4   6  -3 399.164 68.9005  27
  -4  -6  -3 417.434 104.813  11
  -4   6  -4 415.757 75.2781  39
   4  -6   4 400.425 62.5232  17
  -4  -6  -4 290.985 111.067  13
  -4   6  -4 446.699 66.4402  27
   4  -6   4 372.384 64.1540  23
  -4   6  -5 1094.13 110.810  39
   4  -6   5 1156.14 101.794  17
  -4  -6  -5 1171.48 175.776  13
  -4  -6  -5 1632.48 197.141  16
  -4  -6  -5 1409.27 112.794  35
   4  -6   5 721.497 89.5851  49
   4  -6   5 1063.91 101.592  23
  -4   6  -6-4.61037 57.3470  39
   4  -6   6-49.9827 44.7782  17
  -4  -6  -6-29.3117 101.738  13
  -4  -6  -6-17.9930 89.0921  16
  -4  -6  -6 4.25115 50.8166  35
   4  -6   6-31.9791 44.2084  49
   4  -6   6 60.7428 47.0594  23
   4  -6   7 203.486 54.5574  49
  -4   6  -7 361.912 71.2699  39
   4  -6   7 334.314 61.0628  17
  -4  -6  -7 190.105 112.546  13
  -4  -6  -7 200.636 109.108  16
  -4  -6  -7 359.382 65.9567  35
   4   6   7 374.157 79.1209  27
   4  -6   7 265.127 54.6894  23
   4  -6   8 5060.97 405.038  49
  -4   6  -8 6475.80 422.791  39
  -4  -6  -8 6242.58 515.418  16
  -4  -6  -8 5168.62 479.679  13
  -4  -6  -8 6794.13 423.390  35
   4   6   8 6751.81 432.630  27
   4  -6   8 5534.93 410.611  23
   4  -6   9 1879.08 165.041  49
  -4   6  -9 2389.41 179.789  39
  -4  -6  -9 2082.54 258.145  16
  -4  -6  -9 1602.24 225.677  13
  -4  -6  -9 2233.31 178.127  35
   4   6   9 2562.40 189.728  27
   4  -6   9 2189.57 168.442  23
  -4   6 -10 432.516 68.2614  39
   4  -6  10 345.760 63.0476  17
  -4  -6 -10 284.775 112.329  13
  -4  -6 -10 523.200 139.682  16
  -4  -6 -10 362.124 67.4331  35
   4   6  10 383.861 72.2160  27
   4  -6  10 355.501 62.5767  49
  -4   6 -11 396.803 62.9871  39
   4  -6  11 415.843 60.8308  17
  -4  -6 -11 236.951 105.972  13
  -4  -6 -11 391.539 133.767  16
  -4  -6 -11 279.857 65.2937  35
   4   6  11 367.505 67.9358  33
   4   6  11 243.888 71.4097  27
   4  -6  11 416.897 64.2762  49
  -4   6 -12-32.1182 45.4229  39
   4  -6  12 62.6120 48.1374  17
  -4  -6 -12-18.4830 107.563  16
  -4  -6 -12 131.324 54.8008  35
   4   6  12 45.4492 57.7537  33
   4  -6  12 167.065 55.9313  49
   4   6  12 89.2084 55.7784  27
   4   6  13 1804.06 164.683  33
   4  -6  13 1682.86 151.405  49
   4   6  13 1877.05 162.631  27
  -4  -6 -14 1537.52 131.002  35
   4   6  14 1624.37 142.174  33
   4   6  14 1285.49 131.871  27
   4  -6  14 1722.09 131.014  49
   4   6  15 1095.37 111.063  27
  -4  -6 -15 1169.83 111.351  35
   4   6  15 1360.61 126.734  33
  -4  -6 -16 832.227 85.4857  35
   4   6  16 902.720 101.676  33
   4  -6  16 1135.42 105.692  43
  -4  -6 -17 35.8969 34.3576  35
   4   6  17 67.0545 54.8461  33
   4   6  18 2743.67 223.330  33
   4   6  18 3151.38 230.462  31
   4   6  19 85.2548 59.0219  31
   4   6  19 58.4507 54.3041  26
   4   6  20 114.365 54.9959  31
   4   6  20 65.5864 51.0846  21
   4   6  20 130.384 54.0575  26
   4   6  21 61.4894 48.3198  31
   4   6  21 96.9750 46.2806  26
   4   6  21 36.1931 44.1563  21
   4  -6  21 5.94923 43.0733  43
   4   6  22 926.332 83.6069  21
   4   6  22 945.556 85.9040  26
   4   6  22 993.412 86.4291  31
   4   6  22 858.369 82.8746  28
   4   6  23 133.064 33.7277  21
   4   6  23 144.038 33.1201  31
   4   6  23 179.879 32.0386  28
  -4   7  22-19.2116 24.4244  46
   4  -7 -21 156.887 26.2374  23
  -4   7  21 246.451 44.0884  46
  -4   7  20 1187.07 105.270  46
  -4   7  20 1091.69 98.5802  36
  -4   7  19-46.8936 39.4868  47
  -4   7  19-20.9071 53.5956  36
  -4   7  18 124.203 45.8240  47
  -4  -7  18 174.151 38.4614  19
  -4   7  17 291.612 55.9893  47
  -4  -7  17 256.787 39.6259  49
  -4  -7  17 257.079 45.5044  19
  -4  -7  16 720.232 70.3615  49
  -4   7  16 928.741 79.7627  18
  -4   7  15 365.446 58.6781  18
  -4   7  15 414.035 62.2185  28
  -4   7  14 389.844 63.6549  18
  -4  -7  13 92.8396 46.1222  19
  -4   7  13 18.2910 50.5776  18
  -4   7  13 153.170 49.7996  40
  -4  -7  12 711.798 78.8003  19
  -4   7  12 746.428 86.4113  18
  -4  -7  11 374.667 61.2695  19
  -4   7  11 315.253 69.5056  18
  -4   7  10 163.782 61.6975  18
   4  -7 -10 178.093 50.4666  32
  -4   7   9 1244.25 119.411  27
  -4   7   9 1221.03 118.289  18
   4  -7  -9 958.868 103.132  32
   4  -7  -8 5270.82 389.791  32
  -4   7   8 5809.19 403.251  27
   4  -7  -7 341.701 63.5835  32
   4   7  -7 259.984 57.8049  27
  -4  -7   7 156.799 55.5689  25
  -4   7   6 105.063 65.7027  39
  -4   7   6 48.4195 133.559  15
   4  -7  -6-7.69893 50.5543  32
   4   7  -6-4.15495 46.7903  27
  -4  -7   6-24.4888 48.1434  25
  -4   7   5-5.10566 62.8080  39
  -4   7   5-74.5475 144.501  15
   4  -7  -5 3.96157 51.6424  32
  -4   7   5 82.9536 62.8820  27
   4   7  -5 17.7807 49.0471  27
  -4  -7   5-17.0337 44.7404  25
  -4   7   4 98.3939 67.3694  39
   4  -7  -4 97.0257 58.1759  32
  -4   7   4 139.515 62.3440  27
   4   7  -4 107.987 57.9889  27
  -4  -7   4-3.28895 44.5414  25
  -4   7   3 1595.04 155.544  39
  -4   7   3 1740.63 275.491  15
   4   7  -3 1764.58 151.519  27
  -4   7   3 1644.56 151.512  27
  -4  -7   3 1600.46 136.124  25
  -4  -7   3 1603.15 138.907  35
   4  -7  -3 1780.42 146.576  32
   4  -7  -2 244.076 66.4776  32
  -4  -7   2 197.031 55.0931  35
  -4   7   2 181.420 163.741  15
  -4   7   2 90.9937 65.6773  27
   4   7  -2 117.354 66.4382  27
   4  -7  -1 632.477 86.9526  32
  -4  -7   1 545.943 77.5150  35
   4   7  -1 726.190 94.6882  27
  -4   7   1 660.483 91.3584  27
  -4   7   1 785.371 198.592  15
  -4   7   0 379.720 78.7235  39
   4  -7   0 187.648 65.2810  32
  -4  -7   0 247.921 60.5676  35
   4   7   0 161.832 69.1010  27
  -4   7   0 276.794 69.0924  27
   4  -7   0 188.388 58.4534  23
   4  -7   1 415.262 68.3250  23
  -4   7  -1 383.339 85.0303  39
  -4   7  -1 425.656 177.211  15
   4  -7   1 328.436 72.8155  32
  -4  -7  -1 435.831 68.3834  35
   4   7   1 593.960 87.4053  27
  -4   7  -1 542.989 80.1896  27
  -4  -7  -1 555.944 104.797  11
   4  -7   2 685.442 86.8897  23
  -4   7  -2 1037.40 110.898  39
  -4  -7  -2 935.550 95.6747  35
   4  -7   2 864.723 100.368  32
   4   7   2 1003.87 110.467  27
  -4   7  -2 904.695 98.8693  27
  -4  -7  -2 741.472 128.901  11
   4  -7   3 580.733 71.4970  23
  -4  -7  -3 308.481 111.868  16
  -4   7  -3 618.498 87.5169  39
   4   7   3 596.248 90.4977  27
  -4  -7  -3 258.756 90.3369  11
   4  -7   4 89.7326 47.6099  23
  -4   7  -4 76.0932 63.5697  39
  -4  -7  -4 108.830 97.3290  16
  -4  -7  -4-58.8708 103.138  13
  -4   7  -4 53.3894 145.263  15
   4   7   4 22.5600 65.7191  27
  -4  -7  -4 75.8380 71.7542  11
  -4   7  -5 2289.14 170.306  39
  -4  -7  -5 1897.65 221.297  13
  -4  -7  -5 2011.00 235.896  16
  -4   7  -5 2178.65 302.592  15
  -4  -7  -5 2383.24 161.046  35
   4  -7   5 2007.53 149.537  23
  -4  -7  -6 3726.46 239.370  35
  -4   7  -6 3733.42 246.326  39
   4  -7   6 3306.46 227.842  23
   4  -7   7 304.848 56.1540  49
  -4  -7  -7 432.253 68.9090  35
  -4   7  -7 438.233 77.7918  39
   4   7   7 321.891 78.2353  27
   4  -7   7 270.037 49.6097  23
  -4  -7  -8 901.618 89.4511  35
  -4   7  -8 735.706 90.7966  39
   4   7   8 890.689 99.9170  27
  -4  -7  -9 353.131 63.1678  35
  -4   7  -9 320.448 68.1065  39
   4   7   9 310.964 72.7409  27
   4  -7   9 212.285 54.7345  49
  -4  -7 -10 3815.92 259.143  35
  -4   7 -10 3686.98 260.002  39
   4   7  10 3953.01 269.223  27
  -4  -7 -11 1738.69 132.575  35
  -4   7 -11 1429.62 129.140  39
   4   7  11 1687.37 140.454  27
   4  -7  11 1297.69 121.924  49
  -4  -7 -12 112.132 49.9413  35
  -4   7 -12 9.64968 43.3464  39
   4   7  12 107.541 53.6079  27
   4  -7  12 94.2568 47.7820  49
   4   7  13 739.437 81.5073  27
  -4   7 -13 663.738 71.3373  39
  -4  -7 -13 650.978 75.0761  35
   4   7  14 352.982 55.2525  27
   4  -7  14 376.002 68.1969  43
  -4  -7 -14 277.986 49.7207  35
   4  -7  15 90.0312 55.8947  43
   4  -7  16 992.642 100.679  43
   4   7  16 1143.40 105.946  31
   4   7  16 1174.52 107.263  26
   4   7  17 898.345 92.6282  26
   4   7  17 905.037 90.0115  31
   4   7  18 438.566 62.7246  21
   4   7  18 440.911 62.2239  26
   4   7  18 543.608 61.4331  31
   4   7  19 232.894 45.3283  21
   4   7  19 396.977 51.1212  26
   4   7  19 325.225 48.1702  31
   4   7  20 13.4677 31.1412  26
   4   7  20 31.4586 27.4536  21
   4   7  20 22.0235 27.4860  31
   4   7  20 34.8166 34.0412  28
   4   7  21 85.1182 23.6631  26
   4  -8 -18-17.8965 21.7537  23
  -4   8  18 12.5283 29.6540  36
  -4   8  17 70.6798 42.8579  36
  -4  -8  15 86.8224 28.9732  49
  -4  -8  15 87.8577 32.8791  19
  -4  -8  14 654.307 59.0138  49
  -4  -8  14 635.946 63.6215  19
  -4  -8  13 399.222 51.9761  19
  -4   8  13 470.411 59.5863  18
  -4  -8  12 1996.88 161.646  19
  -4   8  12 2452.51 171.388  18
  -4  -8  11 202.855 45.1624  19
  -4   8  11 167.219 51.4369  18
  -4  -8  10 33.5028 39.6052  19
  -4   8  10 66.9027 48.9850  18
  -4  -8   9 44.5965 41.1115  19
  -4  -8   8 504.801 62.9938  19
  -4  -8   7 151.851 46.5975  19
  -4   8   7 191.697 60.0974  18
   4   8  -7 182.315 43.8407  27
  -4  -8   6 3599.34 273.048  32
   4   8  -6 4044.45 281.827  27
  -4  -8   6 3633.14 276.217  19
   4   8  -5 157.713 54.1802  27
  -4  -8   5 228.967 50.7388  19
  -4   8   4 1389.67 131.961  39
  -4  -8   4 1061.18 108.677  19
  -4   8   4 1522.44 127.021  18
   4  -8  -4 1385.08 121.977  32
   4   8  -4 1533.33 124.268  27
   4  -8  -4 1322.03 118.947  23
  -4   8   3 2059.24 158.378  39
  -4   8   3 1900.68 151.660  18
   4  -8  -3 1838.25 145.905  32
   4   8  -3 1868.43 148.754  27
   4  -8  -3 1734.87 141.706  23
  -4   8   2 166.734 60.6959  18
  -4   8   2 182.156 72.2069  39
   4  -8  -2 123.734 52.6871  23
   4   8  -2 161.818 60.2488  27
  -4   8   1 1444.55 125.304  18
   4  -8  -1 1238.00 114.770  23
   4   8  -1 1269.90 126.745  27
  -4   8   0 369.567 66.6294  18
   4   8   0 290.424 70.8792  27
   4  -8   0 308.918 57.3753  23
  -4   8  -1 521.394 76.2662  18
  -4   8  -1 686.921 94.4233  39
   4   8   1 621.757 88.7958  27
   4  -8   1 573.482 69.8099  23
  -4   8  -2 2527.95 187.368  18
  -4   8  -2 2634.07 198.213  39
   4   8   2 2691.45 199.600  27
   4  -8   2 1988.17 176.620  23
  -4   8  -3 193.068 55.1906  18
  -4   8  -3 316.216 74.2663  39
   4   8   3 262.279 71.2745  27
   4  -8   3 190.017 44.5073  23
   4   8   4 19.3441 59.9945  27
  -4   8  -4 15.7573 44.9939  18
  -4   8  -4 9.05253 58.1230  39
   4   8   5 9.52784 57.9697  27
  -4   8  -5 31.5531 41.6529  18
  -4   8  -5 30.5742 59.3192  39
   4  -8   6 615.041 67.3339  49
  -4   8  -6 1139.41 98.1645  39
   4  -8   7 239.459 44.4603  49
  -4   8  -7 374.579 68.1798  39
   4   8   8 893.399 90.3284  27
  -4   8  -8 852.477 85.0122  39
  -4   8  -9 107.862 49.5723  39
   4   8   9 71.6699 54.0233  27
  -4   8 -10 441.069 60.2113  39
   4   8  10 259.791 60.5874  27
  -4   8 -11 81.4622 40.7780  39
   4   8  11 9.83907 44.9487  27
  -4   8 -12 1170.71 101.156  39
   4   8  12 1247.05 107.751  27
   4   8  12 1345.37 104.704  26
   4   8  13 78.1173 36.4701  26
   4  -8  13-14.1856 46.4375  43
   4   8  14 570.196 57.6478  26
   4  -8  14 530.536 62.5669  43
  -4  -8 -15 7.10087 20.2352  32
   4   8  15-13.4268 30.2102  21
   4   8  15 17.9863 28.2571  26
   4  -8  15 61.8339 37.8279  43
   4   8  16 35.2342 22.9191  26
   4  -8  16 39.0508 32.7328  43
   4   8  17-3.15308 26.8859  28
  -4   9  14 8.26107 24.8456  46
  -4  -9  13 67.8297 16.9914  49
   4  -9 -13 79.1529 22.6260  23
  -4  -9  12 28.2012 18.8914  49
   4  -9 -12 45.6415 24.2721  23
   4  -9 -11-1.56174 26.4776  23
   4  -9 -10 88.7360 31.9346  23
  -4  -9  10 61.6414 24.8827  19
  -4  -9   9 442.436 47.4430  19
   4  -9  -9 606.207 55.1776  23
   4  -9  -8-17.1465 32.3954  23
  -4  -9   8 14.4334 26.9774  19
  -4   9   8 9.97613 36.9763  18
   4  -9  -7 698.789 61.8997  23
  -4   9   7 701.611 68.4773  18
   4  -9  -6 278.687 43.0500  23
  -4  -9   6 192.568 34.5624  19
  -4   9   6 311.024 50.9863  18
  -4  -9   5 204.139 34.3862  19
  -4   9   5 326.210 53.2347  18
   4  -9  -5 274.823 44.0860  23
   4   9  -5 280.698 39.1680  27
  -4  -9   4 23.7092 26.4177  19
  -4   9   4 84.2926 44.6729  18
   4   9  -4 31.0088 33.1917  27
   4  -9  -4 47.1248 32.7506  23
  -4   9   3 1362.29 103.452  18
   4   9  -3 1400.37 100.062  27
  -4  -9   3 1192.26 90.6161  32
  -4  -9   2 71.5928 33.1788  32
  -4   9   2 46.7400 43.5819  18
   4   9  -2 82.5398 41.8141  27
  -4  -9   1 1635.05 135.211  32
  -4   9   1 1849.37 143.156  18
   4   9  -1 2018.58 145.376  27
  -4  -9   0 346.476 48.7648  32
  -4   9   0 373.678 54.2096  18
   4   9   0 350.650 57.8423  27
  -4   9  -1 19.0364 37.5821  18
  -4   9  -1 61.0040 50.7769  39
   4   9   1 34.8673 46.5032  27
  -4   9  -2 186.817 41.8228  18
  -4   9  -2 326.404 60.3562  39
   4   9   2 225.097 51.9079  27
  -4   9  -3 579.070 75.3572  39
   4   9   3 627.148 72.6148  27
  -4   9  -4 80.6395 48.6860  39
   4   9   4 79.2118 46.0008  27
  -4   9  -5 319.438 56.2242  39
   4   9   5 304.648 55.9371  27
  -4   9  -6 81.6564 45.3740  39
  -4   9  -7 32.1556 38.7884  39
   4   9   8 397.186 53.3007  27
   4  -9   9 228.653 42.5309  43
   4   9   9 484.232 50.1249  27
  -4  -9 -10 24.0311 23.0010  32
   4  -9  10-33.6546 30.5779  43
   4   9  10-20.4880 27.8806  27
  -4  -9 -11 68.1550 20.6868  32
   4   9  11 40.7118 24.6938  27
   4  -9  11 74.5027 27.0538  43
   4  -9  12 178.558 27.6077  43
   4  -9  13-12.4652 16.0325  43
  -5   0  28 37.7356 40.6695  30
  -5   0  28 15.4194 38.3254  46
  -5   0  28-23.4114 38.7686  37
  -5   0  27-2.83781 49.2112  46
  -5   0  27 14.0226 50.5130  30
  -5   0  27 47.5667 48.9257   9
  -5   0  27 77.4208 51.9245  37
  -5   0  26 5334.62 372.890  46
  -5   0  26 5162.72 372.232  47
  -5   0  26 5032.48 370.087  37
  -5   0  26 5354.46 372.549  30
  -5   0  26 5115.49 373.197   9
  -5   0  25 29.7026 61.7319   9
  -5   0  25 9.34688 44.9920  44
  -5   0  25 105.820 68.1402  37
  -5   0  25 65.0305 66.5900  30
  -5   0  25 3.06244 52.1256  20
  -5   0  25 19.6510 63.9746  46
  -5   0  25 78.4772 65.8780  47
  -5   0  24 1276.05 128.659   9
  -5   0  24 1267.30 119.293  20
  -5   0  24 1302.59 130.589  46
  -5   0  24 1175.93 115.758  44
  -5   0  24 1389.97 130.321  47
  -5   0  23-21.0890 49.1442  41
  -5   0  23-19.8028 56.0839  44
  -5   0  23-20.0225 69.9694   9
  -5   0  23-72.6275 64.3837  20
  -5   0  23-33.0416 73.2856  46
  -5   0  23 36.7353 69.5221  47
  -5   0  22 3847.87 295.147  41
  -5   0  22 3937.61 297.416  44
  -5   0  22 4196.86 305.596  47
  -5   0  22 3971.72 301.199  20
  -5   0  22 4096.74 307.414   9
  -5   0  21 32.0115 69.5495   9
  -5   0  21-4.19079 58.3124  41
  -5   0  21-13.1763 56.1047  44
  -5   0  21-4.86177 70.3982  47
  -5   0  21-22.2530 122.764   3
  -5   0  21 43.1407 51.3801   6
  -5   0  21-72.3528 56.4508  29
  -5   0  21-4.57260 69.2133  20
  -5   0  20 3412.05 240.325   6
  -5   0  20 3157.95 243.234  44
  -5   0  20 3321.18 249.702  47
  -5   0  20 3282.16 363.900   3
  -5   0  20 3042.97 242.142  41
  -5   0  20 2882.34 236.879  29
  -5   0  20 3037.97 248.226  30
  -5   0  20 3076.91 247.182  20
  -5   0  19-19.0034 65.8243  47
  -5   0  19-5.09168 72.2335  46
  -5   0  19 22.2071 54.6493  44
  -5   0  19 17.7250 59.3353  41
  -5   0  19 22.8103 130.982   3
  -5   0  19 74.6292 50.3165   6
  -5   0  19 38.8451 72.8242  30
  -5   0  19-35.9757 54.8976  29
  -5   0  19 46.9285 71.1725  20
  -5   0  18 4389.32 457.230   3
  -5   0  18 5012.41 356.231  41
  -5   0  18 4949.74 354.860  44
  -5   0  18 4733.07 359.562  46
  -5   0  18 4746.19 357.269  47
  -5   0  18 4871.43 362.340  36
  -5   0  18 4660.86 351.044  29
  -5   0  18 4840.72 359.057  30
  -5   0  18 4993.35 350.856   6
  -5   0  17-129.483 134.576   3
  -5   0  17 12.6499 49.6496  44
  -5   0  17-17.4243 56.2156  41
  -5   0  17-34.4094 69.7262  36
  -5   0  17-52.0606 55.1280  45
  -5   0  17 26.2556 59.1325  47
  -5   0  17 57.4598 67.9202  46
  -5   0  17-4.55012 65.2160  30
  -5   0  17 36.1379 53.1171  29
  -5   0  17 4.93236 52.6926   8
  -5   0  17 11.0267 48.2690   6
  -5   0  16 3739.91 363.978   3
  -5   0  16 3098.92 245.068  44
  -5   0  16 3086.35 246.029  48
  -5   0  16 3140.25 249.555  46
  -5   0  16 3316.83 246.029  45
  -5   0  16 3265.08 246.943  47
  -5   0  16 3035.91 251.349  36
  -5   0  16 3256.49 244.843  29
  -5   0  16 3508.01 243.184   6
  -5   0  16 3177.55 250.284   8
  -5   0  15-96.8302 118.117   3
  -5   0  15-61.4800 53.1233  44
  -5   0  15-7.84479 43.8875  45
  -5   0  15-23.1928 51.2693  47
  -5   0  15-21.6018 58.7954  46
  -5   0  15 4.10031 46.9488  48
[truncated: 406,061 more chars]
